# Supplementary material for: Genomic and clinical features of endoplasmic reticulum stress factor in digestive system pan-cancer studies
Source: Front Oncol. 2023 Jan 9;12:1072576. doi: 10.3389/fonc.2022.1072576 (PMC9868864; doi:10.3389/fonc.2022.1072576)
Supplement: Supplementary file 1 [file Table_1.xls]

## Sheet: TableS1 endoplasmic reticulum s
ATF4
HERPUD1
PARN
EXOSC4
HSP90B1
XBP1
EXOSC9
HSPA5
ATF3
EXOSC1
EXOSC5
ASNS
ARFGAP1
WFS1
SRPRB
DNAJB9
TSPYL2
NFYA
CALR
KHSRP
DNAJC3
EXOSC2
NOP14
ATF6
HYOU1
RRP9
NOP56
CXXC1
IGFBP1
CNOT4
DCP2
PDIA6
ATP6V0D1
PREB
SEC31A
GOSR2
SERP1
NFYB
NHP2
DCTN1
SLC7A5
SSR1
EDEM1
EDC4
EIF2AK3
MTHFD2
SRPRA
NOLC1
ERN1
FKBP14
ZBTB17
WIPI1
YIF1A
CCL2
DKC1
EIF4EBP1
EIF4A1
EIF2S1
TATDN2
XPOT
LSM4
CHAC1
STC2
PDIA5
NABP1
LSM1
SDAD1
EIF4A2
EIF4E
IARS1
DDX10
GEMIN4
TARS1
ALDH18A1
DDIT4
HSPA9
SEC11A
EIF4A3
POP4
ERO1A
CEBPG
BAG3
KDELR3
CEBPB
CNOT2
SHC1
SPCS3
H2AX
SLC1A4
RPS14
NPM1
CNOT6
CKS1B
PSAT1
EIF4G1
YWHAZ
SLC30A5
MTREX
KIF5B
DCP1A
IFIT1
IMP3
SPCS1
DNAJA4
VEGFA
TTC37
TUBB2A
FUS
EXOSC10
EEF2
EXOC2
PAIP1
BANF1
MBTPS2
EXTL3
DDX11
CUL7
CREB3L3
NFYC
PPP2R5B
ACADVL
MYDGF
EXOSC7
DIS3
ADD1
DNAJB11
GSK3A
CREB3
EXOSC3
EXOSC8
KLHDC3
EIF2S2
EIF2S3
TLN1
MBTPS1
HDGF
CREB3L4
CREB3L1
EXTL1
LMNA
SYVN1
EXTL2
CREBRF
DCSTAMP
TPP1
CXCL8
DDIT3
CTDSP2
CREB3L2
GFPT1
EXOSC6
PLA2G4B
SULT1A3
