# Supplementary material for: Genomic and clinical features of endoplasmic reticulum stress factor in digestive system pan-cancer studies
Source: Front Oncol. 2023 Jan 9;12:1072576. doi: 10.3389/fonc.2022.1072576 (PMC9868864; doi:10.3389/fonc.2022.1072576)
Supplement: Supplementary file 2 [file Table_2.xls]

## Sheet: TableS2 deg_res_COAD_DEGs
gene	log2FC	pvalue	adjusted_pvalue
CDH3	6.454	1.6764e-127	9.82053e-123
KRT80	7.21183	1.83893e-114	5.38631e-110
ESM1	6.31178	2.4354e-104	4.75561e-100
ETV4	5.4294	3.43001e-99	5.02333e-95
MTHFD1L	2.52147	2.79736e-89	3.27744e-85
AJUBA	3.16533	2.53925e-88	2.4792e-84
UGP2	-1.851	1.59255e-86	1.33276e-82
BEST4	-6.8826	2.26786e-82	1.66067e-78
CLDN1	4.93215	4.73545e-79	3.08231e-75
C6orf223	5.47375	2.48104e-78	1.45342e-74
OTOP3	-8.35839	3.35309e-78	1.78571e-74
TRIB3	3.65629	6.89767e-75	3.36727e-71
CEMIP	4.98262	9.55691e-74	4.30656e-70
ENC1	2.23567	1.12843e-72	4.72175e-69
MAFG-AS1	3.07389	1.49293e-72	5.83047e-69
NFE2L3	2.8018	1.9809e-72	7.2527e-69
OTOP2	-11.8664	4.89645e-72	1.68729e-68
WNT2	5.82955	1.23398e-71	4.01597e-68
PDX1	4.95963	1.77605e-69	5.47594e-66
LRRC8E	2.90306	1.46001e-68	4.27644e-65
LRP8	3.40905	1.64286e-68	4.58287e-65
SPATA12	3.7018	3.20852e-68	8.54357e-65
TRIP13	2.42917	9.12282e-68	2.32358e-64
C17orf96	3.66817	1.54036e-67	3.75982e-64
KRT24	-9.11161	1.74995e-67	3.98539e-64
AADACL2	-6.798	1.76883e-67	3.98539e-64
LINC00460	8.31007	2.29339e-67	4.9759e-64
SPTBN2	3.12925	2.38076e-67	4.98097e-64
TTC26	1.9093	2.92858e-67	5.82819e-64
SLCO4A1	3.37849	2.98468e-67	5.82819e-64
GRIN2D	4.77104	3.55986e-67	6.7271e-64
CCAT1	5.03158	1.50631e-66	2.75753e-63
CLEC3B	-4.20609	2.10722e-66	3.74069e-63
ECT2	2.12477	6.39493e-66	1.10183e-62
PRSS22	4.49598	6.71643e-66	1.10897e-62
FOXQ1	5.93167	6.81498e-66	1.10897e-62
CA7	-7.78089	1.61829e-65	2.56219e-62
ANLN	2.41176	1.75144e-65	2.70003e-62
TEAD4	2.31353	2.20307e-65	3.30918e-62
RP11-547D24.1	5.79176	2.34723e-65	3.43758e-62
WDR75	1.36034	4.5668e-65	6.52506e-62
TNFRSF12A	2.84062	2.03633e-64	2.84025e-61
DHRS7C	-7.59884	2.36089e-64	3.21635e-61
OSBPL3	2.04908	3.15486e-64	4.20034e-61
GLTP	-1.44137	7.68273e-64	1.00014e-60
PPAT	1.8885	1.55859e-63	1.98486e-60
INHBA	5.39159	1.24582e-62	1.55279e-59
KIAA1549	2.60258	7.01591e-62	8.56248e-59
BLACAT1	5.81269	1.58808e-61	1.8657e-58
RP5-1120P11.1	6.08787	1.59241e-61	1.8657e-58
SLC7A5	3.15866	1.70067e-61	1.95347e-58
NOP58	1.66934	2.5529e-61	2.87599e-58
SLC25A34	-4.23173	2.72129e-61	3.00784e-58
SFTA2	9.48014	3.74907e-61	4.06712e-58
EPHX4	4.54566	5.41922e-61	5.77206e-58
ABCG2	-5.12624	6.08193e-61	6.36224e-58
DDX31	1.31883	6.46884e-61	6.64827e-58
XXyac-YM21GA2.7	-6.87842	1.98007e-60	1.99991e-57
MDFI	3.50131	8.15469e-60	8.09678e-57
GTPBP4	1.44635	2.14854e-59	2.09773e-56
RRP12	1.68045	3.06799e-59	2.94632e-56
ACAN	4.29762	3.49122e-59	3.2987e-56
OTX1	5.98688	3.62886e-59	3.37432e-56
SLC39A10	2.03137	1.79788e-58	1.64565e-55
DNAJC2	1.56998	2.40017e-58	2.16314e-55
MFSD12	1.55054	4.25609e-58	3.77767e-55
LEMD1	8.07505	7.83488e-58	6.85037e-55
USP2	-4.30582	8.93738e-58	7.69942e-55
WDR43	1.5354	2.01552e-57	1.71118e-54
GTF2IRD1	2.40056	2.87639e-57	2.40717e-54
PPM1H	2.34212	6.23816e-57	5.14701e-54
PEX26	-1.76611	8.42977e-57	6.85867e-54
RBM28	1.62953	2.5135e-56	2.01703e-53
KLK6	9.439	4.90144e-56	3.88015e-53
RP5-884M6.1	7.15891	5.35759e-56	4.18471e-53
CASC19	7.69126	5.56795e-56	4.29179e-53
CBX3	1.5001	6.04146e-56	4.5963e-53
BYSL	1.59587	6.59729e-56	4.94983e-53
FAM83H-AS1	2.87012	6.67515e-56	4.94983e-53
NOP2	1.65044	7.52957e-56	5.51362e-53
APPL2	-1.54669	1.02708e-55	7.42807e-53
PUS7	1.903	1.32546e-55	9.46914e-53
SLC22A5	-1.84488	2.12412e-55	1.49919e-52
SIM2	4.79866	2.24936e-55	1.56869e-52
CBFB	1.41405	2.38038e-55	1.64053e-52
DDN	4.7386	3.20556e-55	2.18355e-52
GMPS	1.19782	3.87476e-55	2.60905e-52
TMEM206	1.67081	4.27432e-55	2.84539e-52
PLEKHN1	3.32092	8.38363e-55	5.51822e-52
DUSP21	-4.97069	8.54964e-55	5.56496e-52
DKC1	1.74699	1.3135e-54	8.45562e-52
BTBD16	4.98459	1.43168e-54	9.11621e-52
TEX10	1.26278	1.77083e-54	1.11545e-51
ZNF575	-2.0024	1.97871e-54	1.23313e-51
KIAA1257	3.44012	2.03999e-54	1.25794e-51
PKIB	-4.44537	2.89977e-54	1.76949e-51
VSTM2A-OT1	-4.19154	3.0319e-54	1.83105e-51
CST1	8.81016	3.78785e-54	2.26424e-51
SULT1A2	-4.81081	4.27302e-54	2.52846e-51
CLDN23	-3.1636	5.57632e-54	3.26666e-51
CA2	-5.80386	5.66323e-54	3.28473e-51
AUNIP	2.33316	5.91813e-54	3.39892e-51
NIFK	1.46344	6.20514e-54	3.52916e-51
XRCC2	2.34416	1.07406e-53	6.04997e-51
PHLPP2	-2.29366	1.45083e-53	8.09439e-51
HSP90AB1	1.28847	1.51611e-53	8.37879e-51
RETSAT	-1.69525	1.53405e-53	8.39868e-51
RUVBL1	1.481	1.96996e-53	1.06854e-50
MMP7	7.61847	2.25743e-53	1.21323e-50
CD3EAP	2.26021	3.28198e-53	1.74783e-50
RPGRIP1L	1.66796	5.52884e-53	2.91788e-50
C9orf117	2.2176	1.04189e-52	5.44957e-50
SND1	1.11088	1.0981e-52	5.69272e-50
TMEM132A	2.52186	1.7702e-52	9.03691e-50
KIF14	2.22799	1.77403e-52	9.03691e-50
PLCD1	-2.06476	2.46448e-52	1.24002e-49
ULBP1	4.33608	2.47661e-52	1.24002e-49
NEBL	2.57639	3.88343e-52	1.92793e-49
PRR7	2.77347	4.09118e-52	2.014e-49
CBX8	1.81549	4.55604e-52	2.22415e-49
QSOX2	1.48529	5.78051e-52	2.79858e-49
LINC00974	-7.08318	6.50069e-52	3.12145e-49
PDCD4	-1.96346	7.028e-52	3.34721e-49
ZMYND19	1.46862	8.65236e-52	4.087e-49
FUCA1	-1.74701	8.72083e-52	4.087e-49
NKRF	1.55322	9.53955e-52	4.43521e-49
C2orf88	-4.15252	1.0347e-51	4.77276e-49
FUT1	2.66973	1.0719e-51	4.90569e-49
DUSP14	1.8962	1.1208e-51	5.08974e-49
KLC3	6.3582	1.31732e-51	5.93614e-49
SLC6A6	2.99243	1.38721e-51	6.20337e-49
MET	2.02528	1.55924e-51	6.91984e-49
CIPC	-1.14666	2.42293e-51	1.0672e-48
C5orf34	1.76853	2.49732e-51	1.09176e-48
CDC25B	2.22389	2.53237e-51	1.09888e-48
TMEM41A	1.20539	2.73308e-51	1.17726e-48
PYCR1	1.90305	3.16941e-51	1.35523e-48
ACADS	-2.30273	3.76653e-51	1.59889e-48
PALB2	1.2852	3.89471e-51	1.64141e-48
SMPDL3A	-2.6676	5.43354e-51	2.27359e-48
CDKN2B-AS1	-6.77098	5.67864e-51	2.35929e-48
PDCD2L	1.6359	6.48145e-51	2.67387e-48
RIPK2	1.65917	8.21638e-51	3.3659e-48
ORC6	2.12675	9.28015e-51	3.77528e-48
GNA11	-1.55808	1.18766e-50	4.79825e-48
GNL3	1.41156	1.39661e-50	5.60375e-48
URB2	1.40134	1.56929e-50	6.25377e-48
CBX2	3.32076	1.58635e-50	6.27907e-48
BRIX1	1.47879	1.67365e-50	6.58016e-48
RP11-434H14.1	-6.61446	1.82589e-50	7.13081e-48
RP11-386G11.5	4.20745	1.94365e-50	7.54048e-48
CNNM2	-1.59191	1.98018e-50	7.63164e-48
COL11A1	5.97478	2.13048e-50	8.15723e-48
RAD54B	2.13006	2.84548e-50	1.08241e-47
TPX2	2.12828	2.94814e-50	1.11423e-47
TAF1D	1.56482	4.17283e-50	1.56698e-47
CHAT	-6.16307	5.15864e-50	1.92483e-47
C10orf2	1.68907	7.11564e-50	2.63824e-47
HIGD1A	-1.61596	7.96565e-50	2.93482e-47
SOX9	2.1281	8.52529e-50	3.12137e-47
RCL1	1.35465	1.21061e-49	4.39639e-47
CRNDE	4.52157	1.21578e-49	4.39639e-47
XPO5	1.35155	1.2758e-49	4.58512e-47
NUP205	1.21909	1.64187e-49	5.86477e-47
SKA3	2.21693	1.89006e-49	6.7104e-47
SPPL2A	-1.67386	2.05405e-49	7.24869e-47
CCT6A	1.39889	2.51004e-49	8.80481e-47
HJURP	1.8809	2.83857e-49	9.86598e-47
TROAP	2.14742	2.84623e-49	9.86598e-47
ETFDH	-1.58556	3.10482e-49	1.0699e-46
NOL6	1.31684	3.18799e-49	1.09214e-46
CCND1	1.87198	3.33017e-49	1.13421e-46
DCUN1D5	1.51259	3.38151e-49	1.14504e-46
CSE1L	1.72413	3.80509e-49	1.28107e-46
DDX21	1.50253	3.94809e-49	1.32162e-46
SNHG16	1.43436	4.1451e-49	1.37968e-46
NUF2	2.01543	4.66342e-49	1.54343e-46
PVT1	2.56096	5.27038e-49	1.73452e-46
MCIDAS	4.69604	5.49469e-49	1.79028e-46
MRGBP	1.65822	5.50095e-49	1.79028e-46
GCNT2	-4.11978	5.61997e-49	1.81891e-46
IQGAP3	2.19727	6.97975e-49	2.2466e-46
XPOT	1.55	7.1967e-49	2.30377e-46
XXbac-B476C20.9	-2.32084	9.27673e-49	2.95348e-46
SET	1.14306	1.40966e-48	4.46067e-46
SSB	1.27493	1.4163e-48	4.46067e-46
CEP72	2.11179	1.50521e-48	4.71532e-46
CD177	-7.61196	1.60243e-48	4.99318e-46
CEP55	1.95318	1.70234e-48	5.27645e-46
CPNE7	4.71758	2.44675e-48	7.54384e-46
TFAP4	1.59489	2.86019e-48	8.77239e-46
CNN2	1.41048	3.60254e-48	1.09917e-45
CMSS1	1.68186	5.07808e-48	1.54134e-45
LYAR	1.68965	5.9572e-48	1.79886e-45
E2F6	1.20536	7.19865e-48	2.16259e-45
GRAMD3	-1.57609	7.2825e-48	2.16842e-45
ELFN1-AS1	4.74557	7.29212e-48	2.16842e-45
RPL7L1	0.997306	8.8925e-48	2.62208e-45
PAQR4	1.88716	8.90722e-48	2.62208e-45
NOC3L	1.39025	9.00216e-48	2.63678e-45
TRIM27	0.934952	1.33623e-47	3.89442e-45
DHRS11	-2.58857	1.38223e-47	4.00854e-45
HILPDA	2.32603	1.6872e-47	4.86887e-45
EEF1E1	1.41639	1.94167e-47	5.57573e-45
S100A11	1.96046	1.9717e-47	5.63435e-45
MIER3	-1.67302	2.09149e-47	5.94765e-45
FTSJ1	1.27994	2.24918e-47	6.36519e-45
CTD-2023N9.1	-4.86814	2.46703e-47	6.94813e-45
SALL4	4.57941	2.82041e-47	7.90537e-45
MRPL17	1.42045	3.70294e-47	1.03296e-44
RP11-416I2.1	5.08246	4.37053e-47	1.21341e-44
DSCC1	2.10611	5.15853e-47	1.42543e-44
MS4A10	-6.59571	7.86642e-47	2.16349e-44
MIR4435-2HG	1.92617	9.7415e-47	2.66667e-44
SLC12A8	1.54616	9.85382e-47	2.68487e-44
KIF20A	1.83951	9.92163e-47	2.69083e-44
IARS	1.26571	1.00106e-46	2.70244e-44
POLR1B	1.35869	1.20635e-46	3.2417e-44
MMP27	-5.45822	1.44881e-46	3.87546e-44
VWA2	4.01164	1.57605e-46	4.19665e-44
TTLL4	1.47512	1.7688e-46	4.68861e-44
SMOX	2.30276	2.1498e-46	5.67286e-44
ZCCHC7	1.16041	2.17317e-46	5.70882e-44
DDX10	1.34898	3.18254e-46	8.32306e-44
MACC1	2.67873	3.48297e-46	9.06826e-44
CAD	1.54905	3.8352e-46	9.94114e-44
ZBTB7B	-1.47719	3.89985e-46	1.00642e-43
CELSR1	2.74385	3.9346e-46	1.01093e-43
DIAPH3	1.94401	4.02318e-46	1.02918e-43
PPAP2A	-1.92899	5.21412e-46	1.32804e-43
UHRF1	2.10047	5.85398e-46	1.48455e-43
THUMPD2	1.16561	6.15389e-46	1.55388e-43
NOB1	1.2853	6.72441e-46	1.69065e-43
KIAA0020	1.4643	7.66046e-46	1.91777e-43
IL6R	-2.86827	8.28107e-46	2.06431e-43
SPIB	-5.42447	8.53689e-46	2.11907e-43
METTL1	1.53692	9.68039e-46	2.3893e-43
CKAP2	1.69974	9.70714e-46	2.3893e-43
RSL1D1	1.26217	1.21816e-45	2.98582e-43
FAM89A	1.87888	1.26072e-45	3.07726e-43
MTBP	2.00624	1.38904e-45	3.3764e-43
CCNO	2.98101	1.4033e-45	3.39697e-43
IGFL4	6.6434	1.50012e-45	3.6164e-43
NFXL1	1.25779	1.77067e-45	4.25113e-43
PLAC9	-2.84108	1.80757e-45	4.30636e-43
HSPD1	1.56343	1.80838e-45	4.30636e-43
SLC51A	-3.44753	2.04127e-45	4.84093e-43
BRCA2	2.17719	2.04938e-45	4.84093e-43
GABRD	2.766	2.2372e-45	5.26336e-43
DDX55	1.30913	2.30007e-45	5.38962e-43
PLXNA1	1.50632	2.50462e-45	5.84555e-43
SF3B3	1.10126	2.59677e-45	6.03657e-43
LINC00659	7.26156	3.0254e-45	7.00517e-43
ATAD2	1.87904	3.65374e-45	8.42676e-43
ABCE1	1.28721	4.35836e-45	1.00124e-42
SOX4	1.8533	4.61234e-45	1.05545e-42
CGREF1	3.61747	4.68401e-45	1.06768e-42
POLR1C	1.31057	5.49413e-45	1.24749e-42
CIRH1A	1.25993	5.56376e-45	1.25842e-42
SHCBP1	1.76888	5.60699e-45	1.26332e-42
TCOF1	1.47377	5.98573e-45	1.34349e-42
PRPF4	0.995396	6.8345e-45	1.52814e-42
RHPN1	3.02721	6.93233e-45	1.54412e-42
GYLTL1B	4.05288	7.04768e-45	1.56386e-42
NEK2	1.70795	7.15829e-45	1.58241e-42
PPRC1	1.31312	1.05776e-44	2.32949e-42
KAT2A	1.6753	1.16179e-44	2.54901e-42
UBE2C	2.2143	1.17463e-44	2.56758e-42
NAAA	-2.11282	1.28719e-44	2.80315e-42
STRIP2	2.69968	1.31536e-44	2.8539e-42
FAM47E-STBD1	-1.77859	1.4688e-44	3.17505e-42
MXI1	-1.45889	1.50692e-44	3.24548e-42
GARS	1.52398	1.90671e-44	4.09147e-42
MCM3	1.30517	2.1939e-44	4.69055e-42
COL10A1	8.14288	2.58412e-44	5.50475e-42
RFC3	1.92641	2.68582e-44	5.70066e-42
CCT3	1.12453	2.87813e-44	6.08678e-42
KRTAP13-2	-7.96923	3.17696e-44	6.69458e-42
APLN	3.2446	3.19198e-44	6.70214e-42
MSI2	1.35872	3.4415e-44	7.20024e-42
MTHFD2	1.70919	3.54514e-44	7.39067e-42
HAUS6	1.33821	3.83856e-44	7.974e-42
AC092652.1	-6.19243	3.95856e-44	8.19422e-42
CSNK1E	1.08836	6.34454e-44	1.3087e-41
PRR7-AS1	4.97099	6.84033e-44	1.40601e-41
BUB1	1.70748	6.90403e-44	1.41414e-41
PHLDA1	2.73096	7.89986e-44	1.61248e-41
KIF18B	1.99185	8.30014e-44	1.6883e-41
NCAPG2	1.54421	8.43722e-44	1.71025e-41
RIOK1	1.05324	9.76791e-44	1.97315e-41
ATG9B	3.80344	1.02905e-43	2.07157e-41
FJX1	2.73844	1.04245e-43	2.09137e-41
DDIAS	2.078	1.2278e-43	2.45481e-41
TRMT1	1.40926	1.29071e-43	2.57181e-41
UTP14A	1.60881	1.34275e-43	2.66642e-41
GRPEL2	1.24298	1.43235e-43	2.83421e-41
PHF19	1.49436	1.43692e-43	2.83421e-41
ANKRD13B	2.47223	1.4726e-43	2.89485e-41
AC007099.1	7.34036	1.56646e-43	3.06905e-41
ANAPC7	1.05174	1.71121e-43	3.34149e-41
NAT10	1.31105	1.72688e-43	3.36087e-41
DARS	1.18286	1.73547e-43	3.3664e-41
FAM72A	1.72321	2.0192e-43	3.90385e-41
LYVE1	-4.47016	2.13252e-43	4.10938e-41
C19orf48	1.82009	2.14361e-43	4.1172e-41
EIF3B	1.26385	2.15838e-43	4.13202e-41
HEATR1	1.36091	2.20286e-43	4.20345e-41
SLC25A23	-1.54118	2.26291e-43	4.30401e-41
PERM1	3.17826	2.69004e-43	5.09984e-41
SLC7A11	2.92326	2.89783e-43	5.47606e-41
CKAP2L	1.83138	3.04796e-43	5.74123e-41
SLC17A8	-6.88145	3.33164e-43	6.25547e-41
JPH1	1.96542	3.53643e-43	6.61878e-41
UBE2S	1.85397	3.56371e-43	6.64273e-41
TOP2A	1.87509	3.57191e-43	6.64273e-41
GUCA2B	-10.1804	3.77864e-43	7.00495e-41
ZC3H8	1.42353	3.79806e-43	7.01875e-41
RTKN	1.3265	4.47131e-43	8.23085e-41
VARS	1.25175	4.48207e-43	8.23085e-41
WDR62	1.93295	4.50447e-43	8.24614e-41
ARMC10	1.20806	4.76258e-43	8.69148e-41
CDKN2B	-3.34752	4.85928e-43	8.84041e-41
TRIM29	3.86699	5.23694e-43	9.498e-41
GRHL3	3.75375	5.81016e-43	1.05051e-40
NPY2R	-6.2762	5.8381e-43	1.05231e-40
CBX4	1.62095	5.98256e-43	1.07504e-40
PUS1	1.49068	6.10212e-43	1.09318e-40
MORC2	1.18236	6.68223e-43	1.19345e-40
GPT	-4.06961	6.76412e-43	1.2044e-40
RP11-807H22.5	-8.10691	7.91441e-43	1.40495e-40
RP11-435O5.2	2.1793	8.42694e-43	1.49142e-40
CITED2	-1.74008	9.27217e-43	1.63606e-40
NOLC1	1.36531	1.06898e-42	1.88054e-40
ARNTL2	2.40097	1.13383e-42	1.98866e-40
CDK1	1.78453	1.41694e-42	2.47778e-40
TP53INP2	-2.54269	2.10532e-42	3.67058e-40
ENTPD5	-2.50653	2.17696e-42	3.78422e-40
AMPD2	1.26283	2.71002e-42	4.69691e-40
ASUN	1.46356	2.8119e-42	4.85911e-40
CENPA	1.74436	2.89095e-42	4.98103e-40
SNHG15	1.84411	2.96622e-42	5.09573e-40
GPR3	2.95717	3.17835e-42	5.44418e-40
ATP6V0D1	-1.13354	3.33723e-42	5.69965e-40
SAPCD2	2.11856	3.40271e-42	5.79459e-40
NME1	1.83706	3.80613e-42	6.46281e-40
PYY	-11.0574	3.99565e-42	6.76501e-40
E2F3	1.19306	4.10655e-42	6.93273e-40
PMAIP1	2.14876	4.17132e-42	7.02184e-40
FAM107A	-3.50579	4.43829e-42	7.44984e-40
P2RX4	-1.48037	4.50791e-42	7.54508e-40
UBAP2L	0.913295	4.56661e-42	7.62156e-40
WNT3	2.5848	4.7481e-42	7.90194e-40
EGFL6	3.56524	6.11643e-42	1.01503e-39
NOL8	1.19589	6.31252e-42	1.04461e-39
LSM8	1.25104	6.89987e-42	1.1386e-39
UBFD1	0.983346	7.3848e-42	1.21519e-39
GUCA2A	-7.15592	7.68224e-42	1.2606e-39
E2F7	2.08416	7.71219e-42	1.26198e-39
ENDOD1	-1.49346	7.81614e-42	1.27542e-39
ODF2	1.12956	8.4718e-42	1.37802e-39
TMEM37	-3.3092	8.49192e-42	1.37802e-39
WDR74	1.31838	8.81881e-42	1.42711e-39
ILF3	0.981949	9.59068e-42	1.54775e-39
DDX56	1.27032	1.01633e-41	1.63566e-39
RMDN2	-1.86055	1.08691e-41	1.74444e-39
SCARA5	-6.16291	1.10114e-41	1.76246e-39
C17orf53	1.71007	1.12247e-41	1.79169e-39
MSX2	4.45784	1.18541e-41	1.88703e-39
SLC26A2	-4.7395	1.21997e-41	1.93677e-39
RP11-17M24.1	-5.66256	1.28001e-41	2.02661e-39
RPAP3	0.912507	1.37899e-41	2.17744e-39
AEN	1.44528	1.46862e-41	2.31272e-39
FBLIM1	-1.29259	1.49922e-41	2.35457e-39
NOL10	0.891082	1.55608e-41	2.43734e-39
CD44	1.64722	1.65691e-41	2.58836e-39
GLS2	2.92381	1.66419e-41	2.59282e-39
RAET1L	5.60369	1.75601e-41	2.72861e-39
WDR12	1.36514	1.84107e-41	2.85323e-39
SLC30A10	-7.9837	1.93868e-41	2.99657e-39
TMIGD1	-10.5101	2.06759e-41	3.18741e-39
DENR	0.781694	2.2648e-41	3.48226e-39
ATP11A	2.13863	2.34917e-41	3.60253e-39
CPSF3	0.939142	2.39001e-41	3.65559e-39
ENOPH1	1.10299	2.41005e-41	3.67664e-39
KLF4	-2.66297	2.44808e-41	3.72497e-39
AGPAT9	-2.6261	2.47491e-41	3.75602e-39
SMYD5	1.20672	2.5261e-41	3.8238e-39
PAICS	1.45885	2.70773e-41	4.08818e-39
RPF2	1.23818	2.78849e-41	4.19929e-39
RP11-138J23.1	8.25022	2.87929e-41	4.32492e-39
NUDCD1	1.63164	3.16857e-41	4.74727e-39
ASPM	1.67894	3.68657e-41	5.50927e-39
PRDX6	-1.13245	3.79854e-41	5.66214e-39
AC073900.4	-4.66155	3.98163e-41	5.92e-39
CDK2	1.20819	4.22938e-41	6.27243e-39
VAC14-AS1	3.73626	4.49057e-41	6.64298e-39
OLA1	1.17975	4.77486e-41	7.04575e-39
SLC25A20	-1.55265	4.79214e-41	7.05348e-39
CD177P1	-8.66255	5.18562e-41	7.61351e-39
NONO	1.15674	5.8692e-41	8.59559e-39
NOM1	1.18774	6.05267e-41	8.84218e-39
NOP56	1.8082	6.25047e-41	9.10843e-39
PNPT1	1.36267	6.32266e-41	9.19077e-39
PSAT1	2.70999	6.79091e-41	9.84698e-39
TGIF2	2.0552	7.48503e-41	1.08267e-38
PPIL1	1.28868	8.76156e-41	1.26419e-38
TGFBI	2.96941	9.18284e-41	1.32172e-38
KPNA2	1.49382	9.2584e-41	1.32933e-38
KIF2C	1.65781	9.30357e-41	1.33255e-38
CENPI	1.8364	1.06342e-40	1.51941e-38
GPR119	-5.25659	1.0873e-40	1.54976e-38
NUP107	1.12675	1.29745e-40	1.8448e-38
RN7SKP127	-8.39218	1.37807e-40	1.95468e-38
CENPF	1.82191	1.4295e-40	2.02275e-38
AKR1C4	6.91528	1.43387e-40	2.02403e-38
SPERT	7.12895	1.44145e-40	2.02985e-38
GDF15	3.08494	1.75378e-40	2.46375e-38
CTPS1	1.49299	1.75897e-40	2.46513e-38
SDCCAG3	1.23542	2.02026e-40	2.82455e-38
TMA16	1.01642	2.0333e-40	2.83602e-38
RP11-738O11.13	-4.47623	2.17843e-40	3.03123e-38
AHCYL2	-2.97959	2.20741e-40	3.06427e-38
SNHG1	1.91254	2.26923e-40	3.14264e-38
FANCI	1.62748	2.31247e-40	3.19497e-38
MZT1	1.62113	2.47749e-40	3.41491e-38
SPDL1	1.37424	2.49145e-40	3.42609e-38
CLDN8	-9.90153	2.62454e-40	3.60066e-38
RP11-353N14.2	4.08232	3.1486e-40	4.30954e-38
IMPDH1	1.61844	3.15763e-40	4.31182e-38
METTL7A	-2.64875	3.47714e-40	4.73708e-38
MAPK15	4.1168	3.5203e-40	4.78475e-38
GNL2	1.04219	3.80965e-40	5.16604e-38
MT1F	-3.17879	3.85247e-40	5.21204e-38
SEC14L2	2.31054	3.89461e-40	5.25692e-38
ZNF280C	1.54708	3.92838e-40	5.29031e-38
PHF14	1.15467	4.24444e-40	5.70284e-38
U2SURP	1.206	4.47781e-40	6.00262e-38
BICD1	1.97916	4.81602e-40	6.44126e-38
HTR1D	4.66823	5.94848e-40	7.93776e-38
CHEK1	1.49333	6.15762e-40	8.19817e-38
MELK	1.64776	6.29948e-40	8.36802e-38
CCDC86	1.50251	6.70646e-40	8.88849e-38
SNTB1	2.32268	6.86535e-40	9.07853e-38
PNO1	1.29019	7.39434e-40	9.75604e-38
UGDH	-1.71011	7.61365e-40	1.00228e-37
PSMD14	1.04683	7.64334e-40	1.00393e-37
KIF23	1.63586	7.73857e-40	1.01417e-37
B3GNTL1	1.65447	8.36242e-40	1.09348e-37
PCSK2	-7.06121	8.46107e-40	1.10391e-37
CSTF3	0.956346	8.60024e-40	1.11958e-37
UCN2	4.84808	9.02291e-40	1.172e-37
MCM10	1.99901	9.14513e-40	1.18525e-37
KLK8	9.02293	9.2185e-40	1.19212e-37
SCD	2.78218	9.74184e-40	1.25702e-37
PANO1	1.93395	1.02869e-39	1.32443e-37
TXNRD3	1.49233	1.07516e-39	1.38123e-37
ASCC3	1.02601	1.14623e-39	1.46721e-37
INTS7	1.03424	1.1471e-39	1.46721e-37
KIF4A	1.68839	1.15766e-39	1.47749e-37
CCT2	1.11831	1.23553e-39	1.57164e-37
JADE3	1.54057	1.23679e-39	1.57164e-37
MT1M	-5.74672	1.35842e-39	1.72246e-37
ULBP2	3.99388	1.39536e-39	1.76547e-37
GRAMD1A	1.70155	1.46526e-39	1.84992e-37
ULBP3	2.10196	1.50033e-39	1.89012e-37
SMKR1	3.9217	1.61552e-39	2.03088e-37
TNXB	-3.8184	1.67908e-39	2.10626e-37
ITGA2	1.72269	1.68829e-39	2.11329e-37
ETHE1	-1.73263	1.76584e-39	2.20565e-37
TOMM34	1.84261	1.81226e-39	2.2588e-37
KIF18A	1.6323	2.27262e-39	2.82659e-37
PRC1	1.53985	2.53816e-39	3.15017e-37
PRIM2	1.01933	2.56222e-39	3.16804e-37
LINC00507	-5.40482	2.56338e-39	3.16804e-37
UBE2I	0.927934	2.87479e-39	3.54365e-37
SLC22A18AS	-2.55018	2.87939e-39	3.54365e-37
RFC4	1.35828	2.91815e-39	3.58382e-37
EXOSC2	1.17201	3.13317e-39	3.83983e-37
COL7A1	3.18407	3.14602e-39	3.84754e-37
CEP83	1.2767	3.38092e-39	4.1262e-37
RP11-303E16.2	1.63323	3.48879e-39	4.249e-37
EIF5A2	1.83478	3.77829e-39	4.59204e-37
KHDRBS2	-5.67592	3.91415e-39	4.74731e-37
PPA1	1.28935	3.95298e-39	4.78449e-37
NTMT1	1.16783	4.10771e-39	4.96152e-37
TAF1A	1.44991	4.21584e-39	5.08164e-37
RHBDF2	1.62292	4.26458e-39	5.12985e-37
SH3TC2	3.20207	4.28362e-39	5.14218e-37
ZSWIM4	1.58717	4.36494e-39	5.22909e-37
E2F1	1.81817	4.41741e-39	5.28115e-37
WDR66	2.76881	4.74083e-39	5.65626e-37
MPHOSPH10	0.937321	5.30409e-39	6.31542e-37
TEF	-1.67063	5.39935e-39	6.41581e-37
CFAP45	2.43071	5.63606e-39	6.68352e-37
KLHL35	3.00265	5.66603e-39	6.70549e-37
DNAH5	3.43405	5.91431e-39	6.9852e-37
PKMYT1	2.01553	5.94141e-39	7.00309e-37
KIAA1524	1.61725	6.2325e-39	7.33145e-37
TDP2	-1.73641	6.47889e-39	7.60601e-37
C11orf84	1.58967	6.84729e-39	8.02243e-37
CCDC78	3.59099	7.08701e-39	8.28671e-37
AC005592.2	4.78812	7.29046e-39	8.50762e-37
MAS1L	-5.32224	7.54727e-39	8.78979e-37
EZH2	1.42852	7.65219e-39	8.8943e-37
SLC4A4	-5.93359	8.30854e-39	9.63807e-37
PKP4	1.01343	9.33733e-39	1.08101e-36
SLC36A1	-1.67548	1.16444e-38	1.34545e-36
AQP8	-9.68382	1.23475e-38	1.42387e-36
RAD18	1.2405	1.24815e-38	1.4365e-36
NMB	1.76872	1.30179e-38	1.49482e-36
TIMP1	2.09012	1.30393e-38	1.49482e-36
NAP1L1	1.21803	1.38415e-38	1.58369e-36
PRDM12	3.16017	1.40139e-38	1.60029e-36
CHP1	-1.35817	1.41121e-38	1.60837e-36
GEMIN5	1.04513	1.4468e-38	1.64573e-36
CCNF	1.54262	1.53858e-38	1.74673e-36
PTGDR2	-3.26459	1.62242e-38	1.83835e-36
FAM180B	-6.11295	1.71435e-38	1.93877e-36
RCN1	1.47255	1.72001e-38	1.94142e-36
CA1	-11.1237	1.75308e-38	1.97495e-36
ZNF146	0.973357	1.885e-38	2.11948e-36
TAMM41	1.10381	1.9574e-38	2.19668e-36
POLD2	1.34983	2.05557e-38	2.30243e-36
RRP1	1.27627	2.14809e-38	2.40147e-36
C2CD4A	4.09352	2.30817e-38	2.57186e-36
STRA6	4.73169	2.30928e-38	2.57186e-36
CDC14A	-1.71014	2.39896e-38	2.66667e-36
FAM135B	-5.83722	2.4783e-38	2.74965e-36
GLP2R	-4.35581	2.62629e-38	2.90833e-36
DCAF13	1.43836	2.6946e-38	2.97835e-36
EXO1	1.77393	2.81982e-38	3.11088e-36
TRAP1	1.30733	2.93028e-38	3.22666e-36
EXOSC7	1.14566	2.94037e-38	3.23171e-36
POLR2D	1.0968	3.01148e-38	3.30366e-36
TRMT11	1.12049	3.04115e-38	3.32997e-36
HAUS5	1.39966	3.07912e-38	3.36526e-36
MTFR2	1.63833	3.25403e-38	3.5498e-36
CCL15-CCL14	-2.14576	3.37189e-38	3.67154e-36
PAFAH1B3	1.46127	3.75246e-38	4.07835e-36
EIF2S2	1.32609	3.86009e-38	4.18755e-36
DIEXF	1.09627	4.02414e-38	4.35746e-36
SH2D7	-4.57994	4.05654e-38	4.38443e-36
PRMT3	1.38933	4.33498e-38	4.67675e-36
DBF4	1.40162	4.57739e-38	4.92919e-36
ACOX1	-1.4985	4.65746e-38	5.00621e-36
NGB	-6.4109	5.4806e-38	5.8802e-36
TTC22	-1.6881	5.64562e-38	6.04618e-36
NPM1	1.24743	5.8068e-38	6.20745e-36
FAM60A	1.30042	6.03333e-38	6.43786e-36
AGAP3	1.20476	6.37898e-38	6.79431e-36
NMD3	0.92986	6.49442e-38	6.90471e-36
ST7	0.872179	6.78725e-38	7.20297e-36
S100A2	3.54507	7.2744e-38	7.706e-36
ZER1	-1.1564	7.52964e-38	7.96198e-36
AC007128.1	5.79755	8.02798e-38	8.47364e-36
CPOX	1.01059	8.15465e-38	8.59181e-36
GRIN2B	4.60395	8.16927e-38	8.59181e-36
MMP11	3.80186	8.64706e-38	9.07802e-36
RCC2	1.04954	9.28178e-38	9.72694e-36
MND1	1.70304	1.08812e-37	1.13827e-35
SQRDL	-1.57182	1.14665e-37	1.19736e-35
RFWD3	1.11525	1.17899e-37	1.22894e-35
DLGAP1-AS2	2.1642	1.1831e-37	1.23103e-35
RRP9	1.42087	1.21046e-37	1.25726e-35
ACBD6	1.05081	1.26659e-37	1.31324e-35
LRRN2	-4.242	1.30441e-37	1.35007e-35
C1orf112	1.35773	1.35885e-37	1.40393e-35
SULT2B1	3.1771	1.44983e-37	1.4953e-35
NAA25	1.24349	1.48521e-37	1.52909e-35
AC123023.1	7.60044	1.62436e-37	1.66942e-35
CDCA5	1.6871	1.72662e-37	1.7714e-35
C2orf70	3.48954	1.92713e-37	1.97366e-35
CPT2	-1.26658	2.17425e-37	2.22286e-35
SLMO1	1.94304	2.28008e-37	2.32699e-35
SGOL1	1.60992	2.32243e-37	2.36609e-35
CENPN	1.63656	2.34344e-37	2.38335e-35
STX1A	1.98733	2.34835e-37	2.3842e-35
NAA15	1.10818	2.3955e-37	2.42787e-35
MARS	1.12112	2.41046e-37	2.43881e-35
CYP27B1	1.80699	2.88681e-37	2.91573e-35
VSTM2A	-7.37456	2.89521e-37	2.91918e-35
UBE3D	1.38719	2.97233e-37	2.99179e-35
ITM2C	-2.5618	3.06909e-37	3.08388e-35
SQLE	2.04823	3.09155e-37	3.10113e-35
RUNX1	1.60423	3.19987e-37	3.2043e-35
CLCA4	-8.94375	3.28842e-37	3.28736e-35
CENPP	1.59973	3.35236e-37	3.34557e-35
HOMER1	2.38849	3.39208e-37	3.37945e-35
NOP14	1.0763	3.44136e-37	3.42273e-35
LINC00682	-4.67823	3.5958e-37	3.57026e-35
MTERF3	1.3331	3.6028e-37	3.57116e-35
GTSE1	1.61247	3.69858e-37	3.6599e-35
NCAPH	1.56338	4.24704e-37	4.19554e-35
TTYH3	1.59062	4.32052e-37	4.26095e-35
RP11-469H8.6	6.94793	4.60739e-37	4.53622e-35
OXTR	2.76803	4.70364e-37	4.62322e-35
SPC25	1.51142	5.00914e-37	4.91525e-35
TGIF1	1.24637	5.21022e-37	5.10401e-35
FANCA	1.64263	5.34981e-37	5.23201e-35
HNRNPU	0.750389	6.11069e-37	5.96617e-35
UBE2T	1.62921	6.42414e-37	6.26177e-35
UBE2SP2	1.9123	6.51547e-37	6.34024e-35
RNF8	0.861175	7.87132e-37	7.64693e-35
SLC10A2	-5.39999	8.02695e-37	7.78521e-35
DNMT1	1.24971	8.32732e-37	8.0569e-35
RECQL4	2.24845	8.33459e-37	8.0569e-35
BCAR3	-1.54749	8.47682e-37	8.1809e-35
TGDS	1.33865	8.54892e-37	8.23691e-35
MYOM1	-3.03201	8.62772e-37	8.29919e-35
SCNN1B	-5.34781	9.28283e-37	8.91471e-35
GART	1.08922	9.93259e-37	9.52309e-35
CCT4	1.02397	1.00367e-36	9.60717e-35
RP3-407E4.3	-4.40886	1.01245e-36	9.67544e-35
B4GALT1-AS1	-1.77859	1.02005e-36	9.73217e-35
RSRC1	0.842268	1.02598e-36	9.77281e-35
ANPEP	-4.74344	1.0538e-36	1.00214e-34
CDK4	1.36282	1.0555e-36	1.00214e-34
ZNF473	1.19841	1.06977e-36	1.01405e-34
TIMELESS	1.35077	1.07165e-36	1.01419e-34
PSME4	0.952502	1.1134e-36	1.052e-34
RP11-817I4.1	2.19959	1.11527e-36	1.05207e-34
HSD17B2	-4.24234	1.14233e-36	1.07586e-34
ACTR3B	1.26498	1.1831e-36	1.11247e-34
NUP43	0.969883	1.25589e-36	1.17902e-34
PDCD11	1.27699	1.28518e-36	1.20459e-34
ABHD3	-1.73195	1.28746e-36	1.20481e-34
SLC25A32	1.24551	1.35047e-36	1.26175e-34
TMEM72	-5.50754	1.37849e-36	1.28588e-34
ZG16	-9.24459	1.42723e-36	1.32923e-34
TTK	1.54985	1.59225e-36	1.48056e-34
STIM1	-0.982435	1.78785e-36	1.65981e-34
ST6GALNAC6	-2.49603	2.07405e-36	1.92247e-34
NR3C2	-2.85043	2.28008e-36	2.1101e-34
ALPI	-5.34832	2.43828e-36	2.25295e-34
RPUSD4	0.956458	2.45782e-36	2.26743e-34
ZPR1	1.02493	2.51426e-36	2.31391e-34
FOSL1	3.53888	2.5161e-36	2.31391e-34
DHX9	0.7089	2.52993e-36	2.32297e-34
C14orf79	1.39482	2.55812e-36	2.34519e-34
TNFSF15	1.84982	2.59797e-36	2.37799e-34
PDK4	-3.16564	2.62314e-36	2.39729e-34
EME1	1.81704	2.75244e-36	2.51154e-34
C7orf55-LUC7L2	0.702801	2.80111e-36	2.55197e-34
RQCD1	0.784218	2.81908e-36	2.56436e-34
LGI1	-7.04628	2.83134e-36	2.57151e-34
EFTUD2	0.891231	2.87802e-36	2.60987e-34
MRPL3	0.976255	3.00603e-36	2.72173e-34
GPATCH4	1.17653	3.16611e-36	2.86226e-34
CYSRT1	2.41372	3.34404e-36	3.01845e-34
DCTD	0.821623	3.74343e-36	3.37375e-34
ZNF200	1.0033	4.16342e-36	3.7465e-34
SLC25A47P1	-5.19052	4.31685e-36	3.87861e-34
NCAPG	1.56124	4.40988e-36	3.95613e-34
CLPB	1.31594	4.43683e-36	3.97422e-34
LDHD	-3.57911	4.53916e-36	4.05426e-34
TMEM97	1.71427	4.54003e-36	4.05426e-34
NOTUM	7.10592	4.59849e-36	4.10021e-34
BMP3	-7.10838	4.86422e-36	4.33056e-34
HSD11B2	-2.53009	4.87961e-36	4.33767e-34
GPR180	1.27669	4.97901e-36	4.41932e-34
TGS1	1.16886	5.0179e-36	4.4471e-34
MCM7	1.30706	5.12625e-36	4.53627e-34
VEGFA	1.64051	5.58801e-36	4.93742e-34
NKD2	3.6856	5.99209e-36	5.28648e-34
SMYD2	1.00947	6.1119e-36	5.38408e-34
SORD2P	2.00955	7.46419e-36	6.56546e-34
RAN	1.11021	7.85304e-36	6.89713e-34
GFRA2	-4.25089	7.87695e-36	6.90778e-34
LMTK3	2.39385	8.04555e-36	7.04509e-34
SYNCRIP	0.981575	8.3186e-36	7.27331e-34
TMEM161A	1.25232	8.35436e-36	7.29369e-34
RNASEH2A	1.39162	8.6454e-36	7.53655e-34
CASC21	8.8489	8.85054e-36	7.70392e-34
CTA-315H11.2	4.73232	9.16798e-36	7.96629e-34
KCNJ14	1.98462	9.17916e-36	7.96629e-34
PXMP2	-1.46177	9.21167e-36	7.98268e-34
LRP11	1.28589	9.49395e-36	8.21514e-34
SRI	-1.69219	9.94164e-36	8.58985e-34
AURKA	1.66294	9.97969e-36	8.61002e-34
CNTD2	3.98296	1.03856e-35	8.94704e-34
RGS16	2.45006	1.09051e-35	9.38077e-34
SCLY	1.22665	1.12835e-35	9.69208e-34
PPM1A	-1.01901	1.13209e-35	9.70999e-34
CST4	7.03362	1.14617e-35	9.81632e-34
RNF152	-2.96773	1.21747e-35	1.04117e-33
THOC2	1.15863	1.3628e-35	1.16376e-33
RP11-357D18.1	-4.96919	1.39927e-35	1.19317e-33
ACTL6A	0.996263	1.40314e-35	1.19473e-33
MSX1	2.88891	1.41706e-35	1.20483e-33
KCNIP4	-2.21362	1.42368e-35	1.2087e-33
IFRD2	1.30431	1.45188e-35	1.23086e-33
CDH10	-5.05343	1.50687e-35	1.27564e-33
HAGHL	2.75714	1.52416e-35	1.28841e-33
SLC3A2	1.21814	1.53942e-35	1.29944e-33
MYOC	-7.74233	1.58848e-35	1.33892e-33
RDH5	-2.149	1.59461e-35	1.34216e-33
SPHKAP	-3.79329	1.65796e-35	1.39347e-33
SLC6A19	-7.38543	1.67924e-35	1.40934e-33
CKAP5	1.07089	1.76259e-35	1.47717e-33
TMEM236	-4.50455	1.76956e-35	1.48089e-33
BUB1B	1.57527	1.78577e-35	1.49233e-33
CHAD	-3.66207	1.93607e-35	1.61562e-33
CFD	-3.75591	1.9396e-35	1.61627e-33
TMEM253	-2.94626	2.06852e-35	1.72125e-33
MAD2L1	1.65086	2.15671e-35	1.79209e-33
MAMDC2	-5.67652	2.16148e-35	1.79351e-33
CLDN2	6.17256	2.17414e-35	1.80146e-33
PDX1-AS1	5.50296	2.27263e-35	1.88041e-33
ANK3	-1.52593	2.32278e-35	1.91919e-33
POP1	1.56383	2.35981e-35	1.94704e-33
TRIM59	1.35861	2.46406e-35	2.0302e-33
CHPF	1.65604	2.49089e-35	2.04942e-33
GNG7	-2.89168	2.52076e-35	2.07109e-33
RP11-319C21.1	-3.1543	2.65738e-35	2.18028e-33
SEPP1	-3.57573	2.81397e-35	2.30553e-33
DDX11-AS1	1.96502	2.84941e-35	2.3313e-33
WNT7B	5.21821	2.8862e-35	2.35811e-33
GALR1	-4.20593	2.96926e-35	2.42259e-33
CHAF1B	1.46371	3.11337e-35	2.53664e-33
RRP1B	1.04942	3.11871e-35	2.53746e-33
TMCC3	-2.32499	3.21431e-35	2.61162e-33
FANCB	2.09265	3.49846e-35	2.83855e-33
PRR11	1.54848	4.0319e-35	3.26684e-33
IPO7	0.993505	4.2014e-35	3.39948e-33
TOP1MT	1.83735	4.36781e-35	3.52925e-33
CTB-193M12.5	1.39363	4.51074e-35	3.63972e-33
PLCE1	-2.0706	4.52339e-35	3.64491e-33
CDHR5	-2.83785	4.73494e-35	3.81013e-33
CA4	-8.79463	4.7924e-35	3.85108e-33
ZNF121	1.66501	5.15384e-35	4.13585e-33
AC079776.2	-6.25275	5.22764e-35	4.18933e-33
EPHB4	1.31911	5.44472e-35	4.35734e-33
ATP6V1E2	1.44114	5.64634e-35	4.51253e-33
SIX1	4.43385	6.52914e-35	5.21095e-33
RBMX	0.803619	6.73565e-35	5.36845e-33
LMBR1	1.03375	7.05456e-35	5.61499e-33
BOP1	1.7631	7.20258e-35	5.72502e-33
ADAMDEC1	-3.93052	7.76686e-35	6.16518e-33
HELLS	1.73833	8.09252e-35	6.41499e-33
MYBBP1A	1.23921	8.40675e-35	6.65508e-33
GPD1L	-1.3559	8.66401e-35	6.83847e-33
ZBTB9	0.94525	8.66848e-35	6.83847e-33
POLR1E	1.05056	8.67343e-35	6.83847e-33
ANKS6	1.21032	8.98693e-35	7.07612e-33
SLC17A7	-3.31524	9.30896e-35	7.31985e-33
DKK4	7.64067	9.87975e-35	7.75825e-33
USP31	1.24441	1.01752e-34	7.97956e-33
LTV1	1.0913	1.1082e-34	8.67908e-33
CCDC59	1.0637	1.14006e-34	8.91273e-33
ERCC6L	1.9705	1.14108e-34	8.91273e-33
CENPH	1.47271	1.16617e-34	9.09662e-33
IFT81	1.10252	1.2151e-34	9.46566e-33
GABRG1	-2.78942	1.24506e-34	9.68615e-33
SLC13A1	-4.88498	1.26828e-34	9.85371e-33
FANCD2	1.44808	1.29301e-34	1.00326e-32
CCAR1	0.947062	1.34798e-34	1.04452e-32
LINC00836	-2.97079	1.4013e-34	1.08441e-32
C1orf109	1.07424	1.43496e-34	1.10899e-32
CADM3	-6.04945	1.46748e-34	1.13263e-32
SCGN	-6.57551	1.48441e-34	1.14419e-32
GSTM5	-2.98176	1.50123e-34	1.15563e-32
HSD3BP2	-4.71472	1.55328e-34	1.19413e-32
TWISTNB	1.06216	1.61309e-34	1.23848e-32
CENPE	1.73343	1.69301e-34	1.29814e-32
PVR	1.17092	1.71825e-34	1.31577e-32
ABCB11	-5.57546	1.72187e-34	1.31682e-32
CCT5	0.905099	1.8083e-34	1.38112e-32
TEX11	-3.96244	1.86532e-34	1.42281e-32
RP11-400N13.3	7.7617	1.91081e-34	1.45562e-32
RP11-1090M7.1	-5.05786	1.93948e-34	1.47554e-32
HNRNPA1L2	1.17681	1.9481e-34	1.48018e-32
GAD1	4.93919	1.964e-34	1.49033e-32
GRHL1	2.22105	1.97728e-34	1.49846e-32
ZFAS1	1.81949	2.03236e-34	1.53821e-32
CNNM4	-1.47754	2.04152e-34	1.54315e-32
MSTO1	1.14308	2.06031e-34	1.55535e-32
FXYD5	2.00842	2.15911e-34	1.62784e-32
ADAT2	1.67646	2.31633e-34	1.74412e-32
GGCT	1.3613	2.42045e-34	1.82019e-32
PARPBP	1.56077	2.44937e-34	1.83957e-32
SHMT2	1.4267	2.63886e-34	1.97935e-32
SULT1A1	-2.68924	2.89639e-34	2.16974e-32
URB1	1.23156	2.96277e-34	2.21663e-32
NR2C2AP	1.23526	3.05354e-34	2.28162e-32
PRKG2	-3.45777	3.09086e-34	2.30657e-32
CTD-2385L22.2	-6.30029	3.14267e-34	2.34225e-32
ADHFE1	-2.73025	3.18419e-34	2.37018e-32
PPAN	1.17898	3.28804e-34	2.44438e-32
SFRP1	-5.78213	3.33926e-34	2.4793e-32
IPO9	0.877726	3.59264e-34	2.66406e-32
FTSJ2	0.884381	3.81362e-34	2.82435e-32
CHTF18	1.77105	4.07441e-34	3.01368e-32
CCNYL1	-1.17092	4.17539e-34	3.08447e-32
NDE1	1.12196	4.26269e-34	3.145e-32
RP9P	1.32843	4.28256e-34	3.15568e-32
TMEM120B	1.06024	4.43589e-34	3.26456e-32
DUS4L	1.19871	4.5415e-34	3.33809e-32
RILP	-1.625	4.55845e-34	3.34635e-32
NUP35	1.02105	4.61944e-34	3.38687e-32
CMTM8	1.31538	4.62737e-34	3.38845e-32
DMBX1	5.65112	4.63614e-34	3.39063e-32
VPS9D1-AS1	2.65993	4.7164e-34	3.44503e-32
WDR46	1.01858	4.96604e-34	3.62286e-32
DSN1	1.3292	4.98474e-34	3.63198e-32
CELSR3	2.64272	5.14068e-34	3.74094e-32
C16orf59	1.76968	5.4327e-34	3.94855e-32
C5orf46	7.44128	5.54499e-34	4.02517e-32
NAALADL1	-2.36885	5.59835e-34	4.05887e-32
UTP20	1.26319	5.66337e-34	4.10094e-32
GALNT6	2.05909	5.67434e-34	4.10381e-32
SGCG	-5.69218	5.97563e-34	4.31638e-32
TPH1	-4.16637	6.16434e-34	4.4472e-32
LINC00152	1.8211	6.20576e-34	4.47158e-32
KNTC1	1.52326	6.4257e-34	4.62437e-32
CNPY2	0.938799	6.48833e-34	4.66371e-32
DHDDS	-1.08652	6.53933e-34	4.69461e-32
MLIP-AS1	-3.47825	7.20389e-34	5.16538e-32
CDCA4	1.38096	7.44403e-34	5.33103e-32
G3BP1	0.898292	7.70707e-34	5.51267e-32
ATIC	1.24258	7.93666e-34	5.66997e-32
SMYD3	1.16945	7.95718e-34	5.67771e-32
PACSIN2	-0.972634	8.62746e-34	6.14848e-32
ZNF74	1.20898	8.6927e-34	6.18745e-32
BMS1	0.881366	8.96409e-34	6.37288e-32
NUP37	1.0799	1.00425e-33	7.13089e-32
PINK1	-1.36901	1.12437e-33	7.97414e-32
UTP18	1.0126	1.26558e-33	8.96483e-32
C1orf115	-2.32988	1.2722e-33	9.00079e-32
TNS4	3.49279	1.34838e-33	9.52827e-32
NCOA4	-0.879878	1.36306e-33	9.62043e-32
EVA1A	3.17304	1.45324e-33	1.02446e-31
FAM133B	0.882946	1.50928e-33	1.06268e-31
MINA	0.888578	1.56069e-33	1.09756e-31
RANGAP1	1.10478	1.6751e-33	1.1766e-31
NCAPD3	1.23651	1.72852e-33	1.21267e-31
NUTF2	1.0359	1.73919e-33	1.2187e-31
UTP15	1.05759	1.74815e-33	1.22352e-31
TRPM6	-4.87335	1.7777e-33	1.24272e-31
MCHR2	-3.55638	1.79985e-33	1.2567e-31
DHX34	1.35168	1.87165e-33	1.30528e-31
PA2G4	1.05551	1.91377e-33	1.33307e-31
FEZF1-AS1	8.33631	1.95263e-33	1.35852e-31
ZNF692	1.66263	1.97852e-33	1.37489e-31
ZNF485	1.3797	2.01143e-33	1.39611e-31
ASAP3	-2.01763	2.06376e-33	1.43074e-31
GINS1	1.77512	2.10342e-33	1.4565e-31
LAMA1	-3.30636	2.34808e-33	1.624e-31
C10orf54	-1.79159	2.388e-33	1.64966e-31
PDCD5	1.27933	2.44147e-33	1.68462e-31
CHGA	-8.08708	2.52418e-33	1.73964e-31
NUP155	1.06758	2.53505e-33	1.74507e-31
LGALS4	-2.022	2.57194e-33	1.76839e-31
PHOX2B	-6.2812	2.61876e-33	1.79847e-31
KRR1	1.01404	2.71686e-33	1.86366e-31
GCG	-9.13394	2.87084e-33	1.96698e-31
TRIT1	1.00957	2.8868e-33	1.9756e-31
MSANTD3	1.03429	2.92342e-33	1.99833e-31
P2RY1	-2.71406	2.95242e-33	2.0158e-31
RP11-384F7.2	-5.38518	3.03828e-33	2.07201e-31
AC007182.6	-6.03254	3.11947e-33	2.1249e-31
YEATS2	1.00005	3.18223e-33	2.16514e-31
SECTM1	-3.48696	3.19923e-33	2.17418e-31
SFPQ	0.801896	3.41429e-33	2.31764e-31
TCF3	1.09811	3.44681e-33	2.33701e-31
HACD3	1.17411	3.51697e-33	2.38182e-31
CDC45	1.78398	3.55987e-33	2.40809e-31
RAD54L	1.7357	3.59612e-33	2.42981e-31
RRS1	1.49326	3.83375e-33	2.58738e-31
LIFR	-3.3947	3.91837e-33	2.64145e-31
MEX3A	2.91858	4.01681e-33	2.7047e-31
NUP85	1.05124	4.13547e-33	2.7814e-31
DGAT2	2.13372	4.29666e-33	2.8865e-31
UBAP2	0.900589	4.30512e-33	2.88887e-31
ATR	1.24306	4.41127e-33	2.95671e-31
SERPINA4	6.35546	4.64403e-33	3.10916e-31
ATRIP	0.965341	4.99244e-33	3.33861e-31
CDCA3	1.62697	5.12947e-33	3.42634e-31
CKS2	1.64629	5.14114e-33	3.43022e-31
CHST9	-5.16306	5.18613e-33	3.4563e-31
CASP7	-1.46575	5.33601e-33	3.55215e-31
COLGALT1	0.905418	5.4747e-33	3.64033e-31
FANCL	0.951064	5.55322e-33	3.68836e-31
CDC6	1.81182	5.75895e-33	3.82067e-31
C12orf66	1.07077	6.00389e-33	3.97866e-31
RP11-706J10.2	-3.21142	6.01257e-33	3.97991e-31
DNA2	1.58639	6.05298e-33	4.00214e-31
AFMID	1.1884	6.22529e-33	4.11143e-31
RP11-135D11.2	-4.05737	6.38328e-33	4.21102e-31
DHX37	1.02336	6.4592e-33	4.25631e-31
FEV	-7.01182	6.51873e-33	4.29072e-31
OLA1P1	1.27268	6.53339e-33	4.29554e-31
FAM151A	-4.8504	6.66404e-33	4.37653e-31
MADCAM1	-3.40931	6.72898e-33	4.41423e-31
PRKDC	1.42667	6.92615e-33	4.53554e-31
RP11-92A5.2	-5.33989	6.92939e-33	4.53554e-31
SMIM14	-1.67953	7.17908e-33	4.69372e-31
CCDC150	2.15262	7.20326e-33	4.70224e-31
STIP1	0.954823	7.20816e-33	4.70224e-31
PADI2	-3.95714	7.52203e-33	4.90153e-31
XPO1	0.846652	7.66425e-33	4.98866e-31
IPO4	1.38094	7.70651e-33	5.0106e-31
NAT9	1.17476	7.81556e-33	5.07587e-31
SMPD1	-1.67195	7.96701e-33	5.1685e-31
ELAVL1	0.62978	8.20038e-33	5.31401e-31
ALKBH2	1.29811	8.24698e-33	5.3383e-31
RBMX2	0.992099	8.31728e-33	5.37786e-31
RP11-489D6.2	-4.77373	8.80609e-33	5.68764e-31
PWP1	0.745939	8.92552e-33	5.75844e-31
UTP6	0.954749	9.01358e-33	5.80885e-31
KDM1A	0.913489	9.08307e-33	5.8472e-31
BIRC5	1.62046	9.34931e-33	6.01198e-31
RAP1A	-0.920161	9.42742e-33	6.05557e-31
TMEM185B	1.02603	9.58737e-33	6.14849e-31
PLK1	1.41217	9.59308e-33	6.14849e-31
TAT	-3.92542	9.89841e-33	6.33343e-31
SLC7A14	-5.19101	9.90325e-33	6.33343e-31
ANGPTL5	-4.79163	1.03368e-32	6.60347e-31
RP11-371M22.1	-3.1844	1.07354e-32	6.85067e-31
SUV39H2	1.26211	1.08605e-32	6.92295e-31
TKT	1.10181	1.10208e-32	7.01751e-31
PMP2	-5.53446	1.16749e-32	7.4259e-31
PCNXL2	1.5239	1.21873e-32	7.7434e-31
PPP2R3A	-2.09087	1.24216e-32	7.88377e-31
WDR77	1.38464	1.30399e-32	8.26722e-31
CEP78	1.1893	1.31573e-32	8.33264e-31
EXOSC8	1.26951	1.32481e-32	8.38109e-31
ANKZF1	1.16648	1.35467e-32	8.56074e-31
WDYHV1	1.12024	1.38624e-32	8.75081e-31
HTR3B	-3.36785	1.38784e-32	8.75143e-31
HPGD	-3.3892	1.4346e-32	9.03391e-31
RRP15	1.09894	1.43572e-32	9.03391e-31
TMEM100	-4.45035	1.50922e-32	9.4862e-31
CSNK2A2	0.860187	1.51317e-32	9.50088e-31
PTTG1	1.49735	1.54141e-32	9.66782e-31
RBM19	0.961635	1.58699e-32	9.94306e-31
TESK2	-1.2833	1.60223e-32	1.00278e-30
ANAPC1	1.10454	1.61247e-32	1.00811e-30
RP11-209E8.1	-6.9107	1.69629e-32	1.05854e-30
FGFRL1	1.82862	1.69675e-32	1.05854e-30
ACAA2	-1.7201	1.73345e-32	1.08029e-30
TSPAN7	-3.16085	1.76864e-32	1.10105e-30
PGM1	-1.58492	1.81211e-32	1.12691e-30
PTPN12	1.01005	1.8997e-32	1.18013e-30
NOX4	3.50423	1.92082e-32	1.19199e-30
AL163953.2	4.52584	1.98284e-32	1.22917e-30
GBA3	-5.76257	2.00798e-32	1.24344e-30
CTHRC1	3.48304	2.04935e-32	1.26772e-30
PTPRH	-2.12162	2.07442e-32	1.28188e-30
HADHA	-0.781734	2.10944e-32	1.30214e-30
PCAT18	-5.34102	2.14691e-32	1.32387e-30
HADHB	-0.839234	2.15227e-32	1.32578e-30
CASP2	0.868923	2.19106e-32	1.34694e-30
WDR4	1.45569	2.19122e-32	1.34694e-30
RP11-429J17.7	3.02557	2.1936e-32	1.347e-30
P2RX2	-5.74327	2.1963e-32	1.34724e-30
PI16	-6.196	2.2812e-32	1.39786e-30
CARD14	2.44018	2.3034e-32	1.40999e-30
NUP93	1.05046	2.39135e-32	1.46229e-30
FAM72D	2.13095	2.43747e-32	1.48894e-30
PAK1IP1	1.14511	2.66127e-32	1.62396e-30
PBX4	1.9007	2.81093e-32	1.7135e-30
FPGS	0.935267	2.90078e-32	1.76643e-30
RAD51AP1	1.56242	2.90821e-32	1.76912e-30
NUFIP1	1.50161	3.01495e-32	1.83152e-30
CPM	-2.86881	3.01705e-32	1.83152e-30
MS4A12	-8.95641	3.04296e-32	1.84534e-30
SYT10	-4.9463	3.08772e-32	1.87054e-30
OGFOD1	0.850422	3.09237e-32	1.87142e-30
POLR3G	1.98071	3.09974e-32	1.87395e-30
TMEM220	-3.06144	3.29418e-32	1.98945e-30
INSL5	-8.69718	3.50519e-32	2.1147e-30
TMEM105	3.55094	3.58883e-32	2.16294e-30
QTRTD1	0.94973	3.64774e-32	2.19618e-30
RP11-415C15.2	-3.39458	3.65917e-32	2.2008e-30
PSMC3IP	1.49198	3.83587e-32	2.30471e-30
NAE1	0.885316	3.88454e-32	2.33156e-30
SPATA33	1.21042	3.98003e-32	2.38621e-30
GTF3A	1.72557	3.98374e-32	2.38621e-30
RPP40	1.45523	4.0771e-32	2.43964e-30
TMEM82	-4.48508	4.10031e-32	2.45102e-30
NOP16	1.25208	4.35023e-32	2.59776e-30
MT1H	-4.88811	4.44931e-32	2.65423e-30
SNRPE	1.17427	4.55895e-32	2.71686e-30
PLOD3	1.25955	4.73428e-32	2.81848e-30
SGOL2	1.3118	4.79664e-32	2.85271e-30
EIF3M	0.85776	4.86733e-32	2.89182e-30
SFXN3	1.33953	5.00806e-32	2.97241e-30
MBNL1-AS1	-2.47837	5.03327e-32	2.98435e-30
RPN2	1.14682	5.08164e-32	3.00998e-30
CLEC4M	-5.54176	5.52859e-32	3.27142e-30
STX6	0.715111	6.27804e-32	3.71114e-30
MSH5	1.80548	6.42747e-32	3.79564e-30
UGGT2	1.51242	6.5033e-32	3.83655e-30
TCERG1	1.001	6.53412e-32	3.85086e-30
DBF4B	1.30465	6.68524e-32	3.93596e-30
PLP1	-6.68794	6.8172e-32	4.00962e-30
EPB41L3	-3.34618	6.84485e-32	4.02184e-30
CCT7	0.954919	7.10871e-32	4.1727e-30
RAE1	1.37442	7.21316e-32	4.22977e-30
CTU2	1.18844	7.33496e-32	4.29689e-30
FIGF	-4.60115	7.35429e-32	4.30391e-30
AVPR1B	-4.93018	7.42458e-32	4.33935e-30
RACGAP1	1.21651	7.42966e-32	4.33935e-30
ACP1	0.798969	7.60161e-32	4.43394e-30
C3orf17	0.774789	7.60676e-32	4.43394e-30
PMS1	1.04347	7.61649e-32	4.4352e-30
SEMA6D	-3.39518	7.89236e-32	4.59128e-30
GSN	-1.89002	7.93208e-32	4.60982e-30
FAP	3.54724	7.99466e-32	4.64158e-30
ABHD5	-1.03166	8.18004e-32	4.74451e-30
ENPP6	-4.02924	8.60246e-32	4.98457e-30
2022-03-08	-1.2696	8.72449e-32	5.05029e-30
RIOK3	-1.3071	8.75821e-32	5.0648e-30
AP1S3	1.66976	8.76989e-32	5.06656e-30
C1orf210	-1.5601	9.06683e-32	5.23295e-30
RHAG	-3.74674	9.27298e-32	5.34666e-30
RP11-875O11.3	4.68959	9.29765e-32	5.35289e-30
EIF4E3	-1.96764	9.30207e-32	5.35289e-30
MYC	1.90171	9.75236e-32	5.6065e-30
ZBTB12	1.54555	1.04017e-31	5.97395e-30
PLEKHA8P1	1.94394	1.06187e-31	6.09258e-30
ST8SIA3	-4.69037	1.09388e-31	6.27014e-30
PAXIP1	0.894447	1.15412e-31	6.60895e-30
RP11-424C20.2	2.01624	1.24869e-31	7.1435e-30
ACKR2	-2.89359	1.42247e-31	8.12972e-30
KARS	0.73043	1.43309e-31	8.18244e-30
DAO	-6.65233	1.45736e-31	8.31293e-30
KIFC1	1.40198	1.51583e-31	8.63799e-30
NANP	1.38773	1.51899e-31	8.64762e-30
CCNB1	1.58684	1.58392e-31	9.00852e-30
KIF20B	1.36237	1.68416e-31	9.56502e-30
TINCR	-3.67148	1.68503e-31	9.56502e-30
MCM6	1.13583	1.71941e-31	9.75071e-30
TTI1	1.31133	1.73701e-31	9.84096e-30
MCM2	1.29389	1.84878e-31	1.04641e-29
SLC51B	-4.98504	1.87172e-31	1.05837e-29
RANBP1	1.18251	1.98752e-31	1.12276e-29
RP9	1.03478	2.03654e-31	1.14935e-29
FHL1	-3.17348	2.10765e-31	1.18834e-29
SUCLG2	-1.10963	2.16709e-31	1.22068e-29
PYGM	-3.09672	2.18488e-31	1.22952e-29
CXCL12	-2.94437	2.20921e-31	1.24201e-29
TARBP1	1.49196	2.2213e-31	1.24761e-29
DAP3	0.798121	2.29444e-31	1.28746e-29
CCR10	-2.72803	2.32924e-31	1.30574e-29
PTPN21	-1.3027	2.3495e-31	1.31583e-29
RP11-598F7.5	3.43294	2.42578e-31	1.35725e-29
TRAIP	1.35163	2.48361e-31	1.38829e-29
UMPS	0.83622	2.54124e-31	1.41914e-29
FAM188B	1.36454	2.63985e-31	1.47281e-29
LINC01351	-6.60965	2.67865e-31	1.49303e-29
DEPDC1B	1.39626	2.72335e-31	1.5165e-29
MLXIPL	3.24461	2.94542e-31	1.63861e-29
HSD17B11	-1.18888	3.11846e-31	1.73323e-29
RHEBL1	1.67759	3.34785e-31	1.85896e-29
DNAJC10	1.02478	3.38394e-31	1.87722e-29
BRCA1	1.43544	3.5376e-31	1.96061e-29
RP11-803D5.1	3.21029	3.61423e-31	2.00119e-29
XKR4	-5.1563	3.82126e-31	2.11382e-29
SORD	1.57727	3.88193e-31	2.14357e-29
ASPA	-4.09698	3.88236e-31	2.14357e-29
HMGB1	1.07053	3.9358e-31	2.17103e-29
LRRC1	-0.94858	4.01596e-31	2.21316e-29
AC116035.1	-5.90357	4.23602e-31	2.33224e-29
ECE2	1.30775	4.44973e-31	2.4476e-29
SCN9A	-3.98728	4.478e-31	2.46084e-29
PSRC1	1.42085	4.49607e-31	2.46845e-29
KIF24	1.26417	4.51818e-31	2.47827e-29
SSBP1	0.985619	4.72816e-31	2.59102e-29
P2RY14	-2.76631	4.7463e-31	2.59853e-29
MASTL	1.12656	4.82885e-31	2.64126e-29
ACTL6B	-5.25818	4.83863e-31	2.64414e-29
MGLL	-1.51215	4.86827e-31	2.65786e-29
BLM	1.41818	5.02995e-31	2.74357e-29
KRT16	6.27056	5.15924e-31	2.81148e-29
DBNDD1	2.37883	5.25667e-31	2.8619e-29
PEX11A	-1.18827	5.37759e-31	2.92502e-29
PHF6	1.05165	5.54063e-31	3.01091e-29
RP11-706O15.1	1.60733	5.59699e-31	3.03871e-29
ABCA8	-5.63373	5.89191e-31	3.19587e-29
ABCC1	1.25717	6.35196e-31	3.44222e-29
DONSON	1.13699	6.37138e-31	3.44955e-29
NUP188	0.966838	6.42564e-31	3.47572e-29
AP001258.4	1.02017	6.59746e-31	3.56537e-29
P2RX1	-2.73602	7.32475e-31	3.95475e-29
LINC01605	3.54146	7.42678e-31	4.00615e-29
SGK1	-2.30448	8.18757e-31	4.41248e-29
SLC2A13	-1.38243	8.67282e-31	4.66969e-29
TST	-1.58227	8.73463e-31	4.69865e-29
CDC25C	1.35407	8.78283e-31	4.72025e-29
BTF3L4P2	1.04755	8.83053e-31	4.74153e-29
PRDX4	1.27439	8.92542e-31	4.7881e-29
CPT1A	-1.27193	9.36586e-31	5.01978e-29
MYBL2	2.0183	9.57233e-31	5.12575e-29
ADH1C	-5.79739	9.94701e-31	5.32151e-29
NSUN2	0.783237	1.01297e-30	5.41432e-29
RP11-150O12.6	3.20678	1.01622e-30	5.42674e-29
EXOSC3	1.05998	1.06282e-30	5.67043e-29
MIR22HG	-1.87661	1.07329e-30	5.72103e-29
NLE1	1.3091	1.08735e-30	5.79074e-29
CCT8	0.916655	1.09406e-30	5.8212e-29
YWHAG	0.699599	1.10251e-30	5.86082e-29
RNF183	2.9242	1.14397e-30	6.07569e-29
RP11-615I2.2	2.88362	1.15512e-30	6.12933e-29
NR5A2	-2.51273	1.15861e-30	6.14231e-29
WDR90	1.73439	1.17136e-30	6.20431e-29
IPO5	1.14822	1.19758e-30	6.33744e-29
RAD1	0.844359	1.23339e-30	6.52107e-29
CYB561A3	-0.876531	1.29384e-30	6.8345e-29
SIGMAR1	1.12026	1.33565e-30	7.04898e-29
WDHD1	1.35458	1.34105e-30	7.07112e-29
FIGNL1	1.33364	1.3688e-30	7.21093e-29
PRIMA1	-6.18444	1.39275e-30	7.3305e-29
RP11-598F7.6	3.58917	1.40587e-30	7.39293e-29
NUPL1	1.20024	1.40929e-30	7.40426e-29
NIP7	0.93741	1.41414e-30	7.42311e-29
CST2	6.26624	1.43715e-30	7.53711e-29
MALL	-2.13527	1.6148e-30	8.46122e-29
EPRS	0.882082	1.63479e-30	8.55833e-29
PDZD4	-3.40188	1.64222e-30	8.58953e-29
C12orf45	1.15763	1.78182e-30	9.3114e-29
ATP8B1	-1.44637	1.79576e-30	9.3759e-29
CCDC43	0.837547	1.81165e-30	9.45042e-29
MKI67	1.59733	1.82859e-30	9.53029e-29
CCNB1IP1	1.24428	1.83882e-30	9.57513e-29
RNF219	1.14271	1.91937e-30	9.98566e-29
PPY	-6.78241	1.97779e-30	1.02805e-28
GPT2	1.60138	2.04573e-30	1.06242e-28
GPX3	-2.70922	2.05013e-30	1.06376e-28
TCEAL6	-5.75471	2.09332e-30	1.08521e-28
WSCD1	-3.45603	2.1045e-30	1.09004e-28
TESC	3.7714	2.15458e-30	1.115e-28
C14orf180	-6.03045	2.18883e-30	1.13172e-28
CCDC69	-2.49073	2.35323e-30	1.21565e-28
GDPD3	-2.43964	2.54824e-30	1.31523e-28
TIGD1	1.59794	2.58542e-30	1.33324e-28
HS3ST6	-5.75529	2.60738e-30	1.34338e-28
SNRNP70	0.806459	2.63559e-30	1.35673e-28
CDKL1	-1.85111	2.66856e-30	1.37249e-28
RXRG	-5.13911	2.68692e-30	1.38072e-28
HN1L	0.800358	2.74737e-30	1.41055e-28
SLC29A1	1.38946	2.77359e-30	1.42276e-28
CCDC40	1.751	2.8168e-30	1.44367e-28
E2F5	1.5467	2.84617e-30	1.45744e-28
2022-03-09	1.06292	2.87026e-30	1.4685e-28
YARS	1.05788	2.92149e-30	1.4934e-28
SDCBP2	-2.60895	2.9567e-30	1.51008e-28
MT1G	-3.89664	3.05906e-30	1.561e-28
CNTFR	-6.11815	3.08535e-30	1.57305e-28
BMX	-3.14933	3.10241e-30	1.58037e-28
ADH1B	-6.93251	3.14074e-30	1.5985e-28
TMEFF2	-5.46339	3.23375e-30	1.64441e-28
SMARCC1	0.9761	3.42253e-30	1.73877e-28
USP36	1.04212	3.42524e-30	1.73877e-28
LINC00294	-1.01724	3.43104e-30	1.74021e-28
RIMS4	-5.48475	3.43561e-30	1.74067e-28
PGM5P4	-3.98541	3.43791e-30	1.74067e-28
BRIP1	1.42084	3.45862e-30	1.74965e-28
ASIC1	2.12535	3.69443e-30	1.86733e-28
NUP98	0.654186	3.74419e-30	1.89085e-28
YTHDF1	1.06263	3.88812e-30	1.96075e-28
HPGDS	-3.52469	3.88929e-30	1.96075e-28
FMO4	-1.6886	3.93342e-30	1.98128e-28
TCF7	1.87217	3.97744e-30	2.00174e-28
TICRR	1.6662	3.99125e-30	2.00697e-28
PBLD	-2.27344	4.02952e-30	2.02447e-28
NUDT5	1.00492	4.25743e-30	2.13714e-28
ADTRP	-4.32841	4.40348e-30	2.20857e-28
ATAD5	1.50197	4.87129e-30	2.44111e-28
PTMA	0.875333	4.9952e-30	2.50106e-28
EIF2S3	1.1273	5.01836e-30	2.51051e-28
DDX19A	0.711438	5.06638e-30	2.53237e-28
MORF4L2	0.866662	5.1367e-30	2.56533e-28
TBC1D31	1.2543	5.37827e-30	2.68369e-28
LILRB5	-3.3388	5.92329e-30	2.95312e-28
PDCD2	0.80856	5.93368e-30	2.95579e-28
DPEP1	5.27282	5.99425e-30	2.98343e-28
DLGAP5	1.47025	6.10846e-30	3.03769e-28
FASN	1.63202	6.13841e-30	3.04999e-28
TRMT112	1.15598	6.27844e-30	3.11692e-28
RP4-659I19.1	-5.45833	6.41684e-30	3.18294e-28
PPM1G	0.815518	6.46496e-30	3.20409e-28
AP3S2	-1.06103	6.55971e-30	3.2483e-28
PTCD1	0.921938	6.62087e-30	3.27582e-28
KRT17	4.64677	6.74896e-30	3.33638e-28
EHMT2	1.03021	6.93053e-30	3.42325e-28
SLC4A11	3.47423	7.66345e-30	3.78208e-28
JCHAIN	-5.75426	7.85726e-30	3.87446e-28
CCDC152	-3.04029	7.94641e-30	3.91513e-28
CEACAM7	-5.93089	7.98299e-30	3.92985e-28
RBKS	-1.27534	8.15682e-30	4.01204e-28
ZNF195	0.990815	8.21788e-30	4.03869e-28
ZNF697	1.46647	8.95086e-30	4.39522e-28
MGAT4C	-4.98018	9.13772e-30	4.48322e-28
ELAVL3	-4.88356	9.46559e-30	4.6402e-28
CTD-2339F6.1	-3.56864	9.71622e-30	4.75908e-28
SRPX	-2.65137	1.03179e-29	5.04956e-28
TTF2	1.16355	1.04223e-29	5.09641e-28
ATP2C1	0.614116	1.04542e-29	5.10775e-28
DDX11	1.42881	1.04754e-29	5.11384e-28
RALYL	-5.02621	1.0957e-29	5.34446e-28
SHB	1.1901	1.10401e-29	5.38056e-28
HSD3B2	-7.43208	1.12142e-29	5.46085e-28
CCNJ	1.06119	1.14852e-29	5.58818e-28
AHCY	1.44861	1.18341e-29	5.75315e-28
PDE6A	-4.60265	1.21883e-29	5.92043e-28
PTN	-2.66734	1.24737e-29	6.05406e-28
AASDHPPT	0.801555	1.25551e-29	6.08852e-28
ADGRG4	-2.65417	1.277e-29	6.18761e-28
RP11-680A11.5	1.5192	1.28657e-29	6.22879e-28
SLC4A2	1.14654	1.38786e-29	6.71363e-28
LIG1	1.18919	1.46532e-29	7.08249e-28
MPC1	-1.19958	1.47765e-29	7.13621e-28
ABALON	1.92696	1.49575e-29	7.21766e-28
TNFRSF10B	1.3829	1.50055e-29	7.23486e-28
P3H1	1.35577	1.52474e-29	7.34546e-28
FAM227A	2.23065	1.5271e-29	7.35078e-28
KIAA1614-AS1	3.40632	1.555e-29	7.47894e-28
PES1	1.04105	1.56071e-29	7.50023e-28
EMC3-AS1	1.57099	1.57088e-29	7.54294e-28
UBQLN4	0.88206	1.59132e-29	7.63483e-28
PNN	1.00617	1.5931e-29	7.63708e-28
MRTO4	1.13202	1.66859e-29	7.99247e-28
CCNE1	1.54165	1.67215e-29	8.00297e-28
FOXM1	1.56248	1.67966e-29	8.03234e-28
PFDN2	1.14984	1.74723e-29	8.34864e-28
SST	-8.16468	1.75108e-29	8.36023e-28
GTF2F2	1.29756	1.75937e-29	8.39295e-28
POLQ	1.66019	1.79933e-29	8.5766e-28
C16orf46	1.27279	1.80512e-29	8.59722e-28
RP11-492E3.2	3.40048	1.82495e-29	8.68461e-28
TMEM171	-2.54068	1.88457e-29	8.96105e-28
NMRK2	-4.44213	1.90547e-29	9.05305e-28
NELFCD	1.43602	1.93115e-29	9.16766e-28
RHEB	0.954608	1.938e-29	9.19272e-28
CEP164	1.10643	1.9696e-29	9.33506e-28
RERGL	-7.23768	1.99423e-29	9.44413e-28
ASB2	-3.16777	2.03301e-29	9.62002e-28
G6PC	-5.25718	2.11366e-29	9.98796e-28
FGL2	-2.99646	2.11418e-29	9.98796e-28
GJB4	4.29021	2.13349e-29	1.00711e-27
TOPBP1	0.950888	2.1688e-29	1.02295e-27
CD46	1.17426	2.24501e-29	1.05804e-27
CAPN10	1.02702	2.24781e-29	1.05851e-27
SLC26A3	-7.08883	2.38276e-29	1.12116e-27
CCDC113	1.81658	2.44104e-29	1.14766e-27
RP11-1151B14.4	-5.39434	2.49597e-29	1.17254e-27
IL23A	2.69426	2.5318e-29	1.18843e-27
PSPC1	0.806611	2.6547e-29	1.24511e-27
RP11-867O8.5	-5.55844	2.66994e-29	1.25126e-27
FRMPD4	-4.41812	2.67525e-29	1.25275e-27
SETD6	1.1598	2.68387e-29	1.25578e-27
SRPRB	0.903631	2.69263e-29	1.25888e-27
RNASEH1	0.841396	2.77803e-29	1.29776e-27
MTM1	-1.17498	2.80174e-29	1.3078e-27
CCSAP	1.19782	2.82028e-29	1.3154e-27
ACO2	-0.967593	2.84277e-29	1.32484e-27
DNAAF5	1.00504	2.94437e-29	1.3711e-27
NDRG2	-1.47552	3.07011e-29	1.42852e-27
SNHG4	1.97039	3.21542e-29	1.49494e-27
KNSTRN	1.27728	3.25969e-29	1.51432e-27
KIF11	1.29493	3.32809e-29	1.54487e-27
GBX2	5.32582	3.35013e-29	1.55292e-27
CES2	-2.24428	3.35073e-29	1.55292e-27
RRM2	1.60984	3.43257e-29	1.58959e-27
DTL	1.4592	3.5084e-29	1.62343e-27
B3GALT4	-1.55209	3.70287e-29	1.71206e-27
TSPAN1	-2.55236	3.83892e-29	1.77356e-27
SNHG6	1.46204	3.93509e-29	1.81656e-27
BRINP3	-7.45462	4.11765e-29	1.89934e-27
MPZ	-2.45531	4.1716e-29	1.92271e-27
MRPL30	0.784757	4.1866e-29	1.92811e-27
RP5-907D15.4	4.97333	4.26016e-29	1.96044e-27
HDAC8	0.851358	4.32026e-29	1.98654e-27
PP7080	-2.65146	4.3509e-29	1.99906e-27
ZNF746	0.690914	4.45272e-29	2.04424e-27
NUSAP1	1.40453	4.57011e-29	2.09649e-27
BCHE	-4.64088	4.59364e-29	2.10563e-27
LARP1	0.895267	4.77536e-29	2.18722e-27
FAM222A-AS1	4.11905	4.78458e-29	2.18973e-27
PXYLP1	0.986571	4.82494e-29	2.20648e-27
SDHD	-0.865977	5.08914e-29	2.32548e-27
TMEM123	1.02792	5.12723e-29	2.34106e-27
ANXA3	1.6551	5.1664e-29	2.35711e-27
MT1X	-2.19485	5.22479e-29	2.3819e-27
PRMT1	1.06265	5.42134e-29	2.46958e-27
PRR36	3.56141	5.55897e-29	2.5303e-27
HDAC2	0.852659	5.68852e-29	2.58726e-27
NT5DC2	1.47714	5.78952e-29	2.63116e-27
S100P	2.84514	5.7984e-29	2.63315e-27
SLC5A7	-5.17843	5.8853e-29	2.67054e-27
ZC3HAV1L	1.75876	6.05294e-29	2.74448e-27
CKS1B	1.12703	6.06146e-29	2.74622e-27
RP11-305E6.4	1.42501	6.25547e-29	2.83193e-27
ASTN1	-4.85208	6.28924e-29	2.84502e-27
WDR5	0.88596	6.46072e-29	2.92034e-27
NBPF1	-1.30581	6.53531e-29	2.95177e-27
POLR1D	1.25511	6.57247e-29	2.96627e-27
ERCC3	0.663245	6.64113e-29	2.99495e-27
TRIM28	0.854483	6.65114e-29	2.99716e-27
HMMR	1.57884	6.95526e-29	3.13179e-27
RBM47	-1.07275	7.34797e-29	3.30608e-27
ZC3H15	0.808732	7.40501e-29	3.32919e-27
ARHGEF39	1.4147	7.68792e-29	3.45373e-27
GRIK1	-4.54106	7.70504e-29	3.45877e-27
NBEAL2	1.47168	7.7329e-29	3.46862e-27
LINC00844	-4.5355	7.74471e-29	3.47125e-27
POU5F1B	4.13609	7.8792e-29	3.52883e-27
CDCA7	1.76384	8.06925e-29	3.61119e-27
DNASE1L3	-4.84777	8.38931e-29	3.75156e-27
SLC5A6	1.73656	9.19232e-29	4.10752e-27
GDPD2	-4.23821	9.28386e-29	4.14526e-27
IGHA2	-6.31659	9.37356e-29	4.18212e-27
SPAG5	1.40008	9.48955e-29	4.23065e-27
STIL	1.3643	9.69169e-29	4.31748e-27
NSUN5	1.05422	9.74765e-29	4.33911e-27
TIMM50	0.949363	1.0275e-28	4.5704e-27
HMGA1	1.44438	1.06425e-28	4.73025e-27
MT1JP	-7.34423	1.07075e-28	4.75554e-27
ADCY5	-3.09868	1.08618e-28	4.8204e-27
ANAPC10	0.806652	1.10148e-28	4.88461e-27
PIRT	-5.21492	1.10487e-28	4.89594e-27
SMPD4	0.896059	1.11479e-28	4.93616e-27
PDE9A	-2.69829	1.12238e-28	4.96604e-27
PCID2	1.10189	1.17331e-28	5.18746e-27
RLIM	1.05917	1.189e-28	5.25286e-27
BTNL8	-4.01653	1.19857e-28	5.29115e-27
B3GNT7	-3.98367	1.20289e-28	5.30622e-27
ASCL5	3.69824	1.22738e-28	5.41017e-27
OTUD6B	1.3594	1.28911e-28	5.678e-27
CENPW	1.46193	1.29524e-28	5.70073e-27
COPS7B	0.83205	1.29925e-28	5.71406e-27
GLMN	1.04973	1.39098e-28	6.11292e-27
MAGEE2	-4.42083	1.39567e-28	6.1289e-27
PDCD4-AS1	-1.40104	1.41391e-28	6.20438e-27
SMC4	1.08939	1.42196e-28	6.23501e-27
RFT1	0.88426	1.47035e-28	6.44238e-27
CHEK2	1.14387	1.49481e-28	6.54464e-27
MEP1B	-5.12542	1.58931e-28	6.95321e-27
BHLHE40	1.55842	1.60148e-28	7.00122e-27
NAA16	1.20508	1.67877e-28	7.33365e-27
RP11-855A2.5	-6.68956	1.77098e-28	7.73068e-27
MRE11A	1.14415	1.78044e-28	7.76621e-27
ACVRL1	-1.8277	1.99237e-28	8.68416e-27
SNAI1	1.8261	1.99695e-28	8.69767e-27
ILF2	0.793529	2.045e-28	8.90031e-27
CEBPB	1.24632	2.04997e-28	8.91531e-27
NOL11	0.90116	2.08224e-28	9.04896e-27
EIF5B	0.996275	2.08942e-28	9.0734e-27
GCSH	1.21988	2.10584e-28	9.13794e-27
ZNHIT6	0.846763	2.14099e-28	9.28361e-27
CEBPZ	0.837439	2.15307e-28	9.32908e-27
CDK5RAP1	1.15649	2.19339e-28	9.49674e-27
CPSF6	0.600433	2.20387e-28	9.53508e-27
POLR3E	0.845158	2.20904e-28	9.55037e-27
HSPH1	1.75239	2.21145e-28	9.55376e-27
RP11-640L9.2	-2.59117	2.25282e-28	9.72532e-27
PIK3C2G	-3.96011	2.29398e-28	9.89568e-27
SLC7A6	1.39597	2.34281e-28	1.00989e-26
NKX2-3	-3.09487	2.34465e-28	1.00994e-26
ZDHHC9	1.3105	2.3479e-28	1.0106e-26
SLC38A7	0.872398	2.37332e-28	1.02079e-26
CHTOP	0.571896	2.38907e-28	1.02681e-26
SMG9	0.887685	2.48079e-28	1.06545e-26
LINC01158	-5.14837	2.48639e-28	1.06707e-26
SLC35G1	-1.33551	2.51036e-28	1.07657e-26
NCL	0.958143	2.59523e-28	1.11215e-26
PCSK9	3.02026	2.60207e-28	1.11427e-26
CHD4	0.809393	2.60868e-28	1.11628e-26
MRPL50	0.9082	2.65362e-28	1.13468e-26
RP11-474D1.3	7.98379	2.85833e-28	1.22133e-26
CTD-2001J20.1	-3.97416	2.86884e-28	1.22492e-26
PPAP2B	-1.36512	2.98488e-28	1.27354e-26
MORC4	1.46289	3.02588e-28	1.29009e-26
PAFAH2	-1.07837	3.1376e-28	1.33675e-26
EDN3	-4.40355	3.16886e-28	1.34909e-26
TUBB4A	-4.47767	3.17243e-28	1.34963e-26
PTRH1	1.402	3.20798e-28	1.36376e-26
HTR3C	-5.57358	3.25285e-28	1.38184e-26
RP3-416H24.1	4.27681	3.2671e-28	1.38688e-26
FAM84B	1.32485	3.27382e-28	1.38873e-26
TLCD2	-1.53799	3.30953e-28	1.40286e-26
LMNB2	1.18217	3.3288e-28	1.41001e-26
MAD2L2	1.21935	3.35636e-28	1.42066e-26
PLCL2	-2.71096	3.36926e-28	1.42509e-26
CREBZF	0.964852	3.47946e-28	1.47019e-26
SIAE	-1.52335	3.48092e-28	1.47019e-26
LPAR1	-2.43929	3.60698e-28	1.52234e-26
SNRPEP2	1.48611	3.61266e-28	1.52364e-26
CAPRIN1	0.63897	3.72652e-28	1.57053e-26
RP11-677M14.3	-2.55396	3.77059e-28	1.58796e-26
SRSF2	0.695747	3.79945e-28	1.59896e-26
GSDMC	3.36006	3.8693e-28	1.62719e-26
DMRTA1	-4.86144	3.94683e-28	1.6586e-26
AP000472.2	-6.56787	4.03032e-28	1.69248e-26
MT2A	-2.50755	4.04552e-28	1.69764e-26
ACD	1.04633	4.1457e-28	1.73843e-26
CUL4A	0.99324	4.27543e-28	1.79155e-26
SMCO2	3.83081	4.37211e-28	1.83076e-26
GTPBP3	1.05589	4.48866e-28	1.87714e-26
KRT7	3.2849	4.4893e-28	1.87714e-26
NIT2	1.06008	4.60996e-28	1.92622e-26
MIER1	-1.00794	4.654e-28	1.94289e-26
ZFP69B	1.53089	4.6565e-28	1.94289e-26
NAP1L2	-4.22145	4.70737e-28	1.96272e-26
DIMT1	0.928724	5.06809e-28	2.11162e-26
ICA1	1.17478	5.09404e-28	2.12092e-26
CDK7	0.909562	5.11971e-28	2.1301e-26
RP11-396O20.2	-6.57805	5.13558e-28	2.13518e-26
PRPF40A	0.845083	5.15906e-28	2.14343e-26
TMEM237	1.11191	5.27686e-28	2.19081e-26
POLR3A	0.768511	5.30934e-28	2.20274e-26
DOCK6	1.07312	5.38315e-28	2.23178e-26
C4orf19	-1.65936	5.45048e-28	2.25809e-26
SCUBE2	-2.56302	5.55072e-28	2.298e-26
CHCHD6	1.22	5.58286e-28	2.30967e-26
FBXO5	1.13743	5.7698e-28	2.38533e-26
TTC27	0.862011	5.77962e-28	2.3877e-26
RAB36	1.99694	6.00642e-28	2.47965e-26
HNRNPA1	0.873297	6.21126e-28	2.56241e-26
YY2	1.46407	6.27251e-28	2.58586e-26
PHGR1	-3.04284	6.29128e-28	2.59177e-26
RP1-228H13.5	1.40546	6.33173e-28	2.6066e-26
RBL1	1.45284	6.50817e-28	2.67735e-26
AGO2	1.32098	6.52909e-28	2.68407e-26
SCIN	-3.11272	6.56559e-28	2.69719e-26
DPM2	0.911743	6.58206e-28	2.70206e-26
TRAF5	1.61556	6.6123e-28	2.71257e-26
AP3M2	1.20614	6.63459e-28	2.71981e-26
PABPC1L	2.74558	6.79909e-28	2.7853e-26
STC2	3.61036	6.88381e-28	2.81803e-26
STMN2	-4.45149	6.88957e-28	2.81842e-26
RPS17P1	-4.39967	6.95764e-28	2.84428e-26
NUPR1L	-6.58472	7.02375e-28	2.8693e-26
CBX7	-1.5565	7.47988e-28	3.05351e-26
AC083899.3	1.12434	7.553e-28	3.08122e-26
SNHG17	1.90248	7.57736e-28	3.089e-26
TXLNG	1.25786	7.63505e-28	3.11036e-26
RNPS1	0.757559	7.68167e-28	3.12549e-26
ARFGAP1	1.2074	7.68287e-28	3.12549e-26
MMP28	-3.0378	7.69125e-28	3.12673e-26
INTS8	0.992216	7.83354e-28	3.18236e-26
POLG2	1.09105	7.85615e-28	3.18825e-26
RAB27A	-1.52161	7.85892e-28	3.18825e-26
MMP13	5.33331	7.91606e-28	3.20921e-26
C1orf198	0.995808	7.963e-28	3.22601e-26
PCSK5	-2.25031	8.17163e-28	3.30824e-26
PIANP	-2.81161	8.50097e-28	3.4392e-26
SPRY4	1.15651	8.922e-28	3.60704e-26
C15orf38-AP3S2	-0.94949	9.04093e-28	3.6526e-26
CD276	1.10269	9.09874e-28	3.67342e-26
RP11-293M10.6	-1.68581	9.16322e-28	3.69691e-26
SLC32A1	-3.2688	9.56004e-28	3.85435e-26
ENAM	-5.83568	1.03673e-27	4.17695e-26
NEMP1	1.12585	1.04442e-27	4.20503e-26
GDPD5	2.40931	1.05503e-27	4.24483e-26
PRPH	-4.85985	1.08522e-27	4.3633e-26
C15orf48	-2.73896	1.08859e-27	4.37156e-26
METTL5	0.871112	1.08877e-27	4.37156e-26
LIF	1.85626	1.09013e-27	4.37391e-26
STK3	1.13304	1.09085e-27	4.37391e-26
C16orf89	-4.01372	1.12189e-27	4.49531e-26
POC5	0.903941	1.13801e-27	4.55678e-26
FAM57A	1.39964	1.14905e-27	4.59785e-26
CA9	5.07274	1.20664e-27	4.82501e-26
MMS22L	1.40944	1.26116e-27	5.03958e-26
CABP2	-3.08394	1.29473e-27	5.17017e-26
GTPBP10	0.957472	1.35582e-27	5.41046e-26
MAGOHB	1.11869	1.38556e-27	5.52537e-26
GLIPR2	-1.96003	1.39024e-27	5.54025e-26
NEIL3	1.52062	1.42209e-27	5.66331e-26
PRR19	1.43556	1.50772e-27	6.00023e-26
RPS6KL1	1.49499	1.55431e-27	6.18148e-26
RABGGTB	0.909762	1.57372e-27	6.2544e-26
ZNRF3	1.74898	1.58482e-27	6.29425e-26
DCLRE1A	0.899812	1.61435e-27	6.40713e-26
NEK6	0.973018	1.61543e-27	6.40713e-26
RP3-337H4.9	2.75792	1.65986e-27	6.57891e-26
LITAF	-1.1042	1.66685e-27	6.60215e-26
GREM2	-5.10683	1.67349e-27	6.62397e-26
MGST3	-0.87956	1.69558e-27	6.70687e-26
TMEM63A	1.41198	1.69872e-27	6.71476e-26
SLC30A4	-1.56151	1.70827e-27	6.74797e-26
PLD5	-4.41731	1.7258e-27	6.8126e-26
STC1	2.45981	1.75e-27	6.90347e-26
DDX47	0.705345	1.77791e-27	7.00887e-26
MNX1-AS1	1.86305	1.79388e-27	7.06708e-26
ADCY9	-1.39267	1.81993e-27	7.16486e-26
ZZEF1	-1.42881	1.87162e-27	7.36341e-26
CCDC68	-2.15901	1.90298e-27	7.48178e-26
NPRL3	1.00924	1.92121e-27	7.54839e-26
MOCS1	-1.96829	1.93479e-27	7.59664e-26
CDKN3	1.43963	1.94106e-27	7.61617e-26
NTN1	-2.76126	1.94835e-27	7.63963e-26
SUGP2	1.04636	1.95652e-27	7.66655e-26
UPF3B	1.12139	1.96784e-27	7.70576e-26
DDX18	0.90444	1.97388e-27	7.72422e-26
HRCT1	-2.70806	1.98133e-27	7.74821e-26
EXOSC5	1.31568	1.99969e-27	7.81479e-26
ZNF367	1.30225	2.04274e-27	7.97773e-26
ACACA	1.03689	2.04499e-27	7.9812e-26
CD160	-3.30937	2.06086e-27	8.03775e-26
DHCR7	1.39207	2.10391e-27	8.20022e-26
MRPL9	0.786583	2.11717e-27	8.24641e-26
CLIC5	-2.13136	2.14845e-27	8.35997e-26
RNFT2	1.92954	2.14918e-27	8.35997e-26
TACC3	1.3004	2.15863e-27	8.39117e-26
MIR497HG	-2.25996	2.23682e-27	8.68933e-26
CENPQ	1.07033	2.3113e-27	8.97271e-26
RP11-153M3.1	1.4035	2.39349e-27	9.28565e-26
CLNS1A	0.826831	2.46675e-27	9.56351e-26
SOX10	-6.93214	2.51516e-27	9.74473e-26
PTGES2-AS1	2.66741	2.59272e-27	1.00386e-25
ATP1A2	-5.13666	2.62083e-27	1.01407e-25
GRB7	1.52344	2.6236e-27	1.01448e-25
RP11-350J20.12	6.21637	2.63321e-27	1.01752e-25
SYNPO	-1.66055	2.66909e-27	1.0307e-25
GSG1L	-5.06518	2.67128e-27	1.03087e-25
TBC1D24	0.990056	2.85578e-27	1.10134e-25
CCDC34	1.25974	2.96227e-27	1.14166e-25
CBWD5	1.16926	3.00944e-27	1.15908e-25
TRANK1	-1.98356	3.03871e-27	1.16958e-25
MPPED1	-3.80771	3.12598e-27	1.20195e-25
DIS3	0.963568	3.1269e-27	1.20195e-25
NOC2L	1.00022	3.14295e-27	1.20733e-25
FIRRE	5.14886	3.17526e-27	1.21894e-25
TSR1	0.984168	3.18854e-27	1.22323e-25
APELA	4.06035	3.2414e-27	1.2427e-25
PDE2A	-2.18843	3.27122e-27	1.25331e-25
DPY19L1	1.12198	3.39688e-27	1.30061e-25
CLDN5	-2.64454	3.4083e-27	1.30412e-25
ZGRF1	1.41478	3.52098e-27	1.34636e-25
EBPL	1.23628	3.6352e-27	1.38913e-25
ADAM12	3.81173	3.68265e-27	1.40635e-25
NUP133	0.669272	3.71517e-27	1.41784e-25
MARVELD3	-1.10288	3.73195e-27	1.42332e-25
EBNA1BP2	0.942824	3.76719e-27	1.43582e-25
AC093724.2	1.55776	3.78457e-27	1.44151e-25
DNAJC9	0.859523	3.90536e-27	1.48655e-25
GPR89A	0.813996	4.06293e-27	1.54552e-25
LUC7L3	0.922769	4.26625e-27	1.62181e-25
CLDN16	3.77767	4.30065e-27	1.63383e-25
DESI1	0.897754	4.48178e-27	1.70154e-25
DLGAP4	0.970768	4.52757e-27	1.71781e-25
SLC17A4	-4.07403	4.81143e-27	1.82432e-25
OACYLP	4.44649	4.89875e-27	1.85623e-25
STMN4	-5.67128	5.10494e-27	1.93311e-25
CDC25A	1.41592	5.21313e-27	1.9728e-25
OR2L13	-3.36461	5.3263e-27	2.01433e-25
LARS	0.74433	5.43442e-27	2.05389e-25
FAM91A1	1.01921	5.49329e-27	2.07481e-25
BFSP1	1.92143	5.55199e-27	2.09563e-25
FMNL2	1.23342	5.69673e-27	2.14887e-25
HSP90B1	0.879495	5.71983e-27	2.1562e-25
RBM34	0.707142	5.72971e-27	2.15854e-25
NSUN6	0.823943	5.9087e-27	2.22454e-25
HPS3	0.734227	5.96055e-27	2.24261e-25
ASB8	-0.56106	5.99618e-27	2.25457e-25
FAM161A	1.3308	6.11424e-27	2.29606e-25
CMTM5	-6.00748	6.11436e-27	2.29606e-25
DPT	-4.35215	6.16256e-27	2.31268e-25
CPNE5	-2.09866	6.25129e-27	2.34448e-25
SCP2	-0.809933	6.28589e-27	2.35594e-25
RP4-594A5.1	6.19406	6.37538e-27	2.38795e-25
ANO10	-1.02225	6.40656e-27	2.3981e-25
KLB	-2.48154	6.44689e-27	2.41166e-25
LIMK1	1.03775	6.86213e-27	2.56516e-25
C2orf61	5.84368	6.86599e-27	2.56516e-25
PLAC8	-3.6273	7.00998e-27	2.61728e-25
ARHGEF38	1.47076	7.02833e-27	2.62246e-25
MTAP	1.17153	7.09318e-27	2.64497e-25
EMILIN3	-2.78871	7.11395e-27	2.65103e-25
C12orf73	1.04625	7.13933e-27	2.6588e-25
FBXO45	0.799976	7.28421e-27	2.71103e-25
PTGS1	-2.45385	7.39939e-27	2.75077e-25
STK31	3.32382	7.40038e-27	2.75077e-25
TMEM147-AS1	1.7048	7.45819e-27	2.76958e-25
RP4-758J18.13	1.40859	7.46044e-27	2.76958e-25
WBSCR22	0.948957	7.61653e-27	2.82574e-25
EMC8	0.768684	7.69673e-27	2.85368e-25
GINM1	-0.76621	7.72511e-27	2.8624e-25
HPSE2	-4.27174	7.82509e-27	2.89761e-25
SLC4A10	-4.61103	7.89314e-27	2.92096e-25
GABRG2	-5.13048	8.6593e-27	3.20246e-25
SKP2	1.18586	9.2305e-27	3.41156e-25
CEACAM1	-2.12003	9.26057e-27	3.42051e-25
SNHG12	1.50191	9.51102e-27	3.51081e-25
KRT25	-3.01595	9.92163e-27	3.66007e-25
CTD-2529O21.1	5.85092	9.99829e-27	3.68603e-25
AMPD1	-5.20225	1.00737e-26	3.71148e-25
CENPO	0.986925	1.04062e-26	3.83158e-25
RP11-267M23.1	1.66953	1.04608e-26	3.84928e-25
RCC1	1.14453	1.09823e-26	4.03863e-25
PCAT1	3.17227	1.10757e-26	4.07043e-25
TRMU	0.93218	1.12645e-26	4.13722e-25
RCAN2	-1.99009	1.13516e-26	4.16658e-25
RNF185	-0.657874	1.15034e-26	4.21965e-25
PPP1R14B	0.984257	1.1737e-26	4.30268e-25
SDAD1	0.707044	1.27367e-26	4.66623e-25
STYK1	-1.77541	1.2825e-26	4.69564e-25
AARS	0.945424	1.28409e-26	4.69854e-25
DDX39A	1.04961	1.30427e-26	4.76939e-25
ASNSD1	0.696718	1.3255e-26	4.84397e-25
PAPSS2	-2.12	1.35498e-26	4.94865e-25
FBL	1.04866	1.35642e-26	4.95079e-25
AKAP8L	0.864105	1.37347e-26	5.0099e-25
XRCC5	0.596819	1.41001e-26	5.14001e-25
CXCL3	2.91769	1.4166e-26	5.16081e-25
CCDC148	2.72751	1.42118e-26	5.17429e-25
RP1-140K8.5	4.54456	1.4579e-26	5.30468e-25
PERP	1.30649	1.47424e-26	5.36079e-25
HTR3E	-5.77897	1.47533e-26	5.36142e-25
SLCO2A1	-2.27464	1.53525e-26	5.57572e-25
ARPP21	-4.96809	1.5651e-26	5.68063e-25
NAP1L1P1	1.65191	1.56668e-26	5.68281e-25
CRADD	-0.844575	1.59533e-26	5.78318e-25
DNTTIP2	0.68957	1.73034e-26	6.26871e-25
SCN7A	-5.9581	1.75502e-26	6.35417e-25
RP11-1029J19.4	4.20828	1.76005e-26	6.36847e-25
CTD-3179P9.1	-4.51718	1.81858e-26	6.57617e-25
IER5L	1.63412	1.85355e-26	6.6985e-25
PNLIPRP3	-2.51226	1.8655e-26	6.73753e-25
LIN9	0.969082	1.93023e-26	6.96702e-25
RSPO2	-5.15032	1.99963e-26	7.21293e-25
TLR3	-2.36003	2.00082e-26	7.21293e-25
RP11-1008C21.1	5.36752	2.03979e-26	7.34891e-25
LINC01232	1.69326	2.11158e-26	7.60287e-25
SRM	1.26184	2.12272e-26	7.63826e-25
PREB	0.795325	2.12479e-26	7.64102e-25
TPM4	0.901395	2.28453e-26	8.21044e-25
PJA2	-1.14156	2.30329e-26	8.27032e-25
ANGPTL7	-6.09485	2.30402e-26	8.27032e-25
SLC19A2	1.18818	2.30544e-26	8.27037e-25
CHI3L1	3.61098	2.3118e-26	8.28809e-25
RP11-678G14.3	-5.45589	2.40653e-26	8.62245e-25
BAZ1B	0.754013	2.4624e-26	8.81721e-25
UNC5C	-2.41788	2.51152e-26	8.98762e-25
SLC7A1	1.27711	2.56154e-26	9.15644e-25
C7orf31	-1.68495	2.56182e-26	9.15644e-25
GNPDA1	1.00053	2.6201e-26	9.35901e-25
C17orf75	0.904055	2.66441e-26	9.51152e-25
WISP2	-5.6196	2.6713e-26	9.5303e-25
ZNF267	0.946884	2.69075e-26	9.59383e-25
RCBTB1	1.2086	2.70502e-26	9.63885e-25
CASR	-4.22758	2.72746e-26	9.7129e-25
GLA	1.10471	2.79364e-26	9.94255e-25
SF3B1	0.596656	2.87379e-26	1.02216e-24
C22orf29	1.07241	2.92475e-26	1.03935e-24
AMMECR1	0.971521	2.92566e-26	1.03935e-24
RP11-417E7.1	4.71677	2.92839e-26	1.03968e-24
MAPK3	-1.16083	2.98292e-26	1.0584e-24
ZNF239	1.86066	2.99931e-26	1.06358e-24
FOXP4-AS1	2.25856	3.04606e-26	1.0795e-24
MAL	-4.21012	3.08154e-26	1.09141e-24
IBSP	6.30269	3.10766e-26	1.1e-24
CDCA8	1.19423	3.13003e-26	1.10725e-24
VSNL1	2.52412	3.13499e-26	1.10833e-24
DHODH	0.886294	3.17596e-26	1.12214e-24
RP11-202A13.1	-5.75572	3.2191e-26	1.13632e-24
HSD17B7	1.13822	3.21997e-26	1.13632e-24
ABI3BP	-3.03492	3.24232e-26	1.14352e-24
GPATCH2	0.926316	3.29673e-26	1.16201e-24
SNRPEP4	1.23429	3.3278e-26	1.17225e-24
TG	3.38448	3.37817e-26	1.18928e-24
KIAA1143	0.848748	3.38075e-26	1.18948e-24
EARS2	0.864429	3.40579e-26	1.19757e-24
STX12	-0.797298	3.41955e-26	1.20168e-24
LDB3	-3.59639	3.44807e-26	1.21098e-24
NAP1L4	0.559712	3.56032e-26	1.24965e-24
SLC23A1	-3.01204	3.60546e-26	1.26474e-24
RP11-713M15.2	2.6378	3.73893e-26	1.31078e-24
POLR3H	1.018	3.78807e-26	1.32721e-24
DFFB	0.943289	3.80174e-26	1.3312e-24
MTHFD1	0.946092	3.81738e-26	1.33588e-24
WDR36	0.960532	3.84898e-26	1.34613e-24
RNF43	2.30444	3.95004e-26	1.38065e-24
FMO5	-2.0719	3.96048e-26	1.38348e-24
ACBD7	2.26204	4.08764e-26	1.42704e-24
C21orf59	0.919939	4.14573e-26	1.44646e-24
IL10RB	-0.996156	4.3714e-26	1.52429e-24
HYAL3	1.35062	4.40671e-26	1.53569e-24
LRMP	-2.70256	4.40992e-26	1.5359e-24
ZNF431	1.06471	4.43874e-26	1.54502e-24
LSM12	0.699323	4.47158e-26	1.55552e-24
UNC5CL	2.2304	4.50705e-26	1.56693e-24
AC021218.2	3.53015	4.6219e-26	1.60591e-24
NEU4	-3.29156	4.69126e-26	1.62904e-24
SLC25A14	1.01872	4.78042e-26	1.65901e-24
GLRX3	0.930635	4.89305e-26	1.6971e-24
PABPC4	0.844126	4.95947e-26	1.71912e-24
COA1	1.02303	4.99685e-26	1.73105e-24
DPH2	0.953323	5.01372e-26	1.73587e-24
VMA21	1.08848	5.03542e-26	1.74235e-24
TARS	0.773338	5.04516e-26	1.74469e-24
C11orf86	-5.95188	5.07097e-26	1.75258e-24
MPP6	2.28886	5.18659e-26	1.79095e-24
IKBKAP	0.688828	5.1881e-26	1.79095e-24
DHX33	0.9037	5.44216e-26	1.87754e-24
ZMIZ2	1.08095	5.5904e-26	1.92755e-24
PPME1	0.672909	5.63949e-26	1.94334e-24
COL6A4P1	3.40398	5.69644e-26	1.96181e-24
TMEM127	-0.832542	5.75834e-26	1.98196e-24
KIF15	1.31299	6.05437e-26	2.08262e-24
HBB	-3.44023	6.17541e-26	2.12302e-24
SSRP1	0.815249	6.50924e-26	2.23647e-24
CTD-2357A8.3	4.9317	6.60639e-26	2.26852e-24
FEZF1	7.52299	6.79465e-26	2.3318e-24
CPSF4	0.873864	6.98421e-26	2.39545e-24
CEP295	1.01069	7.31555e-26	2.50762e-24
DPCD	1.09999	7.32511e-26	2.50943e-24
MRGPRX2	-3.10121	7.36112e-26	2.52029e-24
AC106869.2	-6.15877	7.38516e-26	2.52704e-24
ATXN7L2	1.06101	7.41737e-26	2.53659e-24
SPIN4	1.3024	7.55686e-26	2.58278e-24
ACLY	0.837586	7.58959e-26	2.59245e-24
ADH1A	-5.10881	7.63423e-26	2.60618e-24
RP11-527N22.2	5.0692	7.69622e-26	2.62581e-24
PLSCR4	-1.54697	7.82534e-26	2.66831e-24
KLK7	6.56951	7.98013e-26	2.71951e-24
CACYBP	0.884869	8.06382e-26	2.74644e-24
GPSM2	1.5492	8.24087e-26	2.8051e-24
SDPR	-2.67645	8.32418e-26	2.83182e-24
FOLR2	-3.00329	8.56607e-26	2.91241e-24
GGTA1P	-2.62994	8.79261e-26	2.9877e-24
CCT6P1	1.12678	8.81547e-26	2.99373e-24
CPNE8	-2.23923	8.84617e-26	3.00242e-24
PPP1R14A	-2.43767	8.88091e-26	3.01246e-24
RUNDC3B	-2.70039	9.19059e-26	3.11571e-24
TRMT6	1.17455	9.2848e-26	3.14582e-24
NPM3	1.51129	9.44646e-26	3.19875e-24
HNRNPDL	0.789037	9.67863e-26	3.27547e-24
SASS6	1.04336	9.78581e-26	3.30983e-24
CMA1	-6.98464	9.86918e-26	3.3361e-24
PABPC1L2B	-2.82781	9.94039e-26	3.35711e-24
CSPP1	1.14852	9.9428e-26	3.35711e-24
AOC1	-2.0509	9.94979e-26	3.35754e-24
XXbac-BPG13B8.10	-5.64533	1.0257e-25	3.45922e-24
OTUB2	1.80538	1.03447e-25	3.48679e-24
AC074363.1	-5.12468	1.05577e-25	3.55654e-24
OVGP1	1.69992	1.07882e-25	3.63208e-24
KPNB1	0.823425	1.0964e-25	3.68915e-24
NIT1	-0.725719	1.11893e-25	3.76282e-24
HAPLN1	-2.78902	1.12693e-25	3.78753e-24
ASNS	1.45627	1.13103e-25	3.79912e-24
ATP5J2-PTCD1	1.00404	1.14439e-25	3.8418e-24
PTGER4	-1.80237	1.1522e-25	3.86581e-24
GPR12	-3.29917	1.1597e-25	3.88874e-24
EIF2A	0.845351	1.17903e-25	3.95087e-24
FEN1	1.15506	1.17958e-25	3.95087e-24
DNAJC28	-1.43432	1.25857e-25	4.21305e-24
MAS1LP1	-3.21824	1.27234e-25	4.25671e-24
RP11-583F24.7	-2.56087	1.27811e-25	4.27356e-24
RP11-160O5.1	-1.63943	1.28734e-25	4.30197e-24
POLA1	1.13466	1.29043e-25	4.30984e-24
DDX51	1.13653	1.30498e-25	4.35597e-24
CALCOCO2	-0.766076	1.30893e-25	4.36666e-24
FUS	0.840534	1.31534e-25	4.38555e-24
CFAP97	1.02011	1.31703e-25	4.38869e-24
RP11-542M13.2	-6.47344	1.33754e-25	4.45447e-24
SLC11A2	1.15687	1.33992e-25	4.45988e-24
MTPAP	0.821406	1.34318e-25	4.46819e-24
TUBAL3	-3.19477	1.34885e-25	4.48451e-24
SLC25A15P3	-4.22951	1.36943e-25	4.55033e-24
AC090945.1	2.95915	1.37573e-25	4.56869e-24
PSPH	1.45592	1.38185e-25	4.58642e-24
POLB	1.14338	1.39014e-25	4.6113e-24
ADCY3	1.24408	1.39628e-25	4.62907e-24
DHX30	0.653452	1.45497e-25	4.82091e-24
TIGD2	0.866375	1.45586e-25	4.82112e-24
LINC01571	-5.4327	1.46319e-25	4.84266e-24
PYCRL	1.49612	1.48165e-25	4.901e-24
LMX1A	-5.002	1.54777e-25	5.11681e-24
EIF3E	1.06848	1.55589e-25	5.14074e-24
AQP7	-2.53439	1.5658e-25	5.17058e-24
AC092667.2	-3.54151	1.57774e-25	5.20706e-24
NCAM1	-2.98841	1.63269e-25	5.38538e-24
RBPMS2	-3.0298	1.65907e-25	5.46932e-24
SLC35B2	0.782561	1.66341e-25	5.48054e-24
ALG3	0.915119	1.69533e-25	5.58258e-24
PIGCP1	-1.415	1.7306e-25	5.69553e-24
CLEC10A	-3.49936	1.74051e-25	5.72492e-24
KLHDC4	0.94394	1.74495e-25	5.73632e-24
MYL6	-0.917473	1.77875e-25	5.84412e-24
SSTR2	-2.63143	1.84402e-25	6.05277e-24
KIAA0895	1.56277	1.84432e-25	6.05277e-24
RP11-152N13.16	1.79973	1.90295e-25	6.2417e-24
R3HDM1	0.918571	1.90586e-25	6.24774e-24
KLHL1	-2.72509	1.92551e-25	6.30864e-24
SPTBN5	2.8181	2.00963e-25	6.58057e-24
FLVCR2	-2.01452	2.01833e-25	6.60535e-24
LRRC20	1.13872	2.06616e-25	6.75812e-24
ZHX1-C8orf76	1.31715	2.10777e-25	6.89036e-24
RBM26	1.01912	2.12451e-25	6.9412e-24
ASPHD1	2.22336	2.13085e-25	6.95804e-24
SH3BP4	1.16916	2.14656e-25	7.00544e-24
RP3-422G23.4	-5.58783	2.16177e-25	7.05115e-24
TRIM40	-3.08741	2.16428e-25	7.05542e-24
MOB3B	-1.47059	2.17498e-25	7.08634e-24
TCF21	-2.47175	2.19272e-25	7.14016e-24
TMEM59	-0.966059	2.26321e-25	7.36562e-24
RNASEH2B	1.12013	2.32079e-25	7.54882e-24
PFAS	0.99349	2.32409e-25	7.55534e-24
ACTR5	1.04062	2.36977e-25	7.69958e-24
BTF3L4	0.806458	2.3825e-25	7.73665e-24
ALG8	0.896827	2.40459e-25	7.80406e-24
SMARCA4	0.864098	2.42429e-25	7.86365e-24
C1orf105	5.38751	2.46807e-25	8.00123e-24
SRRT	0.792218	2.47595e-25	8.02204e-24
ORC5	0.824742	2.47723e-25	8.02204e-24
HSPE1	1.24199	2.58423e-25	8.36392e-24
CDC123	0.745087	2.70876e-25	8.75837e-24
MUSK	-4.93788	2.7091e-25	8.75837e-24
SCN11A	-3.96616	2.7216e-25	8.79393e-24
LAS1L	1.11201	2.73952e-25	8.84696e-24
AP000349.2	4.376	2.75539e-25	8.89332e-24
ZNF695	2.14505	2.81639e-25	9.08519e-24
MIR17HG	2.54633	2.83261e-25	9.13249e-24
DHX57	0.758505	2.90565e-25	9.36282e-24
CCT6P3	1.13273	2.90865e-25	9.36733e-24
PPIAP22	0.937264	2.94327e-25	9.47361e-24
SETDB1	0.673935	2.98829e-25	9.61324e-24
DHRS9	-4.87537	3.07454e-25	9.88527e-24
TFDP1	1.00079	3.13067e-25	1.00602e-23
TSACC	2.27401	3.13304e-25	1.00623e-23
KNOP1	0.910459	3.16535e-25	1.01605e-23
CCDC138	1.18539	3.18817e-25	1.02282e-23
BBOX1-AS1	5.99826	3.26983e-25	1.04844e-23
PLEKHG4	1.94019	3.31277e-25	1.06163e-23
TBC1D30	1.28086	3.31655e-25	1.06226e-23
CD1D	-1.98023	3.35359e-25	1.07354e-23
B4GALNT2	-7.14844	3.42197e-25	1.09482e-23
AATF	0.904379	3.4441e-25	1.1013e-23
CNTN4	-2.50004	3.49219e-25	1.11607e-23
ACOT9	0.858215	3.51455e-25	1.12261e-23
FBXO41	2.00863	3.62795e-25	1.1582e-23
TUBGCP3	0.966416	3.64333e-25	1.16247e-23
FRMD6-AS2	-5.31684	3.74786e-25	1.19517e-23
MRPS23	1.06632	3.80162e-25	1.21166e-23
GRIK3	-3.62852	3.81051e-25	1.21383e-23
TOM1L2	-1.08103	3.93638e-25	1.25324e-23
ZWILCH	1.08099	3.98877e-25	1.26923e-23
C9orf116	1.80201	4.04375e-25	1.28603e-23
RP11-796E10.1	4.14847	4.05995e-25	1.29048e-23
EYA2	-3.7488	4.10405e-25	1.30379e-23
USP39	0.650527	4.1135e-25	1.30578e-23
CNGB1	-4.96456	4.11478e-25	1.30578e-23
ABCD3	-0.905473	4.20758e-25	1.33451e-23
TNPO2	0.796344	4.264e-25	1.35168e-23
ARHGAP44	-2.39231	4.71871e-25	1.49501e-23
GPER1	-2.58258	4.81541e-25	1.52482e-23
KRT23	5.44164	5.25658e-25	1.66362e-23
MNAT1	1.00466	5.30241e-25	1.67722e-23
LRRC3B	-4.70864	5.34892e-25	1.69101e-23
RP13-497K6.1	-5.94859	5.41741e-25	1.71174e-23
SLCO4C1	-4.55804	5.50212e-25	1.73757e-23
RP13-890H12.2	2.40215	5.51082e-25	1.73938e-23
ATXN2L	0.776998	5.52024e-25	1.74142e-23
RP11-142E9.1	1.87672	5.70206e-25	1.7978e-23
CAND2	-2.05657	5.70675e-25	1.79832e-23
CENPK	1.36599	5.8335e-25	1.83727e-23
SUV39H1	1.07321	5.86166e-25	1.84515e-23
EGLN1	-0.906417	5.91808e-25	1.86191e-23
URI1	0.700481	6.02307e-25	1.89392e-23
TYRO3	1.82502	6.07181e-25	1.90822e-23
CALU	1.06849	6.08189e-25	1.91037e-23
ITGA8	-2.00214	6.1396e-25	1.92746e-23
ELANE	-5.30881	6.19014e-25	1.94229e-23
ADO	0.643225	6.19527e-25	1.94285e-23
RP1-35C21.1	-6.36341	6.401e-25	2.0063e-23
RP4-811M8.1	-5.9879	6.57178e-25	2.05873e-23
BCL2L12	1.17432	6.75872e-25	2.11615e-23
AGRN	1.34028	6.84157e-25	2.14095e-23
RP11-253M7.1	2.14606	6.91506e-25	2.16279e-23
TBC1D16	1.31295	7.01002e-25	2.19132e-23
ITM2A	-2.37568	7.08493e-25	2.21356e-23
BEST2	-6.76041	7.38946e-25	2.30747e-23
RASD2	-2.53754	7.45669e-25	2.32723e-23
ATHL1	2.56654	7.49339e-25	2.33743e-23
NPM1P27	1.33743	7.50327e-25	2.33927e-23
KIF26B	3.20497	7.5392e-25	2.34922e-23
DTYMK	1.11686	7.57297e-25	2.35849e-23
C10orf35	1.49954	7.57895e-25	2.3591e-23
CLDN7	-1.19899	7.59827e-25	2.36386e-23
XPO4	1.21979	7.85499e-25	2.44243e-23
ITGB3BP	1.00725	7.93385e-25	2.46564e-23
PAM16	1.15802	8.01572e-25	2.48976e-23
RP11-843B15.4	4.11048	8.02048e-25	2.48992e-23
CBWD2	0.724198	8.04718e-25	2.49688e-23
CENPL	0.98553	8.45956e-25	2.62345e-23
RIT2	-3.58937	8.50981e-25	2.63764e-23
CORIN	3.22039	8.54066e-25	2.6458e-23
HGH1	1.31405	8.57819e-25	2.65602e-23
UGT2B29P	-4.29028	8.58676e-25	2.65727e-23
HEPACAM	-4.7112	8.62344e-25	2.66721e-23
SEC14L5	-2.72617	8.95319e-25	2.76774e-23
DPP6	-4.98734	9.11535e-25	2.81638e-23
DHRS2	2.99241	9.13236e-25	2.82015e-23
PTCD2	0.848209	9.35601e-25	2.88769e-23
PLK4	1.15925	9.5787e-25	2.95487e-23
EIF4EBP1	1.36456	9.71577e-25	2.99558e-23
AC104024.1	-4.23917	9.84335e-25	3.03332e-23
NPY6R	-6.17893	1.031e-24	3.17543e-23
ENTPD8	-3.41294	1.04265e-24	3.20964e-23
CCDC77	0.872558	1.04611e-24	3.21859e-23
SESN2	-1.1535	1.04896e-24	3.22567e-23
FXYD1	-4.43751	1.05532e-24	3.24353e-23
ZNF251	1.27241	1.08963e-24	3.34722e-23
SCUBE1	-2.82974	1.10934e-24	3.406e-23
ZNF202	0.896692	1.1272e-24	3.45902e-23
PRPF3	0.835286	1.15088e-24	3.52984e-23
GCSHP5	1.09361	1.15443e-24	3.53887e-23
RP11-305L7.6	-6.7107	1.16992e-24	3.58446e-23
RP11-264B14.1	-4.64992	1.17314e-24	3.59246e-23
C5orf30	-1.27933	1.18624e-24	3.63068e-23
PDIA4	0.901071	1.20353e-24	3.68167e-23
CPEB3	-1.17411	1.22143e-24	3.73447e-23
RELL1	-1.93072	1.24269e-24	3.79749e-23
MRPL36	0.893097	1.28084e-24	3.91203e-23
CADM2	-5.56472	1.31096e-24	4.00195e-23
PABPC1	1.0925	1.32403e-24	4.0397e-23
CXCL1	2.88332	1.32471e-24	4.0397e-23
GNAO1	-3.25656	1.34612e-24	4.10286e-23
LRRFIP2	-0.718103	1.35334e-24	4.12274e-23
TCEAL5	-5.46886	1.37191e-24	4.17713e-23
JAG2	1.84732	1.3836e-24	4.21054e-23
DSC2	-1.42792	1.40361e-24	4.2692e-23
TMEM54	-1.42499	1.41071e-24	4.28858e-23
ARRDC4	-1.51069	1.41662e-24	4.30431e-23
FOXD3	-4.87734	1.4201e-24	4.31265e-23
SULT1B1	-3.0994	1.42221e-24	4.3168e-23
NEGR1	-2.97265	1.49549e-24	4.53689e-23
GEMIN6	0.968878	1.51779e-24	4.60214e-23
ZNF263	0.689216	1.53155e-24	4.64148e-23
SLC30A8	-4.25129	1.54801e-24	4.68894e-23
C19orf45	2.32518	1.56604e-24	4.7411e-23
IGFBP6	-2.30396	1.57771e-24	4.77396e-23
SLC1A5	1.1791	1.67006e-24	5.05079e-23
EP400NL	1.04568	1.67228e-24	5.05488e-23
IRAK1	1.11279	1.67825e-24	5.06828e-23
PDZD7	2.06943	1.67844e-24	5.06828e-23
SEMA6A	-2.52364	1.72079e-24	5.19349e-23
PLS1	-1.25467	1.73373e-24	5.22985e-23
SNHG3	1.51814	1.7683e-24	5.33137e-23
RP11-2N1.2	-5.11209	1.82176e-24	5.48973e-23
RP11-747D18.1	-5.36297	1.83825e-24	5.53657e-23
C20orf144	2.34624	1.84775e-24	5.55967e-23
GRINA	1.24986	1.84781e-24	5.55967e-23
ADGRG1	1.39984	1.87296e-24	5.63244e-23
BTBD3	-1.13863	1.90351e-24	5.72136e-23
LINC01132	1.76853	1.91263e-24	5.74584e-23
BZW2	0.987077	1.92444e-24	5.77836e-23
SYP	-2.03293	1.96755e-24	5.90477e-23
FANCG	1.05391	1.97711e-24	5.93041e-23
LGI4	-2.51341	2.00143e-24	6.00031e-23
JOSD1	-0.790333	2.04714e-24	6.13418e-23
CNR1	-4.68884	2.07116e-24	6.20298e-23
OPN3	-1.43937	2.07938e-24	6.22445e-23
NEK5	2.06462	2.14196e-24	6.40849e-23
BCAS1	-2.91446	2.1466e-24	6.41908e-23
SNRPF	1.07693	2.14897e-24	6.42288e-23
HHLA2	-3.28718	2.18714e-24	6.53365e-23
LINC01140	-2.96296	2.18868e-24	6.53493e-23
PIF1	1.59271	2.20587e-24	6.58289e-23
GNA13	-0.844043	2.28876e-24	6.82678e-23
LSG1	0.730564	2.29911e-24	6.8526e-23
PLAU	1.98855	2.29976e-24	6.8526e-23
SNAPC4	0.969946	2.38717e-24	7.10946e-23
ATP6V1G2	-2.01576	2.4153e-24	7.18957e-23
MXD1	-1.58153	2.48344e-24	7.38865e-23
ARHGEF37	-1.57293	2.49093e-24	7.40718e-23
GABPB1	0.610517	2.49423e-24	7.41321e-23
SPICE1	1.03112	2.50596e-24	7.4443e-23
AHCTF1	0.785729	2.64235e-24	7.8455e-23
PRPF38B	0.793366	2.66734e-24	7.91569e-23
KIAA2022	-4.43412	2.7063e-24	8.02724e-23
SERPINH1	1.16241	2.71843e-24	8.05914e-23
TMEM241	0.997287	2.76467e-24	8.18919e-23
STT3A	0.717192	2.7651e-24	8.18919e-23
TM6SF2	-2.79728	2.77859e-24	8.225e-23
HORMAD2-AS1	-4.76311	2.78852e-24	8.25023e-23
DPF3	-2.51527	2.79555e-24	8.26683e-23
IL11	3.37093	2.85459e-24	8.43718e-23
FAM129A	-2.63672	2.93723e-24	8.67706e-23
PHF20	0.953774	3.04231e-24	8.98294e-23
RP5-1148A21.3	-1.56143	3.07249e-24	9.06747e-23
NR2C1	0.79618	3.10751e-24	9.16622e-23
FAM92A1	1.81979	3.17061e-24	9.34764e-23
PPP2R3B	0.701178	3.19922e-24	9.42724e-23
HDGF	0.744002	3.21121e-24	9.45782e-23
TMEM147	0.893394	3.24155e-24	9.54238e-23
LINC01101	4.78313	3.25998e-24	9.59181e-23
LZTS3	1.94975	3.36458e-24	9.89461e-23
AGTRAP	1.02495	3.41568e-24	1.00399e-22
SMS	0.91565	3.42712e-24	1.00653e-22
PGM5-AS1	-5.27508	3.42777e-24	1.00653e-22
SUZ12P1	1.21541	3.45906e-24	1.01521e-22
CXCL8	3.72189	3.52912e-24	1.03525e-22
AMN	-2.27457	3.6157e-24	1.06012e-22
BRAT1	1.01951	3.63927e-24	1.06649e-22
[truncated: 56,582 more rows]
