# Supplementary material for: Genomic and clinical features of endoplasmic reticulum stress factor in digestive system pan-cancer studies
Source: Front Oncol. 2023 Jan 9;12:1072576. doi: 10.3389/fonc.2022.1072576 (PMC9868864; doi:10.3389/fonc.2022.1072576)
Supplement: Supplementary file 4 [file Table_4.xls]

## Sheet: TableS4 deg_res_LIHC_DEGs
gene	log2FC	pvalue	adjusted_pvalue
PLVAP	3.49737	1.93037e-87	1.13083e-82
GABRD	5.26486	6.92648e-86	2.0288e-81
CXorf36	2.89616	4.57295e-79	8.9296e-75
RD3L	-5.62002	1.84492e-73	2.70193e-69
SFTA1P	7.64484	4.92604e-73	5.77145e-69
RP11-685F15.1	-7.34006	5.6841e-71	5.54968e-67
EBF2	5.72433	4.59468e-68	3.84516e-64
RP11-175K6.2	4.89176	4.09531e-66	2.99884e-62
TOMM40L	2.25266	7.34337e-66	4.7798e-62
BMP10	-7.37074	9.51239e-66	5.57245e-62
SLC26A6	3.02722	4.7616e-64	2.53581e-60
HIGD1B	4.67332	8.28248e-64	4.0433e-60
RP11-547D24.1	5.24994	2.51641e-63	1.13395e-59
CDH13	3.08966	3.93479e-63	1.64646e-59
UBE2T	3.79099	3.33572e-62	1.30273e-58
MSTO1	2.38788	3.61666e-62	1.32417e-58
CD34	2.63747	2.09716e-61	7.2267e-58
MXD3	3.31291	1.39781e-60	4.46291e-57
LRRC14	2.11812	1.44749e-60	4.46291e-57
CDC25C	4.96967	1.41837e-59	4.15446e-56
CLEC4G	-7.96165	3.33554e-59	9.30473e-56
ARHGEF39	3.6557	1.40001e-57	3.7279e-54
COL15A1	4.1555	1.9089e-57	4.86198e-54
IQGAP3	4.63337	8.1025e-57	1.97772e-53
VPS45	1.76135	1.09969e-56	2.57684e-53
MELK	4.65687	1.37712e-56	3.10281e-53
CDKN3	4.22955	1.40715e-55	3.05305e-52
MND1	3.95368	2.75512e-55	5.76421e-52
HAGLROS	5.89083	7.27034e-55	1.44142e-51
AC092171.4	3.22906	7.38169e-55	1.44142e-51
SEMA3F	1.93785	1.32109e-54	2.43344e-51
CTD-2371O3.3	2.96626	1.32927e-54	2.43344e-51
SKA1	5.07008	2.055e-54	3.648e-51
CLEC4M	-9.66451	2.35439e-54	4.05655e-51
ASPM	4.32974	2.60381e-54	4.35811e-51
PRC1	3.63551	3.23788e-54	5.26885e-51
RFPL4AP6	-3.95392	3.81667e-54	6.04282e-51
GDF2	-9.67106	6.32305e-54	9.74765e-51
RP5-890E16.2	4.06879	8.60286e-54	1.29222e-50
SPC24	3.86565	2.11631e-53	3.09939e-50
PCNXL3	1.65656	2.29667e-53	3.2815e-50
NDC80	3.91225	3.02971e-53	4.22579e-50
FAM189B	2.22062	3.17364e-53	4.3236e-50
NUF2	4.62218	4.66885e-53	6.21605e-50
FBXO43	4.54695	5.00036e-53	6.50946e-50
NCAPG	4.36461	5.9963e-53	7.63628e-50
E2F1	4.21189	1.80445e-52	2.24908e-49
ANAPC7	1.56745	3.08871e-52	3.76958e-49
APLN	4.26329	6.87953e-52	8.22469e-49
TNFRSF4	3.02772	8.32223e-52	9.75049e-49
CDCA5	3.72821	1.03409e-51	1.1878e-48
CTD-2649C14.2	3.88944	1.45051e-51	1.63408e-48
EXO1	4.2752	2.30258e-51	2.54505e-48
TAZ	1.59869	2.37716e-51	2.57882e-48
PCGF1	1.29903	3.32451e-51	3.54097e-48
FCN3	-5.21828	5.57904e-51	5.83617e-48
ESM1	4.65394	7.3823e-51	7.58707e-48
RP11-2N1.2	-5.54877	7.87744e-51	7.95635e-48
BIRC5	4.29547	8.35786e-51	8.2985e-48
FLVCR1	2.84257	2.92402e-50	2.85486e-47
HJURP	4.13171	4.93312e-50	4.73749e-47
NOX4	3.20383	5.52721e-50	5.22241e-47
AURKA	3.13382	7.66499e-50	7.12735e-47
CRHBP	-5.46483	1.27149e-49	1.16383e-46
CCNB2	4.2475	1.91121e-49	1.72247e-46
USF1	1.45659	2.10605e-49	1.86931e-46
IP6K1	1.50141	2.16213e-49	1.88853e-46
NAT9	1.75926	2.19218e-49	1.88853e-46
KIFC1	4.1353	2.74919e-49	2.33406e-46
CDK1	4.00183	2.98312e-49	2.49648e-46
OLFML2B	3.46338	3.0653e-49	2.52913e-46
SCX	4.60351	3.27158e-49	2.66184e-46
TROAP	4.52148	3.66705e-49	2.94273e-46
ZNF692	2.21415	3.85639e-49	3.05286e-46
TMEM79	1.69274	4.11234e-49	3.21207e-46
KLHL12	1.48653	4.49782e-49	3.46693e-46
CLEC1B	-9.39657	5.61772e-49	4.27392e-46
NEK2	4.45301	6.58836e-49	4.94811e-46
TBCE	1.6608	9.21724e-49	6.75224e-46
KAT2A	2.05985	9.22107e-49	6.75224e-46
CCT3	1.6957	9.58426e-49	6.93155e-46
OR51E1	4.38761	9.98624e-49	7.13419e-46
PPM1F	1.6295	1.16186e-48	8.14356e-46
KIF20A	4.23087	1.16771e-48	8.14356e-46
TBC1D31	1.98812	1.42153e-48	9.76227e-46
SMG5	1.90547	1.43315e-48	9.76227e-46
SPC25	3.87774	5.28385e-48	3.55785e-45
TARBP1	2.36817	5.83699e-48	3.88564e-45
AP3B1	1.33222	8.05439e-48	5.3015e-45
UBE2C	4.36947	8.79469e-48	5.66264e-45
CDCA3	3.79373	8.79638e-48	5.66264e-45
TMEM120B	1.51111	9.0062e-48	5.7347e-45
CTD-2547G23.4	2.6659	1.15593e-47	7.28122e-45
GBA	2.03382	1.46939e-47	9.15726e-45
NSMCE2	1.8861	1.61453e-47	9.88205e-45
KIF4A	4.16836	1.61943e-47	9.88205e-45
FATE1	5.70453	1.65231e-47	9.96056e-45
CDC20	4.53525	1.6663e-47	9.96056e-45
DAP3	1.3558	1.7415e-47	1.03049e-44
PRKRIP1	1.3783	2.0177e-47	1.18199e-44
COX4I2	3.71062	2.06665e-47	1.19868e-44
NR2C2AP	1.83329	2.12169e-47	1.21853e-44
CCNB1	3.56253	2.22106e-47	1.26322e-44
HMMR	3.80179	2.95714e-47	1.66569e-44
SKA3	3.78005	3.03541e-47	1.6935e-44
MCRS1	1.40245	3.56293e-47	1.96906e-44
PYGO2	1.77052	4.52109e-47	2.47523e-44
TICRR	4.48723	4.62861e-47	2.51063e-44
TEX26	-5.70126	4.93881e-47	2.65431e-44
CEP131	2.36945	5.46199e-47	2.90881e-44
NEIL3	4.99539	5.90112e-47	3.11435e-44
PBK	4.08059	8.42302e-47	4.40562e-44
SLC41A3	1.47782	9.49565e-47	4.92269e-44
PPOX	1.85743	1.19119e-46	6.12117e-44
CTD-2227E11.1	4.29706	1.29228e-46	6.58288e-44
CENPA	4.44344	1.38943e-46	7.01673e-44
SCAMP3	1.89006	1.41221e-46	7.07083e-44
TTC13	1.94338	1.48492e-46	7.37188e-44
PTTG1	3.88415	1.52958e-46	7.52976e-44
METTL6	1.45578	1.56616e-46	7.64558e-44
FOXM1	4.05326	1.73984e-46	8.42325e-44
CAPN10-AS1	3.27235	2.08157e-46	9.99512e-44
IRGQ	1.53458	2.54475e-46	1.21199e-43
ZNF526	1.29011	2.84218e-46	1.34273e-43
ZNF219	1.91579	2.9082e-46	1.36292e-43
C14orf93	1.43561	3.02122e-46	1.40465e-43
ZNF335	1.38328	3.17442e-46	1.46426e-43
EZH2	2.84284	3.42053e-46	1.56041e-43
DENND4B	1.77586	3.43614e-46	1.56041e-43
NECAB3	1.88845	3.48503e-46	1.57044e-43
SUV420H2	2.06331	3.63037e-46	1.62344e-43
ZNF517	2.13077	4.68859e-46	2.08078e-43
DSCC1	2.52157	5.30028e-46	2.33455e-43
CDCA8	3.55125	5.45862e-46	2.38635e-43
THY1	3.10398	5.84009e-46	2.53421e-43
C1orf35	1.8255	6.43003e-46	2.76969e-43
CDC37	1.11733	7.40201e-46	3.16509e-43
CDC45	3.72959	8.67742e-46	3.68356e-43
CDT1	3.74976	8.88084e-46	3.7428e-43
SNRNP70	1.36397	8.95512e-46	3.74714e-43
HDAC11	2.18856	9.69742e-46	4.02897e-43
ZFP41	2.38092	1.04327e-45	4.30393e-43
RP11-1275H24.2	4.90314	1.2484e-45	5.11417e-43
NPLOC4	1.44524	1.79388e-45	7.29773e-43
ILF2	1.5841	2.00407e-45	8.09658e-43
FLAD1	1.62876	2.45652e-45	9.85653e-43
KIF2C	3.98735	2.62881e-45	1.04761e-42
DEPDC1	4.34351	2.76336e-45	1.09379e-42
CCNA2	3.70314	3.00803e-45	1.18264e-42
TOP2A	4.1972	3.37683e-45	1.31879e-42
C17orf82	3.721	3.92332e-45	1.52207e-42
RABIF	1.42833	4.94168e-45	1.90453e-42
PIGU	1.65031	4.97828e-45	1.90609e-42
RP11-46A10.5	3.13621	5.6814e-45	2.16118e-42
PRCC	1.55893	6.76496e-45	2.55676e-42
JRK	2.10533	6.96522e-45	2.61557e-42
CENPF	4.23227	7.52271e-45	2.80693e-42
KIF18B	4.37791	7.62935e-45	2.8287e-42
ANKZF1	1.55335	7.72216e-45	2.82955e-42
ENTHD2	1.43192	7.72824e-45	2.82955e-42
MARK4	1.5842	1.09723e-44	3.99235e-42
PPP6R1	1.35291	1.13011e-44	4.0866e-42
CENPE	3.65361	1.3042e-44	4.68719e-42
RASL12	2.74661	1.44769e-44	5.15417e-42
TRAIP	3.08965	1.45173e-44	5.15417e-42
COA6	1.722	1.63876e-44	5.78316e-42
RP1-63M2.7	4.17131	1.79535e-44	6.29782e-42
LIN37	1.53246	1.81928e-44	6.34377e-42
TIGD6	1.2509	1.91696e-44	6.64482e-42
MKI67	3.8924	1.93599e-44	6.67131e-42
AKAP8L	1.44026	2.18399e-44	7.4819e-42
RRM2	3.62556	2.20226e-44	7.50061e-42
ANLN	3.789	2.28144e-44	7.72538e-42
THBS4	5.56524	2.60361e-44	8.76563e-42
MAZ	1.40936	2.7032e-44	9.04892e-42
DLGAP5	3.99241	2.76712e-44	9.21028e-42
GLI4	1.99	3.31601e-44	1.09749e-41
TIGD5	2.05255	3.73443e-44	1.22903e-41
CENPL	2.76013	3.8314e-44	1.2539e-41
LINC01311	2.78017	3.93692e-44	1.28127e-41
NSUN5	1.45474	4.20598e-44	1.36127e-41
RNF215	1.39225	4.57485e-44	1.47252e-41
CSPG4	2.77901	5.06993e-44	1.62296e-41
ORC1	3.54856	5.39904e-44	1.71892e-41
BLOC1S3	1.52021	5.74708e-44	1.81984e-41
PTCD1	1.35426	6.33142e-44	1.99409e-41
C22orf29	2.00512	9.30101e-44	2.9137e-41
RACGAP1	2.80898	1.02564e-43	3.1959e-41
MTFR2	3.67407	1.0347e-43	3.20707e-41
DDX41	1.32903	1.28072e-43	3.94872e-41
PIGC	1.60379	1.50785e-43	4.62467e-41
EHMT2	1.92615	1.70635e-43	5.20622e-41
SERF1B	1.63902	1.96786e-43	5.97301e-41
LPPR2	1.74135	2.21704e-43	6.69465e-41
DDB1	0.966398	2.38603e-43	7.16802e-41
CFP	-3.56459	2.58318e-43	7.72069e-41
GTF2IP1	1.55851	2.92908e-43	8.71006e-41
VPS72	1.59666	3.11444e-43	9.2145e-41
SNAPIN	1.26144	3.41198e-43	1.00441e-40
POLM	1.3618	3.5231e-43	1.03193e-40
PYCR2	1.40324	3.78918e-43	1.10435e-40
DOCK6	1.46644	4.19386e-43	1.21624e-40
MUS81	1.27122	5.01697e-43	1.44778e-40
TRIM11	1.67977	5.44313e-43	1.56306e-40
TRMT1	1.4766	5.92587e-43	1.69338e-40
C12orf73	1.50777	6.36677e-43	1.81054e-40
TTK	4.02981	6.66507e-43	1.88621e-40
AURKB	3.56719	7.55663e-43	2.12825e-40
RP11-175K6.1	4.65244	8.27207e-43	2.31859e-40
BUB1	3.69675	8.32243e-43	2.3216e-40
HCFC1	1.33973	8.68842e-43	2.41055e-40
SMARCA4	1.70874	8.72359e-43	2.41055e-40
CDKN2B-AS1	5.03349	9.14501e-43	2.51514e-40
DHX57	1.55329	9.65444e-43	2.64284e-40
RBM19	1.26173	9.92522e-43	2.70432e-40
SH3BP5L	1.45222	1.01801e-42	2.76093e-40
C21orf58	2.84227	1.14906e-42	3.10197e-40
HMGXB3	1.5024	1.2257e-42	3.28281e-40
ATP6AP1	1.33464	1.22725e-42	3.28281e-40
LARS	1.35727	1.41046e-42	3.75574e-40
CHRM2	-5.49364	1.58722e-42	4.20727e-40
CDKN2A	4.38573	1.65328e-42	4.36265e-40
MARCO	-6.62621	1.7487e-42	4.59376e-40
AKIP1	1.39203	1.87281e-42	4.89781e-40
ERCC6L	3.79414	1.89558e-42	4.93534e-40
ZNF251	1.85121	2.29676e-42	5.95338e-40
EME1	3.21445	2.38121e-42	6.14509e-40
CENPM	3.7623	2.44263e-42	6.27596e-40
SCNM1	1.80934	2.59592e-42	6.64068e-40
ATRIP	1.29297	2.63081e-42	6.70067e-40
PRPF38AP1	-4.3979	2.73203e-42	6.92836e-40
COG2	1.55958	2.80901e-42	7.09288e-40
STX10	1.40837	2.94064e-42	7.39337e-40
POLR2K	1.40963	3.1421e-42	7.86613e-40
ADCY6	1.83036	3.18266e-42	7.93376e-40
CAPN11	2.62205	3.39652e-42	8.43099e-40
PLXDC1	3.10599	3.50646e-42	8.66718e-40
IRAK1	1.91071	3.69727e-42	9.10041e-40
ZNF174	1.23522	3.75006e-42	9.19172e-40
C5orf34	2.7061	3.77262e-42	9.20849e-40
NABP2	1.45441	4.15392e-42	1.00971e-39
GMNN	2.58054	4.33593e-42	1.0496e-39
C16orf59	3.25538	4.80467e-42	1.15828e-39
TMEM81	1.61229	5.08493e-42	1.22082e-39
UBAP2L	1.62482	5.12903e-42	1.22638e-39
RPAP1	1.22388	6.11972e-42	1.45588e-39
DHX34	1.68466	6.13855e-42	1.45588e-39
RNASEH2A	2.2889	6.26586e-42	1.48008e-39
FAM111B	3.5777	6.3919e-42	1.50379e-39
TAF6	1.56505	6.58124e-42	1.54214e-39
ZFP62	1.64299	7.37996e-42	1.72241e-39
ZNF341	1.63651	7.94229e-42	1.8463e-39
TCF19	3.16539	8.16008e-42	1.88943e-39
NDUFA4L2	2.90552	8.21109e-42	1.89375e-39
DIAPH3	3.69641	8.86533e-42	2.03663e-39
SUGP1	1.06999	9.9792e-42	2.28356e-39
ALG3	1.205	1.01686e-41	2.31784e-39
RECQL5	1.56945	1.18435e-41	2.68916e-39
RASD2	3.03945	1.28944e-41	2.91646e-39
CCHCR1	1.89242	1.35071e-41	3.0433e-39
SMG9	1.7558	1.61394e-41	3.62245e-39
SPATS2	2.0996	1.62479e-41	3.6329e-39
CDAN1	1.34759	1.63993e-41	3.64388e-39
GPAA1	1.88993	1.64214e-41	3.64388e-39
NDST3	-5.42247	1.6644e-41	3.67932e-39
SPSB2	1.99318	1.70181e-41	3.74789e-39
UFD1L	1.19951	1.73462e-41	3.80583e-39
VPS11	1.36008	1.75936e-41	3.8457e-39
DDX39A	1.91	1.90231e-41	4.14272e-39
CELSR3	3.63448	1.97819e-41	4.29202e-39
NELFE	1.87705	2.00165e-41	4.32689e-39
RFX8	3.8064	2.0902e-41	4.5017e-39
TAOK2	1.3623	2.14606e-41	4.60507e-39
ZBTB45	1.42367	2.28068e-41	4.87608e-39
PSMC4	1.22299	2.51948e-41	5.35803e-39
PACS2	1.37536	2.5244e-41	5.35803e-39
TRIP13	3.50069	2.62126e-41	5.54354e-39
PLOD3	1.59653	2.96875e-41	6.25583e-39
IQCC	2.03867	3.26403e-41	6.85342e-39
RGS5	1.87596	3.63703e-41	7.60933e-39
PKMYT1	3.25297	3.81769e-41	7.95887e-39
PARPBP	3.09606	4.37541e-41	9.08922e-39
USP21	1.64344	4.77744e-41	9.88931e-39
SSR2	1.662	4.81175e-41	9.92526e-39
ZFPL1	1.13855	4.9388e-41	1.01516e-38
UFC1	1.33577	5.03226e-41	1.03075e-38
RP5-821D11.7	2.23007	5.08916e-41	1.03877e-38
STK19	1.49297	5.44599e-41	1.10775e-38
PIGT	1.29775	5.47619e-41	1.11004e-38
RP11-486O12.2	1.92881	5.58516e-41	1.12822e-38
SLC25A39	1.33984	5.61437e-41	1.13022e-38
KLF13	1.80426	6.07823e-41	1.21941e-38
SETDB1	1.50102	6.24718e-41	1.24903e-38
CHTOP	1.2421	6.26915e-41	1.24916e-38
IPO9	1.30589	6.45448e-41	1.28173e-38
SEMA5B	2.6779	6.50812e-41	1.28801e-38
KIAA0907	1.8695	6.7883e-41	1.33894e-38
MANBAL	1.25902	7.06076e-41	1.38801e-38
PRPF3	1.69406	7.1774e-41	1.40622e-38
SAMD1	1.55126	7.33254e-41	1.43183e-38
RP11-572O17.1	3.78906	7.56731e-41	1.47276e-38
PLK1	3.68098	7.63599e-41	1.4812e-38
KXD1	1.05085	8.26435e-41	1.5978e-38
RPN2	1.18326	8.29581e-41	1.59861e-38
PEA15	1.74025	8.41611e-41	1.61647e-38
ZWINT	2.95457	8.55064e-41	1.63694e-38
C8orf33	1.72009	8.67947e-41	1.6562e-38
EIF2D	1.2583	8.92535e-41	1.69758e-38
MRGBP	1.39239	9.31849e-41	1.76662e-38
SAC3D1	1.78869	1.01671e-40	1.92129e-38
FCN2	-7.41468	1.08361e-40	2.04112e-38
FEN1	2.11919	1.08871e-40	2.04415e-38
PRKAG1	0.907186	1.17114e-40	2.1919e-38
CDH24	2.68316	1.18128e-40	2.20383e-38
RP11-196G18.22	2.72164	1.22321e-40	2.27482e-38
ANKRD52	2.01744	1.22957e-40	2.27941e-38
CPSF4	1.40728	1.47899e-40	2.73315e-38
TMEM104	1.49673	1.57908e-40	2.90894e-38
TRAF2	1.68232	1.61592e-40	2.96693e-38
MSH5	2.42328	1.62069e-40	2.96693e-38
SNHG1	2.1338	1.94234e-40	3.54467e-38
AHSA2	2.06061	2.07001e-40	3.76593e-38
PSMB4	1.27259	2.28423e-40	4.14281e-38
LEMD2	1.32872	2.41985e-40	4.37522e-38
CCT6A	1.48743	2.44524e-40	4.40752e-38
BACE1-AS	1.9653	2.60493e-40	4.68096e-38
ZNF775	2.17517	2.84348e-40	5.094e-38
CASC3	1.30139	2.95136e-40	5.27114e-38
TMEM262	1.74434	3.2928e-40	5.86309e-38
RP11-533E19.7	4.00465	3.31599e-40	5.88649e-38
CDK5RAP1	1.13774	3.48314e-40	6.16453e-38
ZNF282	1.33012	4.91133e-40	8.66599e-38
TSPAN17	1.42918	5.06523e-40	8.91071e-38
RP11-34F20.7	3.62766	5.16767e-40	9.06369e-38
DNAJB11	1.21116	5.22745e-40	9.14117e-38
DIS3L2	1.06187	5.44252e-40	9.48894e-38
PPIA	1.25052	6.23879e-40	1.08449e-37
NSUN5P1	1.94997	6.50971e-40	1.12824e-37
DTL	3.58867	6.66132e-40	1.15111e-37
INTS4	1.24085	6.71222e-40	1.15649e-37
TONSL	2.44382	6.75439e-40	1.16035e-37
UBE2Q1	1.54811	7.12387e-40	1.22024e-37
NCAPH	3.36853	7.27809e-40	1.24303e-37
MEA1	1.30453	7.30134e-40	1.24337e-37
NVL	1.78333	7.40303e-40	1.25704e-37
ZKSCAN5	1.23409	7.55302e-40	1.2788e-37
AP5Z1	1.63248	8.31957e-40	1.40452e-37
DDX11-AS1	3.84971	8.52715e-40	1.43543e-37
ORC6	3.28554	8.63742e-40	1.44982e-37
ECM1	-3.06609	1.06595e-39	1.78412e-37
UHRF1	3.86823	1.0783e-39	1.79963e-37
FBXL18	1.89742	1.08136e-39	1.79963e-37
KIAA0195	1.34189	1.09965e-39	1.82489e-37
EIF2B1	1.00787	1.14379e-39	1.89278e-37
LINC01089	2.08299	1.16399e-39	1.92078e-37
USP49	1.88794	1.1918e-39	1.96114e-37
RP11-480A16.1	2.95493	1.24242e-39	2.03871e-37
GPATCH1	1.31832	1.3302e-39	2.17666e-37
UBQLN4	1.49857	1.40195e-39	2.28768e-37
XRCC3	2.21088	1.43796e-39	2.33993e-37
PRIM2	1.74492	1.99618e-39	3.23929e-37
E2F8	4.36141	2.19363e-39	3.54986e-37
NUPL2	1.23367	2.27788e-39	3.67605e-37
AGPAT1	1.3228	2.32885e-39	3.74798e-37
TECPR1	1.34719	2.7004e-39	4.33403e-37
CUL7	1.69686	2.95184e-39	4.72286e-37
CCDC137	1.57849	2.95879e-39	4.72286e-37
ZNF7	1.4641	3.02194e-39	4.81055e-37
ADAMTS13	-2.3703	3.09771e-39	4.91781e-37
NPEPL1	1.60009	3.43907e-39	5.44498e-37
TTL	1.4213	3.67337e-39	5.80027e-37
NOL12	1.48035	3.8714e-39	6.09653e-37
OXA1L	0.88398	4.08512e-39	6.41583e-37
CNIH4	1.652	4.13628e-39	6.4788e-37
KIF18A	3.74894	4.20338e-39	6.56636e-37
ILF3	1.45376	4.25233e-39	6.62516e-37
GNPAT	1.44264	4.34052e-39	6.74462e-37
WASH6P	0.750114	4.42395e-39	6.85606e-37
CCNF	2.61839	4.52723e-39	6.99762e-37
IK	1.02915	4.61263e-39	7.11085e-37
SLC39A13	1.31349	4.91419e-39	7.55586e-37
SFSWAP	1.28257	4.99717e-39	7.66333e-37
SUGP2	1.62625	5.1639e-39	7.89834e-37
CDC6	3.44649	5.3132e-39	8.10553e-37
RP11-147L13.13	2.10763	5.45412e-39	8.29891e-37
KIF14	3.51786	5.79708e-39	8.7979e-37
CUL9	1.61144	5.83815e-39	8.83733e-37
NISCH	1.11028	5.86171e-39	8.85013e-37
CDK5	1.40925	6.31916e-39	9.51626e-37
OIT3	-3.50045	6.80604e-39	1.02232e-36
CTD-2562G15.3	4.32107	6.97975e-39	1.04573e-36
ASF1B	3.26199	7.1393e-39	1.06691e-36
RAB24	1.49739	7.33526e-39	1.0934e-36
DYNC1H1	1.26439	7.36682e-39	1.09532e-36
GMEB2	1.23919	8.29577e-39	1.23031e-36
RP11-498C9.4	5.27096	8.38035e-39	1.23972e-36
GRK6	1.41512	8.80069e-39	1.29862e-36
B4GALT7	1.35091	8.94631e-39	1.31679e-36
SF3B4	1.6124	9.01773e-39	1.32398e-36
AC006277.3	3.30352	9.25356e-39	1.35521e-36
XRCC1	1.36448	1.00077e-38	1.462e-36
BRD8	1.3786	1.03258e-38	1.50471e-36
HAUS5	1.65678	1.09379e-38	1.58996e-36
BUB1B	3.6579	1.11376e-38	1.61498e-36
RFC4	2.16332	1.15702e-38	1.67356e-36
CHAF1A	1.98641	1.17422e-38	1.69426e-36
DTYMK	1.78855	1.21177e-38	1.74414e-36
AAAS	1.03416	1.22772e-38	1.76277e-36
COLEC10	-5.27086	1.24666e-38	1.78559e-36
VIPR1	-3.90534	1.35433e-38	1.93508e-36
ZNF668	1.37301	1.36378e-38	1.94384e-36
ELOVL1	1.37006	1.40455e-38	1.99708e-36
NUDT17	2.30645	1.43319e-38	2.03288e-36
FAM72D	5.03293	1.44623e-38	2.04642e-36
RECQL4	3.22701	1.46206e-38	2.06383e-36
PMS2P3	1.67027	1.53346e-38	2.15941e-36
TBC1D7	1.34384	1.82237e-38	2.56011e-36
JMJD4	1.3559	1.8696e-38	2.62017e-36
FAM220A	1.35284	1.91119e-38	2.67206e-36
CLN6	1.37927	1.95217e-38	2.72286e-36
CNOT3	1.28452	1.98645e-38	2.76334e-36
RUSC1-AS1	2.30066	1.99062e-38	2.76334e-36
AC069513.4	3.5985	2.14081e-38	2.9648e-36
USP39	1.13357	2.20036e-38	3.04008e-36
KRT8P12	1.7325	2.23979e-38	3.08728e-36
RP11-277B15.3	3.89662	2.35403e-38	3.23712e-36
IL3RA	0.975479	2.57857e-38	3.53759e-36
CENPH	2.27064	2.58652e-38	3.5402e-36
SBF1	1.66105	2.64868e-38	3.61683e-36
SYT10	-3.81524	2.66151e-38	3.6259e-36
ZSCAN2	1.4811	2.70046e-38	3.67043e-36
RAD54L	3.62643	2.79732e-38	3.79328e-36
STIP1	1.49101	2.82811e-38	3.82617e-36
LMNA	1.56956	2.90793e-38	3.9251e-36
ZNF707	1.55006	3.08021e-38	4.14809e-36
POLR2G	1.16596	3.29038e-38	4.42096e-36
DUSP12	1.4842	3.57297e-38	4.78966e-36
GON4L	1.4729	3.82361e-38	5.11394e-36
HAGLR	5.76806	3.85784e-38	5.14798e-36
FIBP	1.13239	3.87909e-38	5.16457e-36
RP11-152N13.5	2.62405	3.90783e-38	5.19103e-36
TMEM206	1.84534	4.00724e-38	5.31105e-36
PDZD11	1.22667	4.12654e-38	5.45681e-36
C19orf68	1.30895	4.35842e-38	5.75047e-36
KRI1	1.16066	4.90122e-38	6.4521e-36
CLK2	1.60199	4.92536e-38	6.46933e-36
PIGF	1.10136	5.04763e-38	6.6151e-36
ADCK1	1.23601	5.33396e-38	6.97475e-36
SNRPE	1.62028	5.48845e-38	7.16077e-36
MYBL2	4.36331	5.54181e-38	7.21433e-36
ABCC10	1.88383	5.58425e-38	7.25346e-36
OIP5	3.60673	5.60687e-38	7.26672e-36
ERVK3-1	1.20327	5.62421e-38	7.27311e-36
EFNA4	2.00875	5.68192e-38	7.33156e-36
CTNNA1	1.10253	5.96128e-38	7.67511e-36
TMEM55B	1.09935	6.43811e-38	8.27085e-36
CENPI	3.64097	6.70549e-38	8.59549e-36
CTD-3065J16.9	2.30083	6.79218e-38	8.68761e-36
IPO11	0.940853	6.87169e-38	8.77017e-36
METTL3	1.29325	6.99333e-38	8.90601e-36
DAXX	1.31959	7.18029e-38	9.12426e-36
RNF139-AS1	2.43291	7.53748e-38	9.55743e-36
DNAH14	1.8079	7.63067e-38	9.65469e-36
DEDD	1.22551	7.69415e-38	9.71357e-36
TK1	2.7626	7.71036e-38	9.71357e-36
NEDD8	0.981444	7.86909e-38	9.89226e-36
SGOL1	3.16768	8.10615e-38	1.01684e-35
ARIH2OS	1.6957	8.15572e-38	1.02088e-35
DXO	1.4576	8.2683e-38	1.03276e-35
PRPF40B	1.45895	8.34934e-38	1.04066e-35
PSKH1	1.47099	8.44503e-38	1.05036e-35
KIAA1462	2.36983	8.81142e-38	1.09361e-35
C9orf172	2.24715	8.9862e-38	1.11294e-35
MAPK3	1.31172	9.57865e-38	1.18381e-35
GTSE1	3.67048	1.0078e-37	1.2429e-35
PSMB5	0.966287	1.10779e-37	1.36335e-35
NHP2	1.37357	1.11801e-37	1.37304e-35
BMPER	-5.56303	1.15784e-37	1.41899e-35
CTA-204B4.2	2.05968	1.2359e-37	1.50848e-35
RBM34	1.49955	1.23602e-37	1.50848e-35
MAVS	1.49825	1.26146e-37	1.53634e-35
MAST2	1.64511	1.2654e-37	1.53794e-35
ANKS3	1.61064	1.28562e-37	1.55927e-35
RP5-1074L1.4	2.51422	1.29951e-37	1.57286e-35
XPO5	1.47649	1.35957e-37	1.64216e-35
SLCO1C1	5.11974	1.42437e-37	1.71689e-35
INS-IGF2	-9.3989	1.44841e-37	1.74229e-35
ZIC2	6.65029	1.46847e-37	1.7628e-35
HARS2	1.14629	1.56704e-37	1.87728e-35
SPNS1	1.45663	1.58955e-37	1.90035e-35
CDKN2AIPNL	1.47726	1.64327e-37	1.96058e-35
CDCA2	3.65754	1.65842e-37	1.97463e-35
ZNF252P-AS1	3.38021	1.68623e-37	2.00367e-35
SAMD4B	1.26526	1.73265e-37	2.05466e-35
TCOF1	1.55794	1.87856e-37	2.22319e-35
NOL7	1.20387	2.00088e-37	2.36317e-35
DSN1	1.7727	2.08602e-37	2.45877e-35
PDCD6	1.05346	2.18761e-37	2.57334e-35
EEF2KMT	1.30973	2.37063e-37	2.78305e-35
LSM4	1.45969	2.44484e-37	2.86442e-35
NCOA6	1.39292	2.76755e-37	3.23605e-35
CENPU	2.71242	3.11119e-37	3.63061e-35
SLC38A6	1.65501	3.30105e-37	3.84451e-35
CRTC2	1.22781	3.38121e-37	3.93005e-35
GRPEL2	1.2387	3.48035e-37	4.03727e-35
PI4KB	1.43342	3.75201e-37	4.34381e-35
CPSF3	1.18027	3.87043e-37	4.47206e-35
KPNA2	2.11643	3.90116e-37	4.49869e-35
ZC3H3	1.62513	3.93563e-37	4.52953e-35
SPDL1	2.18399	3.95538e-37	4.54334e-35
GBA2	1.17976	4.07681e-37	4.67365e-35
RP11-148K1.12	2.24883	4.10625e-37	4.69821e-35
PSMC3IP	2.52917	4.22018e-37	4.81425e-35
GIT1	1.53868	4.2241e-37	4.81425e-35
AC005154.6	1.56094	4.63797e-37	5.27566e-35
SF3B2	0.937708	4.72993e-37	5.36985e-35
WASH3P	1.38923	4.82283e-37	5.46473e-35
RP11-77P6.2	2.41468	4.90011e-37	5.54157e-35
COMMD4	1.30291	5.10657e-37	5.76393e-35
ZNF740	1.51771	5.1397e-37	5.79017e-35
ABCC5	1.63501	5.15376e-37	5.79487e-35
TELO2	1.33782	5.31936e-37	5.9696e-35
SNRPB	1.68806	5.51596e-37	6.1784e-35
MYPOP	1.30726	5.81721e-37	6.50339e-35
MSH5-SAPCD1	2.19604	6.38368e-37	7.12309e-35
FASTK	1.30963	6.56191e-37	7.30805e-35
ELMOD3	1.09075	6.62627e-37	7.36573e-35
COL9A1	4.55936	6.76787e-37	7.50888e-35
OLFML2A	2.7989	7.1248e-37	7.88994e-35
NAGPA	1.33604	7.5398e-37	8.33375e-35
NAA10	1.34325	7.74916e-37	8.54903e-35
TMEM106C	1.94661	7.78589e-37	8.57341e-35
ZBTB40	1.62067	8.25609e-37	9.0741e-35
RP11-106M3.3	2.08731	8.46592e-37	9.2873e-35
E4F1	1.29476	8.95766e-37	9.80839e-35
RP11-196G18.24	4.17662	8.99469e-37	9.83056e-35
CBX8	1.78131	9.15472e-37	9.96967e-35
DGKZ	1.32787	9.15601e-37	9.96967e-35
SNRPC	1.34423	9.41303e-37	1.02305e-34
KIAA0196	1.47883	9.43833e-37	1.0239e-34
NUP37	1.46738	9.62368e-37	1.04208e-34
DPF2	1.22461	9.80887e-37	1.06017e-34
PRKCSH	0.923992	9.86459e-37	1.06423e-34
E2F2	3.35462	1.01408e-36	1.09202e-34
FANCI	2.69496	1.02035e-36	1.09675e-34
GPBP1	1.02163	1.03345e-36	1.1088e-34
CTSA	1.47754	1.04668e-36	1.11925e-34
PPP1R35	1.59471	1.04701e-36	1.11925e-34
FTSJ3	1.20547	1.15052e-36	1.22557e-34
NUP205	1.4097	1.15065e-36	1.22557e-34
C8orf76	1.38775	1.21976e-36	1.29682e-34
MESP2	4.11188	1.25309e-36	1.32984e-34
RUFY1	1.14227	1.45931e-36	1.54589e-34
ATP13A1	1.21605	1.47376e-36	1.55839e-34
OTUB2	2.22582	1.72798e-36	1.82391e-34
CENPW	2.85276	1.77723e-36	1.87252e-34
PPM1G	1.16754	1.79936e-36	1.89242e-34
KIAA0100	1.58439	1.86395e-36	1.95685e-34
TERT	6.681	1.98835e-36	2.08372e-34
RAD54B	2.11625	2.03686e-36	2.13074e-34
RP11-520H14.7	4.06351	2.30894e-36	2.41105e-34
FAAP24	1.98605	2.36057e-36	2.46058e-34
CCDC97	1.32213	2.37878e-36	2.47516e-34
TATDN2	1.19406	2.51514e-36	2.6124e-34
COPZ1	0.891999	2.59626e-36	2.69189e-34
MDK	3.94195	2.69304e-36	2.7873e-34
RRP36	1.13335	2.86253e-36	2.95596e-34
EPS15L1	1.36527	2.86609e-36	2.95596e-34
CRIPAK	1.49979	2.91063e-36	2.99662e-34
ACBD6	1.58347	2.9444e-36	3.02607e-34
SLC35B1	1.09627	2.98386e-36	3.06125e-34
CAPN10	1.54766	2.99165e-36	3.06388e-34
DYNLL1	1.20261	3.05402e-36	3.1223e-34
STMN1	2.41442	3.17575e-36	3.24109e-34
FAM83D	2.88825	3.35801e-36	3.42114e-34
ATXN2	1.01248	3.45318e-36	3.512e-34
METTL18	1.44613	3.7406e-36	3.79772e-34
UBE2S	2.20659	3.8236e-36	3.87527e-34
RIC8A	1.09587	3.86025e-36	3.90566e-34
ZNF76	1.21544	3.93719e-36	3.97663e-34
ZBTB9	1.45799	4.01662e-36	4.04988e-34
RAD9A	1.48975	4.05177e-36	4.0783e-34
CAD	1.7506	4.16909e-36	4.18918e-34
TBC1D16	1.83801	4.28682e-36	4.3001e-34
POLA2	1.86227	4.467e-36	4.47319e-34
STX4	1.18422	4.52879e-36	4.52732e-34
YKT6	1.36361	4.60855e-36	4.59921e-34
PPP2R3B	0.807245	4.63776e-36	4.62049e-34
GTF3C2	1.19502	4.74118e-36	4.7155e-34
IQCE	1.64752	4.85995e-36	4.82544e-34
GIGYF1	1.32293	5.21741e-36	5.17159e-34
SGOL2	2.85979	5.25917e-36	5.20418e-34
MROH1	1.85908	5.26936e-36	5.20547e-34
SHC1	1.44352	5.42185e-36	5.3471e-34
ARL16	1.62817	5.43983e-36	5.35581e-34
TCF15	2.94619	5.48777e-36	5.39394e-34
CHD8	1.18252	5.71894e-36	5.61175e-34
DHX16	1.0992	5.8177e-36	5.69911e-34
MAPKAP1	0.950879	6.15566e-36	6.02011e-34
MED24	1.22908	6.90128e-36	6.73806e-34
MYO19	1.82416	7.02219e-36	6.84471e-34
TMEM101	1.40253	7.25844e-36	7.06324e-34
SND1	1.02661	7.44878e-36	7.23643e-34
STRADA	1.12778	7.5125e-36	7.28625e-34
C19orf52	1.01499	7.75447e-36	7.50851e-34
C2orf44	1.29968	8.19296e-36	7.92e-34
CDKN2C	2.49517	8.6043e-36	8.30393e-34
ALMS1	1.37954	9.29837e-36	8.95901e-34
SLC39A7	1.3712	9.80703e-36	9.43359e-34
MFSD5	1.24182	1.00375e-35	9.63948e-34
STIL	2.70381	1.06469e-35	1.0208e-33
VPS39	1.074	1.08743e-35	1.04089e-33
VARS	1.40656	1.13334e-35	1.08307e-33
IPO13	1.21655	1.14957e-35	1.09679e-33
KIAA1841	2.10722	1.1723e-35	1.11666e-33
CENPT	1.1763	1.24847e-35	1.18728e-33
HGS	1.43726	1.27009e-35	1.20589e-33
SMPD4	1.22414	1.31893e-35	1.25023e-33
ASNA1	1.16223	1.35009e-35	1.2777e-33
INO80E	1.07818	1.35973e-35	1.28474e-33
GOLGA3	1.23397	1.40315e-35	1.32364e-33
FAM219B	1.30219	1.43849e-35	1.35479e-33
ZNF767P	1.67208	1.44227e-35	1.35618e-33
ENTPD6	1.41907	1.48488e-35	1.394e-33
NME6	1.2212	1.5365e-35	1.43992e-33
LZTR1	1.19981	1.53871e-35	1.43992e-33
DPH7	1.53191	1.54893e-35	1.44654e-33
TIGD1	2.24067	1.55072e-35	1.44654e-33
DPY19L1P1	2.05193	1.57427e-35	1.46617e-33
CDPF1	1.4388	1.58243e-35	1.47144e-33
TTC9C	1.04733	1.59423e-35	1.48006e-33
TMEM183A	1.05613	1.60371e-35	1.4865e-33
NUDT1	2.12436	1.6128e-35	1.49256e-33
B4GALT3	1.3444	1.67192e-35	1.54483e-33
GLTSCR1	1.25271	1.6884e-35	1.55761e-33
LAMTOR1	1.03721	1.84546e-35	1.69982e-33
UXS1	1.47203	1.8593e-35	1.70983e-33
PSMD4	1.61166	1.86216e-35	1.70983e-33
EPRS	1.53263	1.89907e-35	1.741e-33
COX19	1.43628	1.90209e-35	1.74104e-33
TMEM201	1.80411	1.91514e-35	1.74957e-33
SSR3	1.16403	1.91738e-35	1.74957e-33
DGCR14	1.0798	1.92401e-35	1.7528e-33
TOP3B	1.34381	1.92691e-35	1.7528e-33
ENGASE	1.50535	2.00978e-35	1.82535e-33
PPME1	1.10193	2.11634e-35	1.91915e-33
CEP250	1.65083	2.17648e-35	1.97064e-33
TRMU	1.44407	2.23969e-35	2.02475e-33
CKAP2L	3.49102	2.25354e-35	2.03413e-33
MSH2	1.83611	2.26469e-35	2.04104e-33
NSUN5P2	2.20423	2.29681e-35	2.06681e-33
PDRG1	1.3382	2.36608e-35	2.12588e-33
DCTN2	1.19652	2.40284e-35	2.1556e-33
ANKRD23	1.95017	2.54429e-35	2.27584e-33
XRCC2	3.42143	2.54464e-35	2.27584e-33
SCAF1	1.06608	2.63319e-35	2.35145e-33
EZH1	1.33748	2.82529e-35	2.51915e-33
ARFGAP1	1.24553	3.012e-35	2.68155e-33
ZDHHC24	1.15923	3.18911e-35	2.83492e-33
TCHP	1.53496	3.19722e-35	2.83782e-33
SNRPA	1.39829	3.52299e-35	3.12225e-33
CKS1B	1.67469	3.53079e-35	3.12443e-33
REPIN1	1.3368	3.62934e-35	3.20679e-33
ZNF16	1.34096	4.02193e-35	3.54832e-33
METTL13	1.1842	4.11664e-35	3.62642e-33
KRTCAP2	1.49606	4.61992e-35	4.06365e-33
SAE1	1.39766	5.05465e-35	4.43938e-33
CEP295	1.61258	5.07782e-35	4.45305e-33
MCM2	2.84114	5.19251e-35	4.54425e-33
KNTC1	2.41993	5.19733e-35	4.54425e-33
FAM57B	5.01665	5.58511e-35	4.87603e-33
ABHD12	1.31052	5.60964e-35	4.89015e-33
COMMD5	1.39586	6.02274e-35	5.24247e-33
CAP2	2.61738	6.23276e-35	5.41723e-33
C18orf21	1.07951	6.36318e-35	5.52239e-33
MTX1	1.22657	6.37466e-35	5.52417e-33
GINS1	3.11252	6.43853e-35	5.56661e-33
RASSF1	1.22346	6.44263e-35	5.56661e-33
LY6H	5.28082	6.79171e-35	5.85958e-33
CFL1	1.09937	7.09275e-35	6.1103e-33
MRPS21	1.41837	7.27131e-35	6.25493e-33
CEP68	1.25423	7.56749e-35	6.50016e-33
ALKBH6	1.2985	8.08693e-35	6.93617e-33
SIRT7	1.46167	8.59216e-35	7.35873e-33
CENPK	3.113	8.75335e-35	7.48584e-33
WDR62	2.81459	8.90305e-35	7.60276e-33
C19orf25	1.35224	9.30019e-35	7.93034e-33
TRIM45	2.54636	9.60075e-35	8.17474e-33
GJC1	2.56329	9.85228e-35	8.37672e-33
STK11IP	1.57443	9.8963e-35	8.40196e-33
H2AFV	1.21041	9.92043e-35	8.41026e-33
RALY	1.31528	1.01755e-34	8.614e-33
WDR76	2.65594	1.02507e-34	8.66521e-33
PFDN6	1.40138	1.031e-34	8.70274e-33
DDX49	1.38245	1.04666e-34	8.82221e-33
RUSC1	1.87595	1.08717e-34	9.15054e-33
FAM219A	1.36406	1.10711e-34	9.30499e-33
NCKIPSD	1.17995	1.12273e-34	9.42276e-33
SNRPEP4	2.11734	1.14116e-34	9.56372e-33
PA2G4	1.11987	1.14612e-34	9.58035e-33
HIST2H2BD	2.2792	1.14642e-34	9.58035e-33
BCAT2	2.14414	1.16759e-34	9.74336e-33
RP11-388C12.8	3.66279	1.18898e-34	9.90776e-33
LMAN2	1.02781	1.28241e-34	1.06711e-32
HSF4	2.21685	1.29468e-34	1.0758e-32
FAM132B	3.11073	1.30565e-34	1.08338e-32
CSRNP1	-1.74421	1.36619e-34	1.132e-32
TPD52L2	1.33382	1.37285e-34	1.13592e-32
BOLA3	1.30776	1.43071e-34	1.18212e-32
SRP14	0.926846	1.45953e-34	1.20424e-32
MCM6	2.24217	1.46558e-34	1.20753e-32
SHARPIN	1.48285	1.4711e-34	1.21037e-32
AC006547.14	3.45437	1.47763e-34	1.21404e-32
RPTOR	1.23176	1.47976e-34	1.21409e-32
BUD13	1.12136	1.54356e-34	1.26466e-32
RBM39	1.106	1.5868e-34	1.29656e-32
UCK2	1.79314	1.58692e-34	1.29656e-32
CBFA2T2	1.65863	1.60841e-34	1.31229e-32
ZNF696	1.63802	1.6436e-34	1.33913e-32
ATXN2L	1.288	1.65136e-34	1.34359e-32
PCBP4	1.64089	1.67355e-34	1.35933e-32
MAD2L1	2.59465	1.67534e-34	1.35933e-32
RNF214	1.03748	1.83075e-34	1.48336e-32
UNC45A	1.21676	1.86168e-34	1.50634e-32
ABCF2	1.2549	1.86471e-34	1.50671e-32
CCDC130	1.29093	1.92411e-34	1.55257e-32
KCNN2	-4.26622	1.93489e-34	1.55911e-32
RP11-600F24.7	2.74134	1.98927e-34	1.60073e-32
RP11-1246C19.1	2.68435	2.08835e-34	1.67815e-32
ANKRD39	1.21322	2.12463e-34	1.70497e-32
ZNF205	1.26114	2.18002e-34	1.74588e-32
LOXL2	2.13864	2.18157e-34	1.74588e-32
UBE2A	1.21773	2.22989e-34	1.78211e-32
AIM1L	3.44535	2.27118e-34	1.81265e-32
KIAA0101	2.81294	2.35186e-34	1.87448e-32
HSP90AB1	1.48734	2.39745e-34	1.90822e-32
TUBG1	1.59674	2.45669e-34	1.95272e-32
HNRNPC	0.855975	2.48844e-34	1.97527e-32
COPS7B	1.23472	2.52882e-34	2.00461e-32
EME2	1.80222	2.62996e-34	2.08197e-32
DNMT1	1.8596	2.69686e-34	2.13204e-32
SPIRE2	1.78166	2.701e-34	2.13244e-32
TACC3	2.4781	2.82077e-34	2.224e-32
TOMM6	1.31305	2.97996e-34	2.34636e-32
TBRG4	0.974128	3.03437e-34	2.38599e-32
ARHGEF11	1.73424	3.05528e-34	2.39921e-32
MPV17	1.4757	3.15594e-34	2.47494e-32
FANCG	2.03687	3.23999e-34	2.53746e-32
TIMMDC1	0.936643	3.25422e-34	2.5452e-32
BRD9	1.28093	3.53324e-34	2.75974e-32
ZNF74	1.57964	3.55133e-34	2.77018e-32
TRIM27	1.12958	3.57624e-34	2.78255e-32
RTEL1	1.41172	3.57669e-34	2.78255e-32
AAGAB	1.06527	3.63919e-34	2.82742e-32
GSG2	3.38671	3.80631e-34	2.95335e-32
STK25	1.1095	3.90723e-34	3.02764e-32
ACYP1	1.68909	4.19198e-34	3.24399e-32
CABIN1	1.36167	4.20081e-34	3.24654e-32
NEU1	1.59609	4.24321e-34	3.27498e-32
ATP6V1E1	1.02262	4.34595e-34	3.34987e-32
SUPT4H1	1.05586	4.52705e-34	3.48487e-32
KIF23	3.43804	4.64735e-34	3.57141e-32
RCAN1	-1.98171	4.65166e-34	3.57141e-32
POP4	1.00324	5.10981e-34	3.91804e-32
PHF14	1.30327	5.28094e-34	4.04396e-32
SUCO	1.67563	5.33242e-34	4.07805e-32
ACLY	1.62019	5.373e-34	4.10372e-32
PTH1R	-3.58329	5.38201e-34	4.10526e-32
ECT2	2.74758	6.21258e-34	4.73263e-32
DUSP28	1.14024	6.56916e-34	4.99776e-32
MORC2	1.28319	6.61449e-34	5.02573e-32
STAB2	-5.89361	6.84167e-34	5.18716e-32
YIPF3	1.06152	6.84467e-34	5.18716e-32
DGKI	3.57514	6.92005e-34	5.23751e-32
UIMC1	1.1236	6.97221e-34	5.27018e-32
BUB3	1.15011	6.98621e-34	5.27396e-32
COL6A6	-4.66611	7.03872e-34	5.30676e-32
MED22	1.58841	7.11469e-34	5.35714e-32
ORMDL1	0.975183	7.1776e-34	5.39757e-32
ZHX1-C8orf76	1.80162	7.18871e-34	5.399e-32
CBX2	2.8635	7.26539e-34	5.4496e-32
GOLGA2P7	2.32294	7.27901e-34	5.45284e-32
ZSCAN9	1.50699	7.30533e-34	5.46556e-32
TRMT2A	1.20282	7.39441e-34	5.52515e-32
PUF60	1.37916	7.55446e-34	5.63755e-32
ZNF865	1.28389	7.74735e-34	5.77414e-32
TPRKB	1.1475	8.03776e-34	5.98297e-32
ZNF446	1.24302	8.39476e-34	6.24078e-32
POLQ	3.66771	9.04047e-34	6.70452e-32
PXDNL	4.09204	9.04145e-34	6.70452e-32
APOA1BP	1.31293	9.22794e-34	6.83416e-32
WFS1	1.50629	9.53722e-34	7.05429e-32
DNAJC5	1.34672	1.01226e-33	7.47783e-32
WDR12	1.3782	1.05851e-33	7.80962e-32
INTS8	1.54444	1.10207e-33	8.11623e-32
VMAC	1.2473	1.10284e-33	8.11623e-32
MEN1	0.950454	1.11625e-33	8.20468e-32
RBBP7	1.18233	1.12374e-33	8.24932e-32
RP11-1020A11.1	4.79165	1.14682e-33	8.40828e-32
PARP2	1.22951	1.16915e-33	8.56122e-32
POLR3F	1.09421	1.19995e-33	8.77585e-32
CYP2R1	1.38773	1.20874e-33	8.82906e-32
TRIP4	1.05518	1.23474e-33	9.00776e-32
ARPC5	1.25209	1.28618e-33	9.37133e-32
SNHG20	1.68104	1.36601e-33	9.94064e-32
IDUA	1.72631	1.40514e-33	1.02127e-31
CEP89	1.45033	1.44334e-33	1.04773e-31
PTGES2-AS1	3.93086	1.47318e-33	1.06808e-31
CSE1L	1.29241	1.53374e-33	1.1106e-31
RNF220	1.03179	1.54573e-33	1.11791e-31
DPH2	1.36082	1.56646e-33	1.1315e-31
LL0XNC01-7P3.1	2.17406	1.58855e-33	1.14605e-31
DDX42	0.924671	1.88052e-33	1.35502e-31
FAM200A	1.23437	1.88377e-33	1.35569e-31
UBE2M	1.12991	1.88753e-33	1.35673e-31
ADAM15	1.84762	1.90199e-33	1.36545e-31
UBR5	1.33723	1.98678e-33	1.42458e-31
PGS1	1.32006	2.02856e-33	1.45275e-31
RP11-448A19.1	1.53475	2.03889e-33	1.45836e-31
CTTN	1.21346	2.04282e-33	1.45939e-31
KIF15	3.57429	2.09619e-33	1.4957e-31
LAS1L	1.0196	2.10148e-33	1.49765e-31
ZC3H10	1.12497	2.21174e-33	1.57431e-31
ZKSCAN3	1.92938	2.26827e-33	1.61259e-31
SH3PXD2B	1.86504	2.28114e-33	1.61977e-31
SMARCAL1	1.10374	2.42415e-33	1.71924e-31
NUP133	1.21921	2.45644e-33	1.74003e-31
UBL4A	1.29348	2.47359e-33	1.75007e-31
RFX5	1.76659	2.49707e-33	1.76454e-31
FAM212A	1.92513	2.51709e-33	1.77655e-31
SMARCD1	1.48632	2.60311e-33	1.83505e-31
BROX	1.22409	2.70761e-33	1.90642e-31
ARFRP1	1.19561	2.82391e-33	1.98592e-31
GDI1	1.14095	2.92499e-33	2.05454e-31
MYO9B	1.20841	3.01811e-33	2.11741e-31
RP11-351D16.3	3.06473	3.06609e-33	2.14791e-31
ALKBH4	1.00416	3.06891e-33	2.14791e-31
ZNF581	1.65337	3.12774e-33	2.18647e-31
KIAA1522	2.01231	3.1706e-33	2.21379e-31
HDGFRP2	1.2446	3.20633e-33	2.23607e-31
TJAP1	1.27007	3.22225e-33	2.2445e-31
MAST3	1.48397	3.22622e-33	2.2446e-31
NAA20	1.18245	3.48499e-33	2.42176e-31
MT1F	-4.92451	3.51777e-33	2.44164e-31
ZNF512B	1.53744	3.5415e-33	2.4552e-31
MCM7	1.86832	3.72751e-33	2.5811e-31
NUSAP1	2.63898	3.81434e-33	2.63811e-31
BRAT1	1.09452	3.82132e-33	2.63982e-31
EIF2B5	0.970217	3.91276e-33	2.6998e-31
MYLK-AS1	2.85987	4.0105e-33	2.76399e-31
CANT1	1.33982	4.08343e-33	2.81095e-31
SUV39H1	1.40865	4.1825e-33	2.87576e-31
VPS13B	1.23813	4.207e-33	2.88922e-31
CORO1B	1.27011	4.30628e-33	2.95393e-31
BSG	1.57915	4.8174e-33	3.30068e-31
AP1S1	1.13817	5.36758e-33	3.67334e-31
GTPBP2	1.63885	5.48751e-33	3.75104e-31
CETP	-2.65143	5.57934e-33	3.80936e-31
TBCC	1.2768	5.88808e-33	4.01548e-31
EIF1AD	0.974482	5.91052e-33	4.0261e-31
UTP6	1.21664	5.96647e-33	4.05949e-31
RASGRF2	2.1472	6.50895e-33	4.42344e-31
CFL1P1	3.86293	6.53291e-33	4.43458e-31
SLC35E1	0.935525	6.58857e-33	4.46719e-31
HNRNPA3	1.2629	6.63889e-33	4.4961e-31
RP4-616B8.5	4.92567	6.65667e-33	4.50294e-31
RRP9	1.30494	6.78206e-33	4.58247e-31
PTP4A2P2	5.42027	6.80752e-33	4.59437e-31
FOXS1	3.3532	6.9598e-33	4.69174e-31
PPIL2	1.04865	7.11077e-33	4.788e-31
RP11-511H23.2	3.14359	7.16522e-33	4.81864e-31
UTP14A	1.23576	7.17273e-33	4.81864e-31
CTB-31O20.2	1.79649	7.18771e-33	4.82318e-31
RBM28	1.15556	7.6823e-33	5.14916e-31
CTD-2574D22.4	1.70694	7.75826e-33	5.19413e-31
HINFP	1.16761	7.87425e-33	5.26577e-31
DAZAP1	0.959689	7.9835e-33	5.33274e-31
PCIF1	0.96127	8.14994e-33	5.43772e-31
RP11-345J4.5	1.5734	8.27166e-33	5.51265e-31
CEP55	3.20196	8.45906e-33	5.63114e-31
KCTD7	1.85447	8.57688e-33	5.70309e-31
DDX51	1.14383	8.80652e-33	5.84915e-31
MTBP	2.28501	8.84395e-33	5.86735e-31
EXOC4	0.969553	8.885e-33	5.88792e-31
RMND5B	0.917915	8.92563e-33	5.90816e-31
PTGES3	1.00736	8.96987e-33	5.93075e-31
COPS5	1.07644	9.4077e-33	6.21322e-31
PRRC1	1.03615	9.55119e-33	6.30088e-31
ITGB1BP1	1.49288	9.72064e-33	6.40545e-31
ATR	1.18506	9.87614e-33	6.50061e-31
TFG	0.931208	9.91007e-33	6.51562e-31
METTL5	1.10688	9.99744e-33	6.5657e-31
SHCBP1	3.30902	1.08273e-32	7.1022e-31
ZSWIM1	1.26744	1.08386e-32	7.1022e-31
LY6G5B	2.31046	1.13302e-32	7.41603e-31
LYVE1	-3.17954	1.16219e-32	7.59844e-31
GATS	2.06794	1.2133e-32	7.92375e-31
BOD1	1.11139	1.23354e-32	8.047e-31
RHNO1	1.69972	1.2602e-32	8.20333e-31
MRPL9	1.3842	1.26031e-32	8.20333e-31
PZP	-5.10632	1.3056e-32	8.48873e-31
PRR3	1.34487	1.31266e-32	8.52515e-31
BRMS1	1.25116	1.32057e-32	8.56705e-31
POLG2	1.39766	1.36937e-32	8.87378e-31
ZNF473	1.27919	1.39259e-32	9.01429e-31
ZNF789	1.57086	1.39484e-32	9.0189e-31
PMS2P1	1.11948	1.41242e-32	9.12248e-31
RP11-443P15.2	6.78784	1.44061e-32	9.29429e-31
PTBP1	0.947384	1.45595e-32	9.38297e-31
SOCS7	2.00125	1.54603e-32	9.95251e-31
SCRIB	1.81741	1.57771e-32	1.01453e-30
FOXK1	1.51045	1.61086e-32	1.03471e-30
C14orf169	1.12917	1.61264e-32	1.03472e-30
ARHGAP33	2.10933	1.62253e-32	1.03993e-30
FO538757.2	1.3905	1.67895e-32	1.07428e-30
FRS3	1.3772	1.67979e-32	1.07428e-30
TMED9	1.06486	1.72131e-32	1.09963e-30
FAM134A	0.968151	1.7492e-32	1.11623e-30
PGP	1.5564	1.77805e-32	1.13341e-30
WDR55	1.00158	1.78642e-32	1.1375e-30
TBC1D13	1.44114	1.79079e-32	1.13905e-30
RP11-298I3.3	3.36966	1.86935e-32	1.18773e-30
FAM20B	1.21139	1.89226e-32	1.20098e-30
SF3A2	1.47185	1.923e-32	1.21917e-30
TAF11	1.09868	1.93738e-32	1.22696e-30
STRN4	1.21114	1.9429e-32	1.22913e-30
TOMM40	1.33502	1.96341e-32	1.24076e-30
TP73	3.75371	1.9878e-32	1.25482e-30
MCM3	1.99999	2.00325e-32	1.26321e-30
NME1	1.6106	2.03559e-32	1.28223e-30
ANAPC1	1.0968	2.04433e-32	1.28635e-30
CDCA4	1.90413	2.1337e-32	1.34114e-30
NMT1	1.00926	2.25243e-32	1.41425e-30
UGGT1	1.54027	2.27435e-32	1.4255e-30
ORMDL2	1.18898	2.27521e-32	1.4255e-30
ZNHIT3	1.01714	2.31967e-32	1.4518e-30
GS1-124K5.11	1.47344	2.34152e-32	1.46391e-30
FKBPL	1.37512	2.52013e-32	1.57264e-30
CYB561D1	1.90435	2.5208e-32	1.57264e-30
CCL14	-3.73035	2.64045e-32	1.64553e-30
MMS19	1.25206	2.65419e-32	1.65234e-30
KIFC2	2.3383	2.68986e-32	1.67276e-30
CWC27	1.1832	2.71727e-32	1.68802e-30
DBH	-4.05859	2.77093e-32	1.71953e-30
TSEN54	1.61281	2.8205e-32	1.74844e-30
RARS	0.979654	2.89745e-32	1.79424e-30
TMCO1	1.20843	3.00064e-32	1.85618e-30
TMEM115	0.90194	3.00974e-32	1.85985e-30
NKAP	1.14347	3.05989e-32	1.88885e-30
ZNF646	1.42626	3.17691e-32	1.95902e-30
TSEN15	1.20814	3.21134e-32	1.97816e-30
APEX1	0.990155	3.28326e-32	2.02034e-30
CSNK1E	1.40776	3.28762e-32	2.0209e-30
C1orf43	0.934882	3.3128e-32	2.03425e-30
THAP8	1.35221	3.35264e-32	2.05656e-30
ANKRD54	1.09171	3.44432e-32	2.10972e-30
PRPF6	1.06724	3.44651e-32	2.10972e-30
ALG1	0.977258	3.45695e-32	2.1139e-30
TCF3	1.55128	3.52159e-32	2.15118e-30
C14orf180	-6.46109	3.97375e-32	2.42486e-30
DEAF1	1.3771	4.09148e-32	2.4941e-30
DHX30	0.891042	4.09732e-32	2.49507e-30
2022-03-04	3.88459	4.24448e-32	2.58134e-30
RPUSD1	1.25098	4.24782e-32	2.58134e-30
RRP1	1.16703	4.29226e-32	2.60565e-30
C9orf69	1.22624	4.30506e-32	2.61071e-30
RCCD1	1.27747	4.4036e-32	2.66771e-30
VPS16	1.21038	4.66343e-32	2.8222e-30
SAP30L	1.26236	4.73031e-32	2.85971e-30
PPP1R12C	1.02776	4.80319e-32	2.90078e-30
TEX19	4.9564	4.93436e-32	2.97693e-30
AATF	1.26994	4.98368e-32	3.00359e-30
FTSJ2	0.917528	5.00518e-32	3.01345e-30
GGA3	1.31451	5.03532e-32	3.02848e-30
CCNE1	3.41468	5.12627e-32	3.08002e-30
THOC5	1.39184	5.14364e-32	3.08729e-30
HELLS	2.69528	5.61614e-32	3.36744e-30
RBM22	0.876951	5.62284e-32	3.36801e-30
TIPRL	1.08115	5.75018e-32	3.44077e-30
TSC1	1.50571	6.00785e-32	3.59128e-30
PKN3	2.00049	6.17544e-32	3.6877e-30
FANCM	1.57302	6.31745e-32	3.76866e-30
GOLT1B	1.19576	6.59018e-32	3.92736e-30
RAD51	2.57479	6.88964e-32	4.10165e-30
WDHD1	2.39066	6.9685e-32	4.14438e-30
CACTIN	1.00969	7.2948e-32	4.33404e-30
NFKBIL1	1.28406	7.49428e-32	4.44617e-30
YY1AP1	1.18183	7.49871e-32	4.44617e-30
RP11-98D18.9	2.90884	7.68155e-32	4.54998e-30
THEM4	1.23092	7.71441e-32	4.56482e-30
CHTF18	2.1161	7.7438e-32	4.57759e-30
MARS	1.43733	7.78192e-32	4.59549e-30
MCM5	1.92445	8.15261e-32	4.80955e-30
C8orf44	1.66131	8.23626e-32	4.85401e-30
THUMPD3	0.916099	8.47899e-32	4.99204e-30
GBAP1	2.12814	8.51656e-32	5.00912e-30
DBF4B	2.07276	8.68564e-32	5.10345e-30
TAF10	1.15713	8.70807e-32	5.1115e-30
ANKMY1	1.17068	8.80724e-32	5.16453e-30
RNF213	1.51719	8.96855e-32	5.25387e-30
AP4M1	1.3723	8.98299e-32	5.25707e-30
UBE2O	1.29655	9.24147e-32	5.40294e-30
NOMO1	1.10391	9.32443e-32	5.44601e-30
FARSB	1.1327	9.70768e-32	5.6642e-30
INTS7	1.31531	9.71916e-32	5.66526e-30
DAD1	0.899759	9.73857e-32	5.67093e-30
GOSR2	1.02222	9.83621e-32	5.7221e-30
PIGG	1.15854	9.90365e-32	5.75561e-30
DLG5-AS1	3.38146	9.9398e-32	5.77089e-30
CEP95	1.41072	1.00451e-31	5.82626e-30
TMEM9	1.29483	1.04134e-31	6.0339e-30
ARHGAP11A	2.70748	1.04782e-31	6.06546e-30
XYLT2	1.2529	1.07084e-31	6.19259e-30
TRMT61A	1.21015	1.08787e-31	6.28487e-30
GLMN	1.40927	1.09321e-31	6.30949e-30
CLASRP	1.39504	1.12232e-31	6.47113e-30
CHEK1	2.42389	1.1484e-31	6.61497e-30
RP11-789C1.1	-7.09099	1.19817e-31	6.89491e-30
CLCN7	1.47981	1.27445e-31	7.32664e-30
TOMM20	1.21601	1.31915e-31	7.57617e-30
KIF11	2.52208	1.32534e-31	7.60431e-30
ZMYND19	1.236	1.34379e-31	7.70258e-30
RP11-197N18.2	2.4793	1.36694e-31	7.82762e-30
ABCF3	0.795937	1.3743e-31	7.86212e-30
RNPEPL1	1.18289	1.37881e-31	7.88018e-30
NUP155	1.34614	1.38258e-31	7.89404e-30
ATP6V1F	1.24238	1.40765e-31	8.02938e-30
BOLA1	1.2905	1.43323e-31	8.16729e-30
RP11-620J15.3	2.09606	1.65456e-31	9.41939e-30
METTL12	2.10253	1.66148e-31	9.44964e-30
BCAP31	1.30006	1.68509e-31	9.57463e-30
CCT4	1.14796	1.75079e-31	9.93827e-30
GPATCH4	1.37847	1.77825e-31	1.00844e-29
KNSTRN	1.53817	1.78087e-31	1.00895e-29
FGF23	-4.42108	1.80446e-31	1.02132e-29
BOP1	1.90451	1.83276e-31	1.03634e-29
WDR53	1.07509	1.84067e-31	1.03981e-29
C21orf62	-4.5978	1.87915e-31	1.06052e-29
CXorf40B	1.0506	1.89772e-31	1.06997e-29
RHEB	1.14322	1.9712e-31	1.11033e-29
FBXL19	1.55502	1.99488e-31	1.1226e-29
SGSM3	1.19658	2.01127e-31	1.13073e-29
MED25	1.18224	2.05295e-31	1.15306e-29
IFFO1	1.20097	2.07829e-31	1.16617e-29
PRPF31	1.02267	2.11101e-31	1.1834e-29
CKLF	1.4496	2.12482e-31	1.19e-29
RHOT2	1.10939	2.14243e-31	1.19872e-29
RP11-726G1.1	3.39575	2.16678e-31	1.21118e-29
EED	1.17546	2.1943e-31	1.2254e-29
CDC7	2.44857	2.29138e-31	1.27839e-29
SPTAN1	1.26858	2.30828e-31	1.2866e-29
MAP2K2	1.32111	2.44402e-31	1.36096e-29
ZSCAN16	1.60134	2.46429e-31	1.37095e-29
NIF3L1	0.945685	2.46751e-31	1.37143e-29
TRPC6	2.59038	2.48177e-31	1.37805e-29
TRIM65	1.49108	2.49825e-31	1.38589e-29
RBM10	0.84459	2.52631e-31	1.40013e-29
MCM10	3.2115	2.54862e-31	1.41116e-29
ZGRF1	1.94776	2.67336e-31	1.47883e-29
EDC3	1.07308	2.68728e-31	1.48513e-29
DROSHA	1.37023	2.76056e-31	1.52419e-29
RP11-1348G14.8	2.76038	2.86773e-31	1.58187e-29
DPY30	0.918668	3.05129e-31	1.68154e-29
SNAPC2	1.12001	3.15042e-31	1.73454e-29
H2AFY	1.25164	3.18694e-31	1.753e-29
SLC50A1	1.60729	3.24467e-31	1.78308e-29
CPSF6	1.18862	3.25898e-31	1.78926e-29
NAIF1	0.96776	3.29687e-31	1.80837e-29
CIZ1	1.37354	3.30662e-31	1.81202e-29
STX6	1.36537	3.38314e-31	1.85222e-29
RDM1	4.46886	3.46998e-31	1.89799e-29
NAE1	1.09622	3.51941e-31	1.92239e-29
MAGED2	1.32421	3.52116e-31	1.92239e-29
NDRG3	1.50505	3.57392e-31	1.94938e-29
MLEC	1.20475	3.64514e-31	1.98638e-29
ZNF3	0.975675	3.7051e-31	2.01718e-29
MOGS	0.882873	3.75309e-31	2.04141e-29
TSEN2	1.25607	3.86085e-31	2.09807e-29
HECTD4	1.18482	3.91898e-31	2.12769e-29
DHX37	1.25991	4.02062e-31	2.18085e-29
CDK16	1.46789	4.02917e-31	2.18347e-29
GINS2	2.33725	4.0989e-31	2.2192e-29
CDK5RAP2	1.44486	4.16323e-31	2.25195e-29
FTSJ1	1.15036	4.35716e-31	2.35468e-29
FLYWCH1	1.26616	4.48443e-31	2.42122e-29
PYGB	1.82672	4.56766e-31	2.46389e-29
PDCL3	1.12163	4.58315e-31	2.46997e-29
FAM193B	1.44487	4.63599e-31	2.49615e-29
GALNT10	1.54472	4.66794e-31	2.51104e-29
RBM14	0.912228	4.93615e-31	2.65289e-29
IP6K2	1.17968	4.9514e-31	2.65865e-29
SNX11	0.987459	5.14427e-31	2.75968e-29
RHBDD3	1.22184	5.33613e-31	2.85998e-29
CYHR1	1.25054	5.47864e-31	2.93368e-29
SNHG12	1.8882	5.53263e-31	2.95988e-29
AARS2	1.35694	5.59059e-31	2.98816e-29
RBMX	1.08644	5.60878e-31	2.99515e-29
MAPT	3.12703	5.64191e-31	3.0101e-29
ZNF687	1.60376	5.7048e-31	3.04088e-29
CSNK2B	1.0668	5.72021e-31	3.04632e-29
STX1A	1.91907	5.81733e-31	3.09523e-29
RNF8	1.28068	5.84034e-31	3.10466e-29
UPF3B	1.47264	5.89812e-31	3.13252e-29
TRIM25	1.45142	5.91645e-31	3.13941e-29
DNASE1L3	-3.26495	5.99084e-31	3.17601e-29
ANGPTL6	-3.16445	6.01085e-31	3.18374e-29
NOL10	0.898679	6.04202e-31	3.19736e-29
MMP11	3.63353	6.24476e-31	3.30166e-29
PDCD5	1.27382	6.25335e-31	3.30322e-29
RP1-267D11.6	1.59968	6.33833e-31	3.34509e-29
RXRB	1.12354	6.74867e-31	3.55845e-29
GMPPA	0.980399	6.77437e-31	3.56879e-29
ZFYVE26	1.25755	6.99999e-31	3.68434e-29
CCDC61	1.15351	7.0412e-31	3.7027e-29
BCS1L	1.06057	7.04804e-31	3.70297e-29
ABHD16A	0.946989	7.0823e-31	3.71764e-29
STOML1	1.20117	7.49291e-31	3.92965e-29
NKIRAS2	1.086	7.5536e-31	3.95794e-29
PDDC1	1.31186	7.60042e-31	3.97891e-29
BPGM	1.20022	7.81735e-31	4.08883e-29
ATG7	0.917202	7.88225e-31	4.11909e-29
CCDC22	0.991867	8.09961e-31	4.22891e-29
WDR83	1.27352	8.26683e-31	4.31237e-29
ZNF414	1.09022	8.3652e-31	4.3598e-29
CENPP	1.68743	8.54044e-31	4.44718e-29
TMEM184B	1.49843	8.71137e-31	4.53216e-29
LINC00152	2.49871	8.73851e-31	4.54224e-29
E2F7	3.63974	8.93854e-31	4.6421e-29
YAE1D1	1.16395	9.04882e-31	4.69521e-29
GPANK1	1.26756	9.09986e-31	4.71751e-29
SEC13	0.948642	9.16053e-31	4.74477e-29
RP11-93H24.3	2.60019	9.29973e-31	4.81261e-29
RBM3	1.5424	9.35491e-31	4.83689e-29
NAT10	1.06232	9.90283e-31	5.11567e-29
TIMM9	0.996737	9.94209e-31	5.13143e-29
C17orf75	1.18624	1.01384e-30	5.22816e-29
CYB561A3	1.01585	1.01724e-30	5.24108e-29
PPCDC	1.29266	1.06206e-30	5.4672e-29
MCM3AP-AS1	1.95733	1.06467e-30	5.47583e-29
KLC2	1.68159	1.08194e-30	5.55974e-29
USP3	1.02898	1.12528e-30	5.7774e-29
CXCL14	-6.50273	1.15902e-30	5.94539e-29
HM13	1.25076	1.16226e-30	5.95683e-29
CHCHD4	0.877286	1.23924e-30	6.34582e-29
MSTO2P	4.06328	1.2624e-30	6.45873e-29
TBC1D20	0.984039	1.27194e-30	6.50187e-29
AADAT	-2.94716	1.29704e-30	6.62442e-29
P4HA2	1.97172	1.32776e-30	6.77538e-29
LIG1	1.74364	1.33115e-30	6.78676e-29
SETD4	1.16029	1.33909e-30	6.82131e-29
DDOST	1.08978	1.34237e-30	6.83211e-29
CTB-25B13.12	1.52085	1.34729e-30	6.8512e-29
SPRYD3	1.03418	1.37238e-30	6.9727e-29
YEATS2	1.61053	1.39637e-30	7.08845e-29
UNC50	0.813519	1.40184e-30	7.11008e-29
CSNK1D	1.08324	1.40802e-30	7.13522e-29
EMC4	0.754574	1.41658e-30	7.17241e-29
SYCE2	2.79317	1.43873e-30	7.27825e-29
ADCK5	1.40992	1.46424e-30	7.40091e-29
BLM	2.7942	1.47771e-30	7.46254e-29
FAM86JP	1.73548	1.5451e-30	7.79616e-29
MAFG-AS1	2.97219	1.56483e-30	7.88275e-29
EFTUD2	1.11598	1.56495e-30	7.88275e-29
CD2BP2	1.11908	1.67434e-30	8.4265e-29
PLK4	2.34321	1.696e-30	8.52819e-29
FUS	1.34518	1.70341e-30	8.55811e-29
RP11-529E10.6	3.30606	1.70978e-30	8.58275e-29
ATXN7L2	1.49647	1.77413e-30	8.89814e-29
CBX3	1.14187	1.79515e-30	8.99588e-29
PIF1	2.98324	1.81164e-30	9.07072e-29
H2AFZ	1.61215	1.86131e-30	9.31147e-29
CCDC34	2.03823	1.88491e-30	9.4215e-29
PSMC6	0.748851	1.95028e-30	9.73994e-29
PSMD10	1.23743	1.9978e-30	9.96874e-29
SAP130	1.204	2.03402e-30	1.01408e-28
PMF1	1.21516	2.0373e-30	1.01486e-28
HAMP	-6.53682	2.05347e-30	1.02204e-28
CCDC107	1.38899	2.06525e-30	1.027e-28
DOLK	0.979204	2.06694e-30	1.027e-28
RNASEH1	1.08273	2.07681e-30	1.03103e-28
DSTNP2	1.62448	2.14687e-30	1.06491e-28
GLMP	1.62374	2.2213e-30	1.1009e-28
NELFCD	1.07475	2.23034e-30	1.10444e-28
CTD-2287O16.5	1.67209	2.23714e-30	1.10688e-28
FANCD2	2.5735	2.29276e-30	1.13344e-28
CAMK2G	1.17309	2.29786e-30	1.135e-28
HEIH	1.17538	2.31326e-30	1.14164e-28
SLC39A3	1.05741	2.32861e-30	1.14825e-28
OSBPL3	2.288	2.37744e-30	1.17134e-28
EIF3B	1.17684	2.40323e-30	1.18306e-28
ANAPC5	0.886952	2.40921e-30	1.185e-28
RNF187	1.27355	2.439e-30	1.19865e-28
LYSMD1	1.32636	2.5188e-30	1.23683e-28
CALN1	-4.91925	2.54633e-30	1.2493e-28
POLR2J4	1.11015	2.56068e-30	1.25493e-28
RUVBL2	1.07132	2.56209e-30	1.25493e-28
CCT2	1.16858	2.60133e-30	1.27309e-28
FAM21A	1.29285	2.6537e-30	1.29763e-28
COG7	0.988671	2.68352e-30	1.31112e-28
GOLPH3L	1.46215	2.70556e-30	1.32078e-28
ENSA	1.09097	2.75258e-30	1.34262e-28
TPM3	1.21129	2.75995e-30	1.34509e-28
GOLGA8B	2.23241	2.85926e-30	1.39234e-28
PABPC1L	2.28675	2.95605e-30	1.43827e-28
RP11-37C7.3	3.194	3.01575e-30	1.4661e-28
DVL2	1.53841	3.09098e-30	1.50143e-28
RBM42	1.17202	3.16796e-30	1.53755e-28
ZNF101	1.26094	3.1846e-30	1.54435e-28
STC2	3.11532	3.20074e-30	1.55089e-28
GPRIN1	3.03164	3.20582e-30	1.55141e-28
GNB1L	1.52192	3.20712e-30	1.55141e-28
SRRD	1.0225	3.35044e-30	1.61941e-28
PARP1	1.2906	3.47502e-30	1.67824e-28
PSMG3	1.42876	3.47954e-30	1.67904e-28
CEP350	1.25712	3.51308e-30	1.69382e-28
ZNF706	1.35956	3.53569e-30	1.70332e-28
RRNAD1	1.16358	3.66397e-30	1.76367e-28
ZNF836	1.3614	3.68949e-30	1.77355e-28
RSRP1	1.59092	3.69054e-30	1.77355e-28
ZBED8	1.82848	3.84131e-30	1.84449e-28
GGNBP2	0.924999	3.92475e-30	1.88301e-28
UNC119B	1.83217	3.95149e-30	1.89429e-28
SLC12A7	1.32861	4.03882e-30	1.93457e-28
ITGA6	1.88296	4.05705e-30	1.94172e-28
ZC3H8	1.19892	4.13574e-30	1.97776e-28
CDC123	1.04549	4.14411e-30	1.98015e-28
CTD-2026D20.3	1.58004	4.17543e-30	1.99349e-28
SIRT6	1.20833	4.19924e-30	2.00322e-28
WDYHV1	1.58428	4.20566e-30	2.00465e-28
LAMA4	1.88912	4.23297e-30	2.01603e-28
PSMD1	1.11058	4.30859e-30	2.05038e-28
SPCS2	0.897953	4.43731e-30	2.10992e-28
COMMD3	0.899625	4.47034e-30	2.1239e-28
SLC35A4	0.890125	4.49407e-30	2.13344e-28
CTD-3222D19.8	2.15211	4.61334e-30	2.18829e-28
BAX	1.41541	4.64691e-30	2.20243e-28
TTC1	0.943319	4.74216e-30	2.24576e-28
HOMEZ	1.04808	4.95065e-30	2.3426e-28
ZNF2	1.13643	5.14444e-30	2.43234e-28
EXOC3	1.00958	5.19474e-30	2.45414e-28
RP11-398C13.6	1.82283	5.28653e-30	2.49549e-28
MAPKAPK5-AS1	1.3291	5.38015e-30	2.53764e-28
H3F3A	1.08806	5.48012e-30	2.58271e-28
KATNB1	1.2026	5.4967e-30	2.58844e-28
ZNF346	1.07372	5.53224e-30	2.60308e-28
UCKL1	1.15632	5.57135e-30	2.61938e-28
PRUNE	1.4075	5.57866e-30	2.62072e-28
COPS6	1.03793	5.59685e-30	2.62715e-28
R3HDM1	1.24821	5.6042e-30	2.6285e-28
PSMD2	1.11396	5.74833e-30	2.69394e-28
AL589743.1	3.86471	5.75784e-30	2.69624e-28
RP4-563E14.1	2.45307	5.76359e-30	2.69678e-28
C11orf68	0.941147	5.78395e-30	2.70415e-28
DUS4L	1.17521	5.88374e-30	2.74861e-28
ANAPC4	1.12281	5.95972e-30	2.78126e-28
RP11-196G18.23	2.07302	5.96313e-30	2.78126e-28
UQCC2	1.37788	6.31128e-30	2.9413e-28
RP11-369E15.4	-4.79615	6.35293e-30	2.95835e-28
MLH3	1.23641	6.41673e-30	2.98569e-28
AGAP5	1.68816	6.65665e-30	3.09486e-28
RBM8A	1.17281	6.68952e-30	3.10768e-28
ZNF512	1.42784	6.71887e-30	3.11884e-28
TRIM28	1.33488	6.75255e-30	3.132e-28
FKBP1A	1.08511	7.03607e-30	3.26092e-28
CCDC77	1.39934	7.04596e-30	3.26292e-28
GINS3	1.89739	7.05838e-30	3.26609e-28
FAM98C	0.985551	7.30121e-30	3.37579e-28
DCAF13	1.4807	7.61643e-30	3.51875e-28
SMG7	1.10189	7.73824e-30	3.57221e-28
DYNLRB1	1.18722	7.92225e-30	3.65428e-28
CCDC159	1.15325	8.03514e-30	3.70344e-28
MKL1	1.15461	8.12495e-30	3.74189e-28
FAM103A1	1.04284	8.14473e-30	3.74805e-28
MTMR14	0.877802	8.20918e-30	3.77474e-28
TMEM258	1.06381	8.68558e-30	3.99067e-28
IFT52	1.37799	8.78061e-30	4.03116e-28
BOLA2B	1.86393	8.80504e-30	4.03922e-28
RP4-758J18.13	1.55511	9.1071e-30	4.17452e-28
WDR61	0.786464	9.37945e-30	4.29599e-28
HOXD8	4.00602	9.43473e-30	4.31794e-28
GMPS	1.25392	9.49706e-30	4.34307e-28
ECD	0.92477	9.6142e-30	4.39321e-28
SLC39A1	1.27384	9.64397e-30	4.40338e-28
CPEB3	-2.08615	9.66763e-30	4.41074e-28
TTLL1	1.50948	9.71143e-30	4.42728e-28
SMYD5	1.29964	9.8073e-30	4.46751e-28
XPO1	1.07389	9.88636e-30	4.50002e-28
CCZ1	1.16059	1.00559e-29	4.57366e-28
PIP4K2B	1.16889	1.0069e-29	4.57437e-28
DCAF4	1.2024	1.00731e-29	4.57437e-28
RCOR3	1.25609	1.01802e-29	4.6194e-28
DRAP1	1.10904	1.0228e-29	4.63751e-28
ZFAT	1.2818	1.02911e-29	4.66251e-28
UBL7	1.13155	1.0344e-29	4.68287e-28
PCNA	1.54912	1.07031e-29	4.84168e-28
DARS2	1.35864	1.07708e-29	4.86855e-28
CD200	2.37805	1.08225e-29	4.88817e-28
RUVBL1	1.16155	1.11607e-29	5.037e-28
VPS33B	1.0325	1.12978e-29	5.09498e-28
MED7	0.967988	1.13326e-29	5.10674e-28
ADCK2	1.21324	1.15248e-29	5.18935e-28
UBA1	0.862174	1.1603e-29	5.22057e-28
NDOR1	1.52045	1.18103e-29	5.30973e-28
FAM178A	1.39432	1.19277e-29	5.35839e-28
FBXL6	1.54253	1.19589e-29	5.3683e-28
ZBTB22	1.15067	1.21364e-29	5.44383e-28
FAM21C	1.19664	1.22049e-29	5.47035e-28
PSMA4	0.803342	1.22328e-29	5.47868e-28
C17orf62	1.14573	1.23341e-29	5.51982e-28
AKR1C3	1.98221	1.23495e-29	5.5225e-28
PHPT1	1.63404	1.26327e-29	5.64484e-28
MEF2BNB	1.03268	1.26453e-29	5.64615e-28
PSMD14	1.11225	1.28054e-29	5.7133e-28
CKAP2	1.92388	1.32616e-29	5.91231e-28
CMSS1	1.21605	1.32742e-29	5.91344e-28
RNMT	1.13669	1.33874e-29	5.95931e-28
SLITRK6	-4.52483	1.39162e-29	6.19003e-28
ALG6	1.04545	1.41884e-29	6.30628e-28
GAS5	2.11615	1.43645e-29	6.37971e-28
MT1M	-5.33413	1.4413e-29	6.39643e-28
NDUFB2-AS1	1.45743	1.45938e-29	6.47177e-28
RPL23AP82	1.3049	1.4614e-29	6.47584e-28
RP11-92C4.6	5.93932	1.52024e-29	6.73147e-28
GPSM2	2.59015	1.53156e-29	6.77646e-28
MESP1	2.30138	1.5661e-29	6.92405e-28
SURF6	0.968946	1.57133e-29	6.94195e-28
RAD1	1.12536	1.57611e-29	6.95337e-28
FBRS	0.961429	1.57629e-29	6.95337e-28
KIAA1429	1.3469	1.61506e-29	7.11575e-28
ARMC1	1.10128	1.61553e-29	7.11575e-28
HAX1	1.07281	1.64792e-29	7.25294e-28
POLR1A	1.34594	1.70641e-29	7.50473e-28
SH2B1	1.13131	1.7124e-29	7.52542e-28
CENPB	0.974988	1.71917e-29	7.54919e-28
CYB5R1	1.20879	1.72038e-29	7.54919e-28
ASXL1	1.23958	1.72452e-29	7.56168e-28
RPIA	1.17409	1.73621e-29	7.60727e-28
C1orf27	1.15612	1.80323e-29	7.895e-28
GTF2H4	1.08899	1.83823e-29	8.04222e-28
MRPS14	0.986956	1.8463e-29	8.07151e-28
PXN-AS1	1.47735	1.96083e-29	8.56581e-28
TCEB1	1.26926	1.96956e-29	8.59752e-28
LARP1	1.21994	2.0097e-29	8.76623e-28
UBR5-AS1	1.35005	2.0229e-29	8.81724e-28
NCAPH2	1.4345	2.07516e-29	9.03827e-28
ATG4B	0.968958	2.08168e-29	9.05996e-28
PSMD11	0.940467	2.1151e-29	9.19857e-28
C12orf65	0.983006	2.1516e-29	9.35038e-28
ABHD4	1.5308	2.15933e-29	9.377e-28
GPR137	1.15227	2.17768e-29	9.44967e-28
DNAJC2	1.0884	2.23853e-29	9.70655e-28
PSMD8	0.796389	2.27794e-29	9.8701e-28
TACC2	1.3234	2.32324e-29	1.0059e-27
DNM3	2.28118	2.37837e-29	1.029e-27
EVI5L	1.21565	2.47484e-29	1.06995e-27
AVL9	1.08682	2.50959e-29	1.08417e-27
MPV17L2	1.16286	2.53769e-29	1.09551e-27
LYSMD4	1.51956	2.56352e-29	1.10584e-27
RP11-560J1.2	2.85514	2.63954e-29	1.1378e-27
USP5	0.91863	2.64875e-29	1.14093e-27
EXOSC9	1.05083	2.66712e-29	1.148e-27
TRIM39	1.09023	2.68193e-29	1.15353e-27
RP11-1055B8.9	5.62159	2.73458e-29	1.17531e-27
MFF	0.931223	2.80048e-29	1.20275e-27
SPPL2B	1.1581	2.81013e-29	1.20601e-27
HOXD3	4.78295	2.83108e-29	1.21411e-27
RP13-516M14.1	1.7144	2.93172e-29	1.25635e-27
CRELD1	0.999091	2.95713e-29	1.26631e-27
MOB2	0.856939	3.08002e-29	1.31797e-27
ASB16-AS1	1.434	3.14857e-29	1.34632e-27
RP11-474G23.3	3.57898	3.19045e-29	1.36324e-27
RP11-257O5.2	1.3033	3.22976e-29	1.37903e-27
CDK5RAP3	1.28275	3.26178e-29	1.39169e-27
SUZ12P1	1.75387	3.3258e-29	1.41797e-27
DGKQ	1.38353	3.33864e-29	1.42241e-27
VPS33A	1.12466	3.34564e-29	1.42435e-27
CCDC124	1.10386	3.37201e-29	1.43454e-27
HSPB1	1.99699	3.39121e-29	1.44064e-27
CC2D1B	1.0181	3.3925e-29	1.44064e-27
COPE	1.12733	3.39373e-29	1.44064e-27
APC2	2.51116	3.40262e-29	1.44336e-27
MSX1	2.18668	3.44359e-29	1.45969e-27
GPR19	3.24565	3.47061e-29	1.47008e-27
SLC4A1AP	0.847257	3.51988e-29	1.48987e-27
GGA1	1.09201	3.55172e-29	1.50226e-27
RP4-773N10.4	1.85951	3.64984e-29	1.54265e-27
PDSS1	1.44887	3.67951e-29	1.55407e-27
TSNAX	1.03921	3.69318e-29	1.55872e-27
ZNF48	1.10361	3.7412e-29	1.57785e-27
CTB-50L17.8	2.39945	3.74867e-29	1.57986e-27
PHF19	2.1828	3.80536e-29	1.6026e-27
SP6	2.98684	3.82371e-29	1.60917e-27
REXO4	1.11912	4.04878e-29	1.70267e-27
ZCCHC7	1.01362	4.15527e-29	1.7462e-27
KB-1208A12.3	1.87898	4.19692e-29	1.76244e-27
SLU7	1.00362	4.20928e-29	1.76636e-27
TIMM50	1.20305	4.32061e-29	1.81178e-27
CCDC142	1.51463	4.40028e-29	1.84387e-27
NELFA	1.09095	4.40795e-29	1.84576e-27
RP4-800G7.2	2.57775	4.43597e-29	1.85617e-27
SLC25A29	1.47691	4.4475e-29	1.85966e-27
PARD6G	1.91314	4.45522e-29	1.86156e-27
MEPCE	0.842907	4.51339e-29	1.88452e-27
TMPO-AS1	2.05118	4.63821e-29	1.93526e-27
COL4A1	2.2126	4.87023e-29	2.03063e-27
NARF	1.4384	4.9308e-29	2.05442e-27
KIF24	2.25532	4.95204e-29	2.0618e-27
GLA	1.66671	5.08685e-29	2.11643e-27
CACYBP	1.45407	5.18927e-29	2.15751e-27
TMCC1-AS1	2.22051	5.21549e-29	2.16687e-27
HSF1	1.30993	5.43101e-29	2.25481e-27
RP11-546D6.3	1.4665	5.51344e-29	2.28741e-27
RPL23AP7	1.67161	5.55669e-29	2.30373e-27
SMARCE1	1.14971	5.57626e-29	2.3102e-27
ATAD5	2.28521	5.65292e-29	2.34031e-27
RFWD2	1.35292	5.72373e-29	2.36795e-27
COPG1	0.907531	5.78648e-29	2.39222e-27
FANCE	2.08437	5.79642e-29	2.39464e-27
ARPC1A	1.17973	5.82055e-29	2.40291e-27
STARD7-AS1	1.09002	5.98837e-29	2.47046e-27
NBAS	1.10309	6.06551e-29	2.50052e-27
POC5	1.25106	6.25133e-29	2.57531e-27
RP11-295P9.3	1.59699	6.40715e-29	2.63765e-27
FAM86C1	1.13222	6.49157e-29	2.66943e-27
MAFG	1.78815	6.49637e-29	2.66943e-27
DVL3	1.2037	6.49802e-29	2.66943e-27
CDK7	1.10045	6.52201e-29	2.67723e-27
DHX9	1.03272	6.52616e-29	2.67723e-27
QARS	1.27609	6.607e-29	2.7085e-27
EP400	1.11467	6.62235e-29	2.7129e-27
MANF	1.43784	6.70501e-29	2.74484e-27
RP13-516M14.4	3.69692	6.92485e-29	2.83285e-27
TTC27	1.02916	6.96203e-29	2.84608e-27
ZSCAN32	0.981982	7.08029e-29	2.8924e-27
CHD4	1.03265	7.5291e-29	3.07361e-27
CHAF1B	2.75568	7.69075e-29	3.13741e-27
CREB3L4	1.39409	7.76414e-29	3.16514e-27
AP4B1	1.03416	7.82467e-29	3.1872e-27
CLCN2	1.57056	7.82913e-29	3.1872e-27
RPS6KA4	1.10796	7.98858e-29	3.24986e-27
LUC7L3	1.0922	8.02673e-29	3.26179e-27
ZNF785	1.37046	8.02905e-29	3.26179e-27
CTC-251D13.1	2.79395	8.08669e-29	3.28293e-27
SFT2D2	1.09475	8.10873e-29	3.28959e-27
SEC61A1	1.02081	8.31035e-29	3.36906e-27
SPATA5L1	1.02554	8.36855e-29	3.39031e-27
TCERG1	1.38501	8.42107e-29	3.40923e-27
STARD3	1.04263	8.65885e-29	3.50307e-27
PRKD2	1.2083	8.68493e-29	3.51119e-27
ATP5J2	1.08024	8.74498e-29	3.53303e-27
C17orf80	1.17453	8.75824e-29	3.53595e-27
CTC-429P9.3	1.58855	8.86944e-29	3.57838e-27
CTC-338M12.4	1.73596	8.90381e-29	3.58977e-27
ZMIZ2	1.27855	8.94455e-29	3.60372e-27
OSER1	0.93232	9.37676e-29	3.77526e-27
WBSCR22	0.967292	9.38974e-29	3.77789e-27
SDHAP1	1.3235	9.49467e-29	3.81748e-27
CCDC174	0.921878	1.02637e-28	4.12384e-27
WDR4	1.40962	1.06043e-28	4.25779e-27
RP11-651L5.3	2.52025	1.07732e-28	4.32263e-27
WDR5	1.11336	1.09431e-28	4.38779e-27
TPRA1	0.76877	1.09985e-28	4.40699e-27
MRPS23	1.32955	1.10302e-28	4.41667e-27
CNPY2	0.992816	1.13062e-28	4.5241e-27
METTL2A	1.03533	1.17798e-28	4.71039e-27
AP001350.4	2.20786	1.18428e-28	4.73236e-27
RBCK1	1.29624	1.19255e-28	4.76214e-27
KLHL17	1.58976	1.2043e-28	4.80579e-27
HES6	1.79615	1.20999e-28	4.82522e-27
FOCAD	1.28842	1.26034e-28	5.02258e-27
RP11-285J16.1	4.49561	1.29415e-28	5.15047e-27
VPS28	1.3161	1.29419e-28	5.15047e-27
RP11-708J19.1	1.85156	1.30441e-28	5.18763e-27
SHFM1	1.1034	1.30631e-28	5.19165e-27
RBM33	0.903363	1.31307e-28	5.215e-27
NXF1	0.997298	1.32177e-28	5.24598e-27
ZNF34	1.16495	1.33316e-28	5.28758e-27
MAP4K2	1.3459	1.34319e-28	5.32376e-27
MLST8	0.967394	1.41778e-28	5.61564e-27
MT1H	-6.99163	1.42227e-28	5.62959e-27
ZNF628	1.15864	1.44882e-28	5.73081e-27
FAM50A	1.52106	1.46935e-28	5.80808e-27
JTB	0.953084	1.48968e-28	5.88449e-27
PTPN23	1.1062	1.56873e-28	6.19255e-27
ZNF200	1.21498	1.57494e-28	6.21289e-27
NAA40	1.59851	1.58498e-28	6.24831e-27
CTD-2196E14.6	2.54416	1.58992e-28	6.26357e-27
PPP1CC	1.07548	1.62786e-28	6.40687e-27
FOSB	-3.83285	1.62849e-28	6.40687e-27
RBM45	1.02103	1.74636e-28	6.866e-27
RBM17	1.1484	1.76368e-28	6.92946e-27
GLRX3	1.04971	1.80277e-28	7.07828e-27
CLSPN	3.71493	1.95651e-28	7.67676e-27
CCT5	1.24969	1.9672e-28	7.71357e-27
CRYGS	1.97943	1.9781e-28	7.75111e-27
CTD-2561B21.8	2.66583	2.00168e-28	7.83828e-27
HNRNPU	0.980792	2.08726e-28	8.1679e-27
MTHFD1L	1.99003	2.09336e-28	8.18632e-27
B3GALT5-AS1	-4.90709	2.13877e-28	8.35833e-27
LCMT1	1.22501	2.19239e-28	8.56216e-27
RP4-717I23.3	1.8469	2.2148e-28	8.64393e-27
NELFB	0.994573	2.28191e-28	8.8999e-27
C19orf48	1.70742	2.29096e-28	8.92926e-27
PCED1A	1.46309	2.34482e-28	9.13311e-27
AHSA1	0.960788	2.36692e-28	9.21306e-27
ZNF337	1.3152	2.37771e-28	9.24891e-27
CYTH2	1.08114	2.43114e-28	9.45048e-27
PRRT3	1.54219	2.47588e-28	9.61799e-27
LPL	2.62191	2.54654e-28	9.88594e-27
C17orf58	1.22683	2.6714e-28	1.03638e-26
TMEM50A	1.01432	2.67688e-28	1.03782e-26
RP11-404O13.1	4.75058	2.68386e-28	1.03984e-26
ITGB3BP	1.47175	2.68927e-28	1.04124e-26
OGG1	1.2684	2.71693e-28	1.05126e-26
MTHFSD	1.01548	2.73156e-28	1.05622e-26
HSPA4	1.30824	2.74177e-28	1.05947e-26
CNPPD1	0.89075	2.79569e-28	1.07959e-26
DLGAP4	1.2868	2.80469e-28	1.08236e-26
CCT8	0.957986	2.87336e-28	1.10813e-26
RP11-147L13.2	3.38124	2.8853e-28	1.112e-26
ASMTL-AS1	1.17937	2.93394e-28	1.13e-26
NOP2	1.21225	3.01069e-28	1.1588e-26
HTRA2	0.873488	3.018e-28	1.16085e-26
TP53I3	2.12776	3.05232e-28	1.17328e-26
DEF8	1.2133	3.1001e-28	1.19087e-26
UPF1	0.928093	3.10901e-28	1.1935e-26
RP11-66N24.4	1.83328	3.14842e-28	1.20784e-26
TRIM3	1.17038	3.15263e-28	1.20867e-26
RP11-87H9.4	1.59559	3.19775e-28	1.22516e-26
HGH1	1.47269	3.2213e-28	1.23338e-26
ARF1	0.96671	3.3891e-28	1.29678e-26
VBP1	1.10218	3.48611e-28	1.33303e-26
LSM2	1.35301	3.508e-28	1.34052e-26
XAB2	0.945991	3.5461e-28	1.3542e-26
DSTYK	1.56358	3.58165e-28	1.36688e-26
MAP4	1.04629	3.5869e-28	1.368e-26
TLCD1	1.92907	3.63643e-28	1.38598e-26
RAD51AP1	2.61208	3.64008e-28	1.38647e-26
PRMT5	1.06582	3.65626e-28	1.39173e-26
PIDD1	1.22567	3.66646e-28	1.39471e-26
GGPS1	1.04567	3.84648e-28	1.46224e-26
STT3A	1.09688	3.88573e-28	1.4762e-26
ACIN1	1.03668	3.9119e-28	1.48518e-26
PLP1	-4.74102	3.94672e-28	1.49743e-26
CTC-444N24.11	1.18078	3.96518e-28	1.50346e-26
SLC35C2	0.870421	4.0392e-28	1.53053e-26
RBM15B	0.986659	4.10842e-28	1.55575e-26
SLX4	1.41668	4.11107e-28	1.55575e-26
GPC3	5.41655	4.11602e-28	1.55662e-26
SAMD10	1.42295	4.22972e-28	1.59859e-26
TMEM8B	1.26855	4.25269e-28	1.60623e-26
TUBG2	1.38417	4.33406e-28	1.63591e-26
NRF1	1.00524	4.45043e-28	1.67875e-26
RFXANK	1.56274	4.46571e-28	1.68343e-26
PRR11	2.76923	4.50678e-28	1.69782e-26
MIR4435-2HG	2.37663	4.51027e-28	1.69805e-26
HIST2H3A	3.30517	4.56928e-28	1.71806e-26
HIST2H3C	3.30517	4.56928e-28	1.71806e-26
FAM53B	1.59651	4.66674e-28	1.75358e-26
MITD1	1.10245	4.69595e-28	1.76342e-26
SLC7A6	2.26278	4.72469e-28	1.77308e-26
PDCD11	1.15461	4.75516e-28	1.78337e-26
HIST1H2AM	4.55032	4.84329e-28	1.81526e-26
NOTCH3	2.43112	4.85735e-28	1.81936e-26
RP5-890O3.9	2.17716	4.87977e-28	1.82659e-26
OXLD1	1.36287	5.0136e-28	1.87549e-26
NSFL1C	0.947331	5.02449e-28	1.87836e-26
MTIF2	0.765268	5.06048e-28	1.89061e-26
XPO6	1.07651	5.06561e-28	1.89132e-26
RP11-680A11.5	2.42002	5.10137e-28	1.90346e-26
NPIPA1	1.39104	5.23954e-28	1.95377e-26
TMC7	2.46378	5.32459e-28	1.98422e-26
PYCRL	1.40481	5.33386e-28	1.98642e-26
THOC2	1.1586	5.35879e-28	1.99443e-26
NAA60	0.856027	5.36563e-28	1.99559e-26
RP11-97C16.1	1.53637	5.36873e-28	1.99559e-26
XRCC6	0.919908	5.71163e-28	2.12171e-26
GTPBP3	1.18011	5.81838e-28	2.15999e-26
POC1A	1.5768	6.0012e-28	2.22645e-26
SLC52A2	1.8555	6.30465e-28	2.33755e-26
SRPRB	0.905263	6.31016e-28	2.33811e-26
POLD1	1.85256	6.42487e-28	2.37911e-26
RP11-546J1.1	3.65932	6.5919e-28	2.43942e-26
SRP19	0.906929	6.71878e-28	2.4848e-26
ITFG2	1.25983	6.92003e-28	2.55762e-26
EDEM2	0.865616	7.20889e-28	2.6627e-26
HNRNPL	0.847821	7.23045e-28	2.66898e-26
ZC3HC1	0.857579	7.4649e-28	2.75379e-26
CCDC93	1.49341	7.51348e-28	2.76996e-26
DHPS	0.870784	7.83973e-28	2.88842e-26
SMUG1P1	-6.47985	8.01196e-28	2.95002e-26
MTG2	0.888373	8.02166e-28	2.95174e-26
RP11-97O12.6	2.3148	8.08906e-28	2.97467e-26
NGDN	0.849707	8.52959e-28	3.13471e-26
LINC00685	1.88593	8.56458e-28	3.14559e-26
SOGA1	1.99878	8.63189e-28	3.16832e-26
LL22NC03-N14H11.1	3.7005	8.65834e-28	3.17604e-26
MSS51	1.79707	8.77959e-28	3.2185e-26
DDX59	1.16833	8.79375e-28	3.22168e-26
PDE6D	0.978742	8.83139e-28	3.23345e-26
MTCH1	1.02644	9.13833e-28	3.34374e-26
CEP83	1.26262	9.36875e-28	3.42591e-26
PSMD3	0.898518	9.43286e-28	3.4472e-26
DHX8	1.00647	9.45873e-28	3.4545e-26
ELAVL1	0.849615	9.61871e-28	3.51074e-26
RP11-574K11.24	1.71385	9.9034e-28	3.6124e-26
SUPT7L	0.928222	1.00563e-27	3.6659e-26
ARHGAP11B	2.50574	1.00856e-27	3.67217e-26
ZNF764	1.10934	1.00861e-27	3.67217e-26
MCAM	1.91211	1.01678e-27	3.69962e-26
KB-1572G7.2	2.84935	1.02275e-27	3.71902e-26
HOXA13	6.5741	1.02544e-27	3.72651e-26
C2orf76	1.01357	1.03227e-27	3.74901e-26
PABPN1	0.890396	1.06025e-27	3.84823e-26
NPC1	1.3058	1.06577e-27	3.86155e-26
TATDN3	1.11189	1.06587e-27	3.86155e-26
CENPJ	1.77657	1.06589e-27	3.86155e-26
H2AFX	1.84937	1.09457e-27	3.96297e-26
SNX15	1.16539	1.10889e-27	4.01233e-26
ZNF142	1.40685	1.11441e-27	4.02984e-26
PUS1	1.22284	1.17562e-27	4.24855e-26
VPS25	0.923577	1.18652e-27	4.28529e-26
TBC1D10B	1.08878	1.18812e-27	4.28843e-26
AKT1S1	0.962736	1.21262e-27	4.37417e-26
PMS2P4	1.42032	1.22368e-27	4.41135e-26
PWP1	0.843314	1.24022e-27	4.46821e-26
OTX1	4.53527	1.27722e-27	4.59869e-26
MCM3AP	0.895917	1.28222e-27	4.61387e-26
HDAC5	1.19383	1.29053e-27	4.64091e-26
MKS1	1.12124	1.2996e-27	4.67065e-26
ARHGAP39	1.91536	1.31264e-27	4.71465e-26
WIZ	1.0769	1.32695e-27	4.7631e-26
RPL32P3	1.57431	1.34864e-27	4.83801e-26
FAM192A	0.931123	1.35108e-27	4.8438e-26
TINF2	0.857867	1.37616e-27	4.9307e-26
LIN9	1.97032	1.3781e-27	4.9345e-26
PSMA6	0.932643	1.37891e-27	4.9345e-26
NXPH4	4.47201	1.41398e-27	5.05692e-26
ZNF250	1.21519	1.44916e-27	5.17957e-26
FAM83H	1.80595	1.45296e-27	5.18998e-26
NOP56	1.58637	1.49929e-27	5.35223e-26
THUMPD3-AS1	1.6149	1.50906e-27	5.3838e-26
HMBS	1.02795	1.52243e-27	5.42822e-26
U2SURP	1.2305	1.53658e-27	5.47533e-26
SAP30BP	0.993999	1.54101e-27	5.48778e-26
SLC25A19	1.46648	1.54499e-27	5.4986e-26
NACA	0.862715	1.57653e-27	5.60745e-26
CAPNS1	1.04222	1.67834e-27	5.96595e-26
DONSON	1.44804	1.76711e-27	6.27769e-26
TM9SF4	0.846498	1.80669e-27	6.41441e-26
ING5	1.05833	1.84193e-27	6.53557e-26
NOL8	1.05169	1.85591e-27	6.58119e-26
MT1G	-6.00109	1.85884e-27	6.58759e-26
THBS3	1.57228	1.87739e-27	6.64929e-26
ANO10	1.33421	1.87977e-27	6.6537e-26
ZNF133	1.18827	1.90583e-27	6.74188e-26
HIST1H4I	3.66484	1.99027e-27	7.03632e-26
COA4	0.816596	2.09287e-27	7.39461e-26
ARFIP2	0.960155	2.11574e-27	7.47091e-26
TRMT6	1.20789	2.12033e-27	7.48258e-26
CTD-2006H14.2	1.6648	2.143e-27	7.55803e-26
AIDA	0.940178	2.14518e-27	7.56117e-26
JAG2	2.068	2.15772e-27	7.60082e-26
SGTA	0.854609	2.18334e-27	7.68643e-26
OCRL	1.39101	2.18751e-27	7.6965e-26
PDCD2L	1.34813	2.21835e-27	7.80029e-26
TRMT112	0.982197	2.22985e-27	7.83605e-26
ZNF316	1.1326	2.23506e-27	7.84965e-26
DALRD3	1.1415	2.26844e-27	7.96212e-26
USP36	1.13226	2.27546e-27	7.98195e-26
LIFR	-2.82889	2.3065e-27	8.08599e-26
SAAL1	1.30093	2.34675e-27	8.22219e-26
PRDM15	1.64693	2.35481e-27	8.24548e-26
TAB1	0.945867	2.4222e-27	8.47638e-26
DLL4	1.64396	2.45486e-27	8.58555e-26
CLEC16A	1.12968	2.46179e-27	8.60467e-26
PTK2	1.24676	2.47968e-27	8.66201e-26
AC092155.4	-4.71513	2.49577e-27	8.71303e-26
ARL17A	1.54103	2.51648e-27	8.7801e-26
BCO2	-3.61332	2.51934e-27	8.78485e-26
E2F4	1.13179	2.53371e-27	8.82971e-26
PTMA	1.02514	2.5412e-27	8.85055e-26
C6orf89	1.03166	2.63834e-27	9.18341e-26
INTS3	1.28504	2.65341e-27	9.23037e-26
SOX13	1.33732	2.66316e-27	9.25879e-26
TIMM17B	1.04468	2.66653e-27	9.26499e-26
AP004782.1	-3.31377	2.79174e-27	9.69429e-26
PEX11B	0.975033	2.85305e-27	9.90134e-26
TMEM80	1.20033	2.87006e-27	9.95446e-26
NMB	2.20539	2.89942e-27	1.00503e-25
GTF3C5	1.1012	2.93819e-27	1.01787e-25
NOMO2	1.16855	2.94998e-27	1.02135e-25
SNRPD1	1.33942	3.00091e-27	1.03837e-25
CERS5	1.24991	3.00901e-27	1.04056e-25
RAD18	1.28346	3.10365e-27	1.07266e-25
TMEM41B	0.902311	3.12424e-27	1.07913e-25
C15orf41	1.43269	3.15229e-27	1.08818e-25
MTERF3	1.17649	3.16576e-27	1.09219e-25
DENND5A	1.12508	3.17269e-27	1.09393e-25
CSNK1G1	1.18058	3.17723e-27	1.09486e-25
FAM212B	1.74584	3.2418e-27	1.11645e-25
HSF2BP	2.66353	3.24904e-27	1.11828e-25
SNX12	0.925113	3.27207e-27	1.12555e-25
DUS1L	1.05626	3.28251e-27	1.12848e-25
APH1A	0.960254	3.32475e-27	1.14233e-25
RPL26L1	0.876733	3.38798e-27	1.16337e-25
RBP7	2.2119	3.46448e-27	1.18894e-25
KMT2B	1.40416	3.47586e-27	1.19215e-25
RP11-214N9.1	2.22316	3.58816e-27	1.22995e-25
GUSBP11	2.14514	3.62219e-27	1.24089e-25
HUWE1	0.875539	3.6998e-27	1.26673e-25
LYRM4	1.28181	3.74151e-27	1.28027e-25
ATXN7L3	1.28098	3.7645e-27	1.28738e-25
C6orf48	1.60747	3.84057e-27	1.31263e-25
DPM2	1.19739	3.86085e-27	1.31879e-25
MIEN1	1.04924	3.8791e-27	1.32425e-25
NIPBL	0.94796	3.90681e-27	1.33293e-25
RP11-968A15.2	4.05083	3.9678e-27	1.35296e-25
VWF	2.25144	4.00413e-27	1.36455e-25
C8orf59	1.38872	4.02226e-27	1.36993e-25
PLA2G6	1.85911	4.0348e-27	1.3734e-25
CCDC163P	1.87631	4.13525e-27	1.40678e-25
SNX27	1.29045	4.22089e-27	1.43505e-25
SUPT16H	0.980465	4.22327e-27	1.43505e-25
C4orf46	1.67849	4.22826e-27	1.43592e-25
PSRC1	2.3001	4.38069e-27	1.48682e-25
METTL2B	0.94352	4.49257e-27	1.52391e-25
SF3B6	0.788279	4.50021e-27	1.52562e-25
RP11-57H14.4	2.11758	4.53915e-27	1.53793e-25
RNF25	0.856636	4.60159e-27	1.5576e-25
ZMAT5	1.09895	4.60254e-27	1.5576e-25
TNPO2	1.13906	4.67035e-27	1.57964e-25
ADGRA1	-4.42806	4.9777e-27	1.68262e-25
POLL	0.961044	5.00918e-27	1.69182e-25
WASH1	1.1653	5.01069e-27	1.69182e-25
DUT	1.25249	5.16162e-27	1.74178e-25
LLPH	0.842544	5.16954e-27	1.74345e-25
ACTR5	1.19016	5.29431e-27	1.7845e-25
FAM222A	2.09063	5.31041e-27	1.7889e-25
RABGGTA	0.982163	5.36002e-27	1.80457e-25
RP11-101E13.5	1.09659	5.55381e-27	1.86874e-25
SDR39U1	0.838825	5.58853e-27	1.87934e-25
C17orf59	1.1491	5.65396e-27	1.90026e-25
PRRG3	3.72753	5.70953e-27	1.91783e-25
SLBP	1.13474	5.74072e-27	1.9272e-25
STX16	1.17006	5.81347e-27	1.95051e-25
MED27	1.05411	5.82181e-27	1.95219e-25
ZSWIM3	0.948469	5.8744e-27	1.9687e-25
EXOSC1	0.948625	5.97121e-27	2e-25
NCK1-AS1	1.23926	6.15694e-27	2.06103e-25
SNHG21	1.58207	6.1756e-27	2.06609e-25
TSC2	1.11796	6.36146e-27	2.12706e-25
SCAMP1-AS1	1.17553	6.42991e-27	2.14872e-25
SNF8	1.09705	6.50457e-27	2.17215e-25
CETN2	1.12033	6.50743e-27	2.17215e-25
NCAPD2	1.85898	6.68183e-27	2.22909e-25
ATAD2	2.0027	6.69184e-27	2.23116e-25
TAGLN2	1.47305	6.79227e-27	2.26336e-25
MGME1	1.12965	6.90542e-27	2.29975e-25
UTP18	1.11724	7.03558e-27	2.34177e-25
YIF1B	1.18671	7.09522e-27	2.36028e-25
RBMX2	1.01912	7.11898e-27	2.36684e-25
RP11-355O1.11	1.8225	7.21324e-27	2.39682e-25
RP13-104F24.2	1.71977	7.38493e-27	2.45247e-25
SUB1	1.16058	7.48796e-27	2.48528e-25
IER3IP1	0.881498	7.53978e-27	2.50107e-25
ZNF580	1.49309	7.8415e-27	2.59968e-25
WIBG	0.764032	7.85664e-27	2.60322e-25
HRAS	1.37271	7.86627e-27	2.60494e-25
SNHG7	1.88932	7.94337e-27	2.62899e-25
AK6	0.83999	8.05543e-27	2.66457e-25
RNF31	1.22158	8.07364e-27	2.66908e-25
ACAD9	0.633999	8.12078e-27	2.68316e-25
RP11-363N22.3	3.27791	8.15013e-27	2.69133e-25
DENR	0.947112	8.17367e-27	2.69759e-25
UBTF	0.90094	8.26935e-27	2.72763e-25
HAUS3	1.18944	8.31178e-27	2.74008e-25
DDX27	1.00321	8.44992e-27	2.78405e-25
RPP38	0.787675	8.45706e-27	2.78484e-25
EIF2A	0.898479	8.60179e-27	2.83091e-25
CAPRIN1	0.994792	8.82467e-27	2.90263e-25
BANF1	1.01659	9.07449e-27	2.98313e-25
PFDN2	1.09786	9.63006e-27	3.16399e-25
MAP3K9	1.58013	9.88896e-27	3.24722e-25
HOXD9	4.86163	1.01138e-26	3.31915e-25
TMEM161A	1.07738	1.01193e-26	3.31915e-25
EBF1	2.10981	1.0222e-26	3.35095e-25
TUSC2	0.968436	1.03048e-26	3.37621e-25
RMI2	2.46743	1.03708e-26	3.39593e-25
PLXNA2	1.34621	1.05811e-26	3.46285e-25
RBM6	1.20191	1.06376e-26	3.47942e-25
RP11-344N10.5	1.98834	1.06969e-26	3.49684e-25
RHEBL1	1.9372	1.07779e-26	3.52137e-25
HARS	0.85086	1.08172e-26	3.53117e-25
ZNF721	1.07885	1.082e-26	3.53117e-25
AMHR2	-5.10659	1.10417e-26	3.60151e-25
BAP1	1.01882	1.11261e-26	3.62705e-25
RND3	-1.9867	1.11372e-26	3.62862e-25
AKAP8	0.901282	1.12971e-26	3.67869e-25
CXXC1	1.09162	1.13216e-26	3.68461e-25
PRKAR2A-AS1	2.01578	1.18251e-26	3.84634e-25
NT5DC2	2.65142	1.19764e-26	3.89339e-25
SORT1	2.14	1.21098e-26	3.93457e-25
EIF4A3	1.06609	1.22459e-26	3.97658e-25
ACD	1.17374	1.22862e-26	3.98746e-25
ZNF605	1.51743	1.31068e-26	4.25145e-25
HOTTIP	6.10798	1.3243e-26	4.29324e-25
TAF15	0.850985	1.33501e-26	4.32557e-25
ATG10	0.970026	1.34938e-26	4.36972e-25
LMNB2	1.6714	1.3613e-26	4.40586e-25
LSM11	1.35382	1.37692e-26	4.45295e-25
LHX4	3.26129	1.37736e-26	4.45295e-25
GNL1	0.967155	1.45171e-26	4.69043e-25
TMEM14C	0.951946	1.45242e-26	4.69043e-25
NADSYN1	1.0297	1.46243e-26	4.72015e-25
AP2M1	0.922699	1.51256e-26	4.87926e-25
ZSCAN21	0.986789	1.53324e-26	4.94323e-25
RANBP3	0.927129	1.54823e-26	4.98722e-25
WASH2P	1.06345	1.54858e-26	4.98722e-25
TPM2	2.08366	1.55314e-26	4.99916e-25
PRKAB1	0.96148	1.55463e-26	5.00119e-25
COL4A2	2.03733	1.5825e-26	5.08806e-25
MRM1	1.18895	1.59276e-26	5.11824e-25
RAD51C	1.20167	1.63451e-26	5.24953e-25
INTS1	1.19937	1.6444e-26	5.27837e-25
HNRNPAB	0.930377	1.64908e-26	5.29051e-25
HNRNPA1	1.14622	1.65031e-26	5.29156e-25
B3GNTL1	1.80966	1.65638e-26	5.30812e-25
UBAP2	1.21637	1.70353e-26	5.45624e-25
NARFL	0.889448	1.70957e-26	5.4726e-25
GTF2A2	0.784649	1.71537e-26	5.48816e-25
LINC00205	2.0994	1.72625e-26	5.51996e-25
ZNF449	1.33508	1.76274e-26	5.63357e-25
DFNB31	1.86742	1.76906e-26	5.65068e-25
ILK	0.928398	1.77156e-26	5.65556e-25
MZT1	1.3383	1.81373e-26	5.78706e-25
GSK3A	0.939778	1.82814e-26	5.82984e-25
DNMT3A	1.66262	1.83734e-26	5.85351e-25
WDR46	1.3282	1.83814e-26	5.85351e-25
HEY1	1.80551	1.83856e-26	5.85351e-25
PDLIM7	1.70887	1.85005e-26	5.88691e-25
GTF2IRD1	1.66449	1.86425e-26	5.92886e-25
TIMM44	0.939066	1.8706e-26	5.94583e-25
NSF	1.08376	1.8735e-26	5.9518e-25
PMS1	1.06877	1.89864e-26	6.0284e-25
SLC4A2	1.35767	1.91197e-26	6.06746e-25
EIF2B2	0.913191	1.91357e-26	6.06924e-25
PQBP1	1.04386	1.96619e-26	6.23277e-25
KCTD2	1.04237	2.00984e-26	6.3677e-25
PPP1CA	0.889466	2.01831e-26	6.39106e-25
COLGALT1	1.13189	2.06846e-26	6.54631e-25
PPP1R37	1.30616	2.09363e-26	6.62242e-25
TATDN1	1.20655	2.11299e-26	6.68003e-25
EMC2	1.1002	2.12115e-26	6.70221e-25
SMYD3	1.96529	2.1562e-26	6.80929e-25
APTR	1.19989	2.21189e-26	6.98139e-25
RPP30	1.00147	2.22101e-26	7.00642e-25
CLTC	0.877911	2.30709e-26	7.27403e-25
RPP21	1.26993	2.327e-26	7.33288e-25
ZNF207	1.03194	2.35893e-26	7.4295e-25
RP5-908M14.10	3.00524	2.41546e-26	7.60344e-25
TYMS	2.28366	2.43281e-26	7.65394e-25
CDC23	1.06664	2.45089e-26	7.70433e-25
TIMELESS	1.37858	2.45145e-26	7.70433e-25
RAN	1.24229	2.47244e-26	7.76612e-25
LL09NC01-139C3.1	3.87057	2.51062e-26	7.88181e-25
AMDHD2	1.2202	2.52452e-26	7.92121e-25
PCSK2	-3.60503	2.52969e-26	7.93319e-25
ZCCHC17	1.00726	2.54223e-26	7.96823e-25
MED26	0.859059	2.54577e-26	7.97507e-25
N4BP3	2.47074	2.59011e-26	8.10964e-25
TBL2	0.965648	2.62476e-26	8.21373e-25
SUV39H2	1.30841	2.63102e-26	8.22892e-25
EIF2B4	1.03364	2.65515e-26	8.29997e-25
CTD-3001H11.2	2.52892	2.7054e-26	8.45255e-25
CBX1	1.38807	2.7625e-26	8.62635e-25
SLC35F6	1.16048	2.84226e-26	8.87066e-25
AGBL5	1.3377	2.90548e-26	9.06314e-25
DOHH	0.99119	2.91343e-26	9.0831e-25
GOLGA6L9	1.6633	2.94686e-26	9.18245e-25
LINC01138	1.94234	2.99221e-26	9.31882e-25
PRR14	0.987416	3.41071e-26	1.06165e-24
C19orf54	1.14393	3.52719e-26	1.09733e-24
NOP9	0.818442	3.58419e-26	1.11447e-24
PHB	0.956864	3.67533e-26	1.1422e-24
C6orf1	1.36189	3.7347e-26	1.16003e-24
EIF2S2	0.901636	3.78902e-26	1.17628e-24
RHOA	0.810258	3.84411e-26	1.19275e-24
MAF1	1.21125	3.85476e-26	1.19542e-24
C17orf53	2.177	3.9197e-26	1.21492e-24
DNAJB2	1.05173	3.95283e-26	1.22454e-24
APBA3	0.939478	3.98538e-26	1.23397e-24
ADSL	1.08377	4.11464e-26	1.27332e-24
NACC1	1.14286	4.12385e-26	1.2755e-24
TMEM214	0.78252	4.17424e-26	1.2904e-24
FOXK2	1.20119	4.19172e-26	1.29512e-24
RALA	0.975472	4.21904e-26	1.30287e-24
CNOT10	1.01723	4.43089e-26	1.36758e-24
ZFP64	1.09626	4.45436e-26	1.3741e-24
GGCT	1.07529	4.46941e-26	1.37801e-24
CS	1.24053	4.52183e-26	1.39344e-24
GPR107	1.21405	4.54392e-26	1.39951e-24
ULK3	1.19397	4.64923e-26	1.4312e-24
TTLL3	1.57309	4.69365e-26	1.44411e-24
NAPB	1.08372	4.83579e-26	1.48706e-24
FAM104A	0.962744	4.85925e-26	1.49349e-24
CCDC86	1.20387	4.96709e-26	1.52584e-24
FOS	-2.98592	5.0065e-26	1.53714e-24
RAD51-AS1	1.57093	5.01117e-26	1.53776e-24
SSBP1	0.85947	5.23903e-26	1.60685e-24
CHD1L	1.26455	5.2443e-26	1.60762e-24
RP11-295G20.2	2.14738	5.35691e-26	1.64128e-24
RGP1	1.16937	5.38928e-26	1.65034e-24
DDX54	1.02315	5.42699e-26	1.66102e-24
FAM122B	1.31647	5.47545e-26	1.67497e-24
UBOX5	0.950536	5.50752e-26	1.6839e-24
HPS4	1.12568	5.54082e-26	1.6932e-24
VRK1	1.42479	5.63494e-26	1.72107e-24
C20orf96	1.37668	5.68634e-26	1.73586e-24
SPRTN	1.02192	5.7255e-26	1.7469e-24
LINC01296	4.17417	5.75457e-26	1.75486e-24
DGCR2	1.08346	5.77775e-26	1.76101e-24
NDUFA1	1.07646	5.87216e-26	1.78886e-24
EXD3	1.09629	5.90269e-26	1.79722e-24
PSMC3	0.780115	5.98725e-26	1.82202e-24
NDST2	0.923999	6.09048e-26	1.85247e-24
NAP1L4	0.858714	6.1253e-26	1.8621e-24
ATG12	0.908415	6.13697e-26	1.86468e-24
TMUB2	0.951621	6.21107e-26	1.88621e-24
NCBP2	1.01038	6.22361e-26	1.88904e-24
CYB5RL	1.4048	6.31541e-26	1.91591e-24
GRB2	0.830004	6.3364e-26	1.92129e-24
VPS37C	1.11494	6.34191e-26	1.92196e-24
SH3GLB2	1.12673	6.42717e-26	1.9468e-24
MTL5	2.79223	6.57752e-26	1.99131e-24
HMGB2	1.7599	6.66644e-26	2.01718e-24
PDIA3	0.967073	6.72029e-26	2.03243e-24
ZNF138	1.1683	6.79429e-26	2.05375e-24
IL1RAP	-2.17645	6.91895e-26	2.08955e-24
CTC-435M10.12	4.67427	6.92078e-26	2.08955e-24
ARAP1	1.03623	6.92344e-26	2.08955e-24
PDAP1	0.891352	6.93783e-26	2.09282e-24
C1orf159	1.20175	7.08044e-26	2.13474e-24
SNRNP200	0.945724	7.20581e-26	2.17142e-24
RP11-723O4.9	3.03094	7.27067e-26	2.18983e-24
PAQR4	2.27026	7.43838e-26	2.2392e-24
EXOSC5	1.16953	7.49323e-26	2.25455e-24
CPSF3L	0.9392	7.5102e-26	2.2585e-24
POLR3C	1.17834	7.52873e-26	2.26291e-24
GID8	0.900748	7.53772e-26	2.26445e-24
PIGO	0.851357	7.59357e-26	2.28005e-24
OSGEP	0.833523	7.70428e-26	2.31211e-24
TFAP4	1.28123	7.94605e-26	2.38345e-24
OSGEPL1	1.0528	7.96791e-26	2.38878e-24
ARPC3	0.993725	8.04785e-26	2.41151e-24
RTFDC1	0.805403	8.07901e-26	2.41961e-24
NME1-NME2	1.34412	8.08816e-26	2.42112e-24
RP11-337C18.8	1.59045	8.1083e-26	2.42591e-24
DNAJC9	1.42919	8.19349e-26	2.45014e-24
PPP1R7	0.728151	8.35933e-26	2.49846e-24
THOC6	1.04438	8.37823e-26	2.50283e-24
GM2A	1.11509	8.44952e-26	2.52284e-24
PMVK	1.13515	8.52365e-26	2.54368e-24
SAFB2	1.06899	8.53113e-26	2.54461e-24
P3H1	1.24531	8.57717e-26	2.55704e-24
LINC01011	1.60684	8.58919e-26	2.55933e-24
FBXL22	1.80492	8.60057e-26	2.56141e-24
GPS1	1.12424	8.66839e-26	2.5803e-24
CRELD2	1.26032	8.74883e-26	2.60292e-24
EDC4	1.04063	8.84834e-26	2.63119e-24
METTL23	0.955928	8.87736e-26	2.63848e-24
EFNA3	2.25955	8.92575e-26	2.65152e-24
PCSK7	1.05907	8.93457e-26	2.65279e-24
PRMT3	1.34452	8.97801e-26	2.66434e-24
ZNF263	0.940022	9.12121e-26	2.70547e-24
AP001469.9	2.28905	9.22294e-26	2.73426e-24
ARRDC1-AS1	1.06869	9.23337e-26	2.73596e-24
FARSA	0.841845	9.5132e-26	2.81745e-24
MUTYH	1.18945	9.57377e-26	2.83396e-24
ATP13A2	1.49793	9.66755e-26	2.86028e-24
EXOC7	1.04848	9.71371e-26	2.87248e-24
TUBGCP6	1.12173	9.82816e-26	2.90486e-24
LRRC59	1.03648	9.86368e-26	2.91389e-24
LAGE3	1.52565	9.86915e-26	2.91404e-24
CCL23	-4.01735	9.99236e-26	2.94893e-24
CNTD1	1.77533	9.99781e-26	2.94905e-24
IMPDH2	1.41087	1.00404e-25	2.96012e-24
PIP5K1C	1.21721	1.00602e-25	2.96447e-24
C7orf43	1.08924	1.02338e-25	3.0141e-24
WRAP73	0.998017	1.02615e-25	3.02076e-24
GTF2F1	0.861342	1.0277e-25	3.02379e-24
MRPS16	0.920577	1.0308e-25	3.03138e-24
EXOSC10	0.920508	1.04162e-25	3.06167e-24
NUDCD1	1.39334	1.04713e-25	3.07632e-24
ZNF589	1.41678	1.09236e-25	3.20761e-24
C7orf55-LUC7L2	0.865066	1.09841e-25	3.22375e-24
IRF3	1.31772	1.11273e-25	3.26415e-24
RING1	0.98348	1.13737e-25	3.33474e-24
GMPR2	0.716014	1.1566e-25	3.38944e-24
[truncated: 56,582 more rows]
