# Supplementary material for: Genomic and clinical features of endoplasmic reticulum stress factor in digestive system pan-cancer studies
Source: Front Oncol. 2023 Jan 9;12:1072576. doi: 10.3389/fonc.2022.1072576 (PMC9868864; doi:10.3389/fonc.2022.1072576)
Supplement: Supplementary file 6 [file Table_6.xls]

## Sheet: TableS6 deg_res_READ_DEGs
gene	log2FC	pvalue	adjusted_pvalue
ETV4	5.41432	1.36172e-36	7.97709e-32
KRT80	6.34336	1.69907e-31	3.67012e-27
CDH3	5.06752	1.87951e-31	3.67012e-27
AC006007.1	-6.5564	7.79466e-31	1.14155e-26
KRT24	-10.0726	2.31353e-29	2.71058e-25
FOXQ1	7.70662	4.3541e-28	4.25113e-24
KCNIP4	-3.59793	1.64565e-27	1.3772e-23
RP11-532N4.2	-6.63029	5.9715e-27	4.37271e-23
ESM1	5.60502	8.60698e-27	5.60229e-23
FUT9	-4.81332	1.6266e-26	8.17791e-23
COL6A4P1	5.69898	1.63657e-26	8.17791e-23
KCNA4	-4.6006	1.6752e-26	8.17791e-23
C2orf71	-2.51487	2.69925e-26	1.21634e-22
RP11-526F3.1	-5.85429	3.15855e-26	1.32165e-22
RP11-579E24.2	-6.25966	1.33255e-25	5.20415e-22
AADACL2	-6.71469	1.08572e-24	3.97515e-21
CLDN1	5.14982	1.92082e-24	6.61903e-21
RP11-706J10.2	-5.07275	2.38959e-24	7.77691e-21
RP11-583F24.7	-5.06768	1.50389e-23	4.63682e-20
GRIN2D	5.34538	3.99938e-23	1.17144e-19
MAFG-AS1	2.80027	1.60354e-22	4.4732e-19
CLEC3B	-4.37478	1.75205e-22	4.66531e-19
SALL4	5.29812	1.99168e-22	5.0728e-19
GLTP	-1.38778	2.35178e-22	5.74039e-19
NFE2L3	2.9868	9.88406e-22	2.29207e-18
DPEP1	7.64153	1.01729e-21	2.29207e-18
SLC39A10	2.14359	1.36021e-21	2.9512e-18
FUT1	2.6918	1.73727e-21	3.63468e-18
RP11-248N22.1	-5.04558	2.04306e-21	4.12704e-18
RP5-884M6.1	7.61832	7.66004e-21	1.49578e-17
UGP2	-1.73352	8.3562e-21	1.57908e-17
CGREF1	3.34685	9.06723e-21	1.6599e-17
AJUBA	2.83865	1.18865e-20	2.11007e-17
LINC00460	7.22074	1.44011e-20	2.37526e-17
SLC6A6	3.3107	1.44679e-20	2.37526e-17
SPHKAP	-4.89736	1.45968e-20	2.37526e-17
RP11-371M22.1	-5.49964	1.56339e-20	2.47527e-17
CEMIP	4.89096	2.9313e-20	4.51891e-17
PDILT	-3.28466	3.17417e-20	4.76785e-17
BEST4	-6.42926	3.5648e-20	5.22074e-17
CISTR	-4.79032	4.45189e-20	6.36089e-17
OTOP3	-7.70919	4.70552e-20	6.45266e-17
LINC00682	-5.90306	4.73643e-20	6.45266e-17
TEAD4	2.45451	6.39906e-20	8.51961e-17
RHAG	-5.63567	7.83533e-20	1.02e-16
VSTM2A-OT1	-4.51438	1.50154e-19	1.91221e-16
TFAP4	1.75525	1.68063e-19	2.09474e-16
SPTBN2	2.98446	1.73259e-19	2.11452e-16
LRRC8E	2.67849	2.08083e-19	2.48769e-16
NEBL	2.12716	2.73582e-19	3.20534e-16
GABRD	3.15928	3.35254e-19	3.85088e-16
OTOP2	-11.8391	4.55004e-19	5.09417e-16
NKD2	4.15697	4.60885e-19	5.09417e-16
RP11-469H8.6	6.8594	6.35523e-19	6.89436e-16
SOX9	2.24691	7.96134e-19	8.44837e-16
GYLTL1B	4.18305	8.07615e-19	8.44837e-16
ACAN	4.02067	9.30969e-19	9.56791e-16
RP11-434H14.1	-7.78194	1.68739e-18	1.7043e-15
MFSD12	1.57593	2.69263e-18	2.64084e-15
LINC00659	7.69867	2.70481e-18	2.64084e-15
CTA-315H11.2	5.08666	2.80737e-18	2.69604e-15
MDFI	3.21527	2.85623e-18	2.69872e-15
GTF2IRD1	2.51354	3.43895e-18	3.19773e-15
LRRTM3	-4.4576	4.62712e-18	4.23533e-15
RP11-353N14.2	5.17361	4.72005e-18	4.25393e-15
MTHFD1L	2.16615	5.79199e-18	5.14092e-15
SULT2B1	3.96822	5.91142e-18	5.16861e-15
DNAJC2	1.54091	6.38064e-18	5.49683e-15
RP11-547D24.1	5.85777	7.01168e-18	5.95292e-15
CTD-2023N9.1	-6.07254	7.24889e-18	6.06639e-15
KLHL1	-3.74808	8.71415e-18	7.18991e-15
FRMPD4	-6.24318	9.72143e-18	7.88829e-15
CBX8	1.907	9.8299e-18	7.88829e-15
GRAMD1A	1.66327	1.1191e-17	8.85918e-15
CFD	-4.26426	1.391e-17	1.08648e-14
NIFK	1.29512	1.41774e-17	1.09131e-14
TESC	4.21356	1.43443e-17	1.09131e-14
SOX4	2.15381	2.08946e-17	1.56926e-14
ZSWIM4	1.85003	2.32486e-17	1.72396e-14
PKIB	-4.01188	3.16879e-17	2.29504e-14
MACC1	2.78163	3.17335e-17	2.29504e-14
TRIB3	3.5991	3.31743e-17	2.36998e-14
FABP6	6.63017	3.68832e-17	2.6032e-14
C6orf223	4.64545	3.93122e-17	2.74161e-14
NOP58	1.43777	4.40707e-17	3.0373e-14
AGTR2	-4.3295	4.81678e-17	3.28107e-14
WNT2	5.07788	5.58687e-17	3.76189e-14
TGFBI	3.32306	5.88036e-17	3.91452e-14
AC007099.1	7.82138	6.18055e-17	4.06812e-14
SFTA2	8.01354	6.63597e-17	4.31935e-14
ADGRG4	-3.01658	7.0224e-17	4.52065e-14
HIGD1A	-1.87111	7.35828e-17	4.68538e-14
RP11-135D11.2	-5.74864	7.47895e-17	4.71101e-14
KIAA1549	2.35106	8.0219e-17	4.99927e-14
CARD14	3.42256	8.32907e-17	5.13606e-14
RP11-435O5.2	2.43298	9.2715e-17	5.65764e-14
SLCO4A1	3.39996	1.1372e-16	6.8679e-14
METTL1	1.44496	1.50238e-16	8.9807e-14
PDX1	4.62174	1.75229e-16	1.02938e-13
HTR3B	-4.13641	1.75719e-16	1.02938e-13
ACADS	-2.03773	1.78952e-16	1.03794e-13
NOL6	1.36907	1.87277e-16	1.07557e-13
CPNE7	4.92775	1.95102e-16	1.10964e-13
C10orf2	1.76222	2.01865e-16	1.13706e-13
GPM6B	-3.40549	2.16378e-16	1.2072e-13
SHROOM4	2.34188	2.3921e-16	1.32199e-13
ZNF575	-1.65466	2.86568e-16	1.56892e-13
SCGB1D2	-6.05325	3.252e-16	1.75792e-13
CELSR3	3.02844	3.27091e-16	1.75792e-13
LINC01289	-4.48465	3.4657e-16	1.84567e-13
CHAT	-6.01422	3.53148e-16	1.86376e-13
ZNF725P	-3.57534	3.9172e-16	2.04887e-13
GCNT2	-3.40772	4.21179e-16	2.18346e-13
MIR4435-2HG	2.20654	4.64425e-16	2.38588e-13
PUS7	1.87479	4.6837e-16	2.38588e-13
DDX31	1.32697	4.7644e-16	2.40606e-13
XXbac-BPG32J3.20	8.85985	5.03684e-16	2.52191e-13
ENDOD1	-1.80732	5.2682e-16	2.61539e-13
FAM83H-AS1	2.81357	7.38937e-16	3.60954e-13
CA2	-6.01276	7.41281e-16	3.60954e-13
SIM2	4.60778	7.45557e-16	3.60954e-13
ATG9B	3.76253	7.96942e-16	3.82669e-13
EPM2A	-1.89877	8.56372e-16	4.07863e-13
CAD	1.7142	9.01196e-16	4.25749e-13
NOP2	1.74766	1.02762e-15	4.81592e-13
CCT6A	1.37819	1.16334e-15	5.40869e-13
AC021218.2	4.31562	1.24678e-15	5.74447e-13
KLHL35	2.89855	1.25517e-15	5.74447e-13
DKC1	1.66864	1.38871e-15	6.30636e-13
HNRNPKP3	-2.80637	1.44457e-15	6.44875e-13
PCDHB1	-3.33076	1.44797e-15	6.44875e-13
AMPD2	1.35128	1.45309e-15	6.44875e-13
CST1	8.17546	1.50491e-15	6.62852e-13
MEX3A	3.03308	1.59602e-15	6.97733e-13
GLIPR2	-2.50134	1.67641e-15	7.27452e-13
ATXN8OS	-2.4981	1.93974e-15	8.35528e-13
RP11-675P14.1	-3.02979	2.05759e-15	8.71596e-13
PRR7-AS1	4.8679	2.05815e-15	8.71596e-13
RTKN	1.47103	2.06811e-15	8.71596e-13
CLDN23	-2.95504	2.09413e-15	8.75354e-13
RP11-415C15.2	-4.89509	2.10691e-15	8.75354e-13
KAT2A	1.71857	2.38836e-15	9.85299e-13
LIFR	-3.42305	2.42298e-15	9.92593e-13
PTGES2-AS1	4.26147	2.48265e-15	1.00997e-12
SMPDL3A	-2.59894	2.50676e-15	1.01275e-12
TCF7	2.15946	2.67069e-15	1.07159e-12
TMEM41A	1.262	2.89906e-15	1.15124e-12
VWA2	4.18047	2.90851e-15	1.15124e-12
XPO5	1.6059	2.96709e-15	1.16654e-12
CA7	-7.33522	3.0844e-15	1.2031e-12
FAM107A	-3.43432	3.10114e-15	1.2031e-12
ASCL2	3.67059	3.19277e-15	1.2305e-12
CEP72	2.13139	3.3957e-15	1.29313e-12
RP11-803D5.1	2.88079	3.39943e-15	1.29313e-12
RAP1A	-1.32273	3.42903e-15	1.29598e-12
S100A11	1.74571	3.5866e-15	1.34684e-12
INHBA	4.48336	3.66348e-15	1.36694e-12
PPAP2A	-1.78559	3.89254e-15	1.44322e-12
XRCC2	2.38589	4.04024e-15	1.48856e-12
MOGS	0.994275	4.60787e-15	1.68708e-12
ADGRG1	1.65693	4.88232e-15	1.77647e-12
PLEKHN1	3.2496	4.91732e-15	1.77816e-12
RP11-474D1.3	7.39752	5.02811e-15	1.80707e-12
CSRP1	-2.30553	5.51831e-15	1.97115e-12
NAT10	1.4978	5.72882e-15	2.03394e-12
LYVE1	-4.88641	6.02388e-15	2.12581e-12
ABCG2	-4.27937	6.39481e-15	2.2432e-12
GRINA	1.6667	6.43498e-15	2.24386e-12
PUS1	1.52218	6.52207e-15	2.25321e-12
MYL6	-1.35461	6.53872e-15	2.25321e-12
MRGBP	1.70648	6.64622e-15	2.27685e-12
TMEM206	1.60951	7.31284e-15	2.49066e-12
ETFDH	-1.44402	7.37198e-15	2.49629e-12
OSBPL3	1.99444	7.9437e-15	2.67443e-12
TLX1	4.42227	8.44005e-15	2.8253e-12
NELFCD	1.72828	8.62547e-15	2.87096e-12
RESP18	-3.33432	8.72463e-15	2.88756e-12
GLDN	-3.80557	9.42982e-15	3.10084e-12
WDR75	1.20298	9.47493e-15	3.10084e-12
CCNO	3.67542	9.70053e-15	3.15704e-12
IGFL4	6.10076	9.91208e-15	3.20806e-12
HILPDA	2.3124	9.97401e-15	3.21037e-12
LDHAL6EP	-3.70102	1.0138e-14	3.24532e-12
TOMM34	2.08872	1.05567e-14	3.36098e-12
AC092652.1	-7.01708	1.10512e-14	3.49942e-12
CCDC69	-3.1058	1.2432e-14	3.91547e-12
RP3-522D1.1	4.09465	1.28807e-14	4.0351e-12
SLC25A34	-3.35032	1.31493e-14	4.09732e-12
SPIB	-5.56356	1.35434e-14	4.19781e-12
C2orf88	-4.42847	1.37121e-14	4.22772e-12
AC007128.1	6.19217	1.43378e-14	4.39749e-12
RP11-384F7.2	-7.02346	1.49106e-14	4.54936e-12
PYGM	-4.07971	1.51662e-14	4.60337e-12
SLC5A6	2.1263	1.6257e-14	4.90903e-12
GALR1	-4.82216	1.8181e-14	5.46186e-12
NGB	-7.71628	1.87632e-14	5.58909e-12
TPX2	2.20974	1.87954e-14	5.58909e-12
RNF43	2.56977	1.89421e-14	5.60426e-12
MMP7	6.17627	1.94733e-14	5.73249e-12
TTLL4	1.64638	2.09012e-14	6.12207e-12
RP11-978I15.10	-4.6339	2.1121e-14	6.15566e-12
RP11-598F7.5	4.19286	2.14658e-14	6.22519e-12
POU5F1B	4.93664	2.30891e-14	6.66297e-12
KB-1410C5.3	-5.0909	2.40641e-14	6.9103e-12
TMEM132A	2.39431	2.56289e-14	7.32375e-12
SND1	1.17866	2.7132e-14	7.71562e-12
HSPH1	2.30381	2.8763e-14	8.13993e-12
NOB1	1.20869	3.38717e-14	9.53959e-12
TTYH3	1.78402	3.43007e-14	9.61421e-12
GSTM5	-3.32697	3.4792e-14	9.70547e-12
GUCA2A	-6.44564	3.69982e-14	1.02665e-11
RP11-489D6.2	-6.73532	3.71538e-14	1.02665e-11
RBM28	1.5655	3.76369e-14	1.03512e-11
PERM1	3.46485	3.9663e-14	1.08575e-11
RP11-386G11.5	3.96992	4.09771e-14	1.1165e-11
PDK4	-3.13331	4.34799e-14	1.17539e-11
GRIN2B	4.44852	4.35398e-14	1.17539e-11
PRR7	2.4647	4.64167e-14	1.24731e-11
RAE1	1.5274	4.78745e-14	1.28061e-11
SLC25A23	-1.54488	5.05284e-14	1.34546e-11
GALNT6	2.28658	5.17905e-14	1.37282e-11
AC096669.3	-3.22972	5.24734e-14	1.38376e-11
VPS9D1-AS1	3.05282	5.26955e-14	1.38376e-11
GARS	1.48865	5.29116e-14	1.38376e-11
TFAP2B	-4.06423	5.96255e-14	1.55241e-11
RP11-415C15.3	-3.52449	5.99898e-14	1.55498e-11
CD3EAP	2.22784	6.04231e-14	1.55932e-11
PALB2	1.15615	6.15806e-14	1.58222e-11
EPHX4	3.78315	6.25977e-14	1.60133e-11
CDH18	-4.54429	6.83037e-14	1.7397e-11
BYSL	1.60885	7.17762e-14	1.82023e-11
MPZ	-3.04381	7.2181e-14	1.82057e-11
STRA6	5.06217	7.27583e-14	1.82057e-11
SLC7A5	2.83937	7.29506e-14	1.82057e-11
CSE1L	1.74799	7.30329e-14	1.82057e-11
BLACAT1	5.03459	7.34552e-14	1.82334e-11
TMEM161A	1.31423	7.61502e-14	1.88226e-11
C6orf15	9.69716	7.70335e-14	1.89609e-11
RP11-119H12.6	-4.44902	7.95506e-14	1.94985e-11
UTP14A	1.63004	8.00003e-14	1.95116e-11
COL7A1	3.73539	8.02701e-14	1.95116e-11
ANLN	2.10219	8.20395e-14	1.98593e-11
TMEM63A	1.81941	9.05114e-14	2.18199e-11
PYCR1	1.85813	9.09976e-14	2.18472e-11
CBX4	1.757	9.19234e-14	2.19795e-11
FAM74A4	-2.69897	9.33314e-14	2.22254e-11
SMYD5	1.22729	1.04288e-13	2.47341e-11
LINC01497	-4.19818	1.0503e-13	2.48095e-11
PVT1	2.26838	1.08797e-13	2.54466e-11
GNG7	-2.94078	1.08879e-13	2.54466e-11
ZC3H8	1.37038	1.0903e-13	2.54466e-11
PITX2	4.78605	1.20579e-13	2.80303e-11
MET	1.77132	1.23262e-13	2.85407e-11
PLCD4	-2.03025	1.29743e-13	2.99231e-11
RP11-383I23.2	3.42023	1.32977e-13	3.04691e-11
TTI1	1.51864	1.33151e-13	3.04691e-11
SPERT	7.30232	1.36723e-13	3.10718e-11
CRNDE	4.01402	1.36845e-13	3.10718e-11
ACTR3B	1.32395	1.48175e-13	3.35144e-11
ATP11A	2.39579	1.52837e-13	3.44042e-11
SLC17A8	-6.92502	1.53283e-13	3.44042e-11
MIR17HG	3.07234	1.57789e-13	3.52803e-11
TARBP1	1.59511	1.60429e-13	3.57341e-11
VARS	1.33313	1.70229e-13	3.77735e-11
CBX2	3.19782	1.71039e-13	3.78099e-11
MT1M	-5.68421	1.79603e-13	3.94404e-11
DBNDD1	2.32396	1.79761e-13	3.94404e-11
DDN	3.86704	1.85456e-13	4.05382e-11
ST6GALNAC6	-3.25773	1.89525e-13	4.12734e-11
TARS2	0.993961	1.94054e-13	4.21033e-11
PRIMA1	-5.89783	2.0654e-13	4.46469e-11
RP11-148L24.1	-5.67791	2.12133e-13	4.56875e-11
LMTK3	3.34728	2.20501e-13	4.73157e-11
DUSP21	-3.64965	2.27819e-13	4.87076e-11
SDPR	-3.28599	2.3319e-13	4.95132e-11
CTD-2529O21.1	6.63779	2.33278e-13	4.95132e-11
CASC21	9.44499	2.4555e-13	5.19298e-11
PLOD3	1.64512	2.50449e-13	5.27753e-11
KHDRBS2	-5.53503	2.51697e-13	5.28483e-11
TACR2	-4.62294	2.57212e-13	5.38133e-11
PCSK2	-7.09016	2.61235e-13	5.44605e-11
TRBV26OR9-2	-6.1456	2.62957e-13	5.46252e-11
DHRS7C	-7.38987	2.79326e-13	5.78204e-11
PLP1	-7.12927	2.84599e-13	5.87045e-11
RP11-209E8.1	-7.99285	2.86949e-13	5.89816e-11
LINC01356	3.23232	2.90026e-13	5.94057e-11
MRGPRX2	-4.85916	3.10881e-13	6.34422e-11
RUNX1	1.83353	3.11899e-13	6.34422e-11
POU3F4	-4.85622	3.13879e-13	6.3624e-11
GRIK3	-3.96088	3.15745e-13	6.37816e-11
SF3B3	1.16825	3.1763e-13	6.39418e-11
ENC1	1.92724	3.26384e-13	6.5479e-11
C2	2.53584	3.36564e-13	6.72909e-11
LMNTD1	-5.44688	3.40278e-13	6.78022e-11
FRMD6-AS2	-6.99458	3.48328e-13	6.91709e-11
RP1-68D18.4	5.2823	3.56575e-13	7.05694e-11
SRPX	-3.27361	3.58694e-13	7.07497e-11
PAQR4	1.87857	3.69054e-13	7.25489e-11
RRP12	1.63077	3.74232e-13	7.33206e-11
AC123023.1	6.81291	3.81028e-13	7.44033e-11
LRP8	2.63481	3.8297e-13	7.45341e-11
FAM89A	1.67282	3.86387e-13	7.49502e-11
PDX1-AS1	6.07989	4.07486e-13	7.8782e-11
CYP27B1	1.94967	4.10746e-13	7.91511e-11
ASPA	-4.38269	4.17259e-13	8.01425e-11
NOL8	1.22074	4.19238e-13	8.02594e-11
PSD	-3.919	4.29658e-13	8.19862e-11
AQP8	-8.33775	4.33363e-13	8.24248e-11
TOP1MT	2.02152	4.35163e-13	8.24993e-11
MMP11	4.08231	4.45911e-13	8.42642e-11
PLAC9	-3.05553	4.64877e-13	8.75659e-11
PABPC1L	3.41503	5.05468e-13	9.47504e-11
ANKZF1	1.4651	5.06254e-13	9.47504e-11
RP11-753A21.1	-4.92065	5.09524e-13	9.47752e-11
LEMD1	7.16699	5.09622e-13	9.47752e-11
GRHL3	4.0425	5.14793e-13	9.54338e-11
TNFSF15	1.9435	5.28622e-13	9.76883e-11
DHX37	1.25936	5.37409e-13	9.89999e-11
OXTR	2.73773	5.54064e-13	1.01748e-10
PPRC1	1.33799	5.56253e-13	1.01831e-10
VSNL1	3.29934	5.62977e-13	1.02717e-10
CCL15-CCL14	-2.09331	5.64601e-13	1.02717e-10
LINC01572	2.42877	5.93765e-13	1.07688e-10
GPR12	-4.81743	6.01811e-13	1.08811e-10
KLK6	7.9791	6.13672e-13	1.10614e-10
MAMDC2	-5.70192	6.18952e-13	1.11204e-10
FTSJ1	1.25166	6.20743e-13	1.11204e-10
PDE5A	-2.20906	6.43673e-13	1.1496e-10
ANGPTL1	-5.85473	6.6359e-13	1.17811e-10
POLR1B	1.35791	6.63656e-13	1.17811e-10
HTR1E	-2.74205	6.78382e-13	1.20061e-10
BRAT1	1.24394	6.95017e-13	1.22635e-10
CNTD2	4.22027	7.06179e-13	1.2423e-10
SCD	2.5054	7.41298e-13	1.30018e-10
RP11-492E3.2	3.82477	7.51189e-13	1.31103e-10
SLC25A4	-1.46799	7.51962e-13	1.31103e-10
RP11-20D14.3	-3.44165	7.5599e-13	1.31414e-10
DHX34	1.62325	7.64787e-13	1.3255e-10
GPR119	-6.02689	7.72306e-13	1.33459e-10
PDCD4	-1.64203	7.83196e-13	1.34671e-10
SMIM14	-1.95367	7.83922e-13	1.34671e-10
SMOX	2.16421	7.86779e-13	1.34767e-10
RBFOX3	-5.97783	8.05454e-13	1.37564e-10
TNFRSF12A	2.23579	8.1177e-13	1.38239e-10
TP53INP2	-2.21183	8.53248e-13	1.44881e-10
HSPD1	1.55314	8.63241e-13	1.46155e-10
SSBP2	-2.32086	8.97381e-13	1.51497e-10
RP1-215K18.4	-3.415	9.11162e-13	1.53381e-10
DARS	1.10078	9.14004e-13	1.53419e-10
C16orf89	-4.05939	9.30003e-13	1.55659e-10
MMP27	-5.48758	9.53241e-13	1.59093e-10
APLN	3.30178	9.56194e-13	1.59133e-10
ATP1A2	-5.70378	1.01303e-12	1.68114e-10
PDE2A	-2.61488	1.02643e-12	1.69844e-10
CBX3	1.21758	1.02925e-12	1.69844e-10
SKA3	2.26294	1.03991e-12	1.7112e-10
ATIC	1.36409	1.06559e-12	1.74856e-10
FAM180B	-6.86606	1.09459e-12	1.79112e-10
EIF3B	1.31938	1.10177e-12	1.79785e-10
NKRF	1.52807	1.11649e-12	1.81681e-10
RUVBL1	1.32254	1.12651e-12	1.82803e-10
WDR66	2.41497	1.14011e-12	1.845e-10
BOP1	1.87268	1.14948e-12	1.85503e-10
TRIM27	0.944773	1.19205e-12	1.91845e-10
CIPC	-1.1891	1.21442e-12	1.9491e-10
LINC01158	-6.15554	1.23442e-12	1.97578e-10
SOX15	-2.49747	1.24505e-12	1.98736e-10
PPAT	1.57121	1.25111e-12	1.99161e-10
SLC12A8	1.4322	1.30205e-12	2.06708e-10
AVPR1B	-5.56946	1.30605e-12	2.06784e-10
OTX1	5.18604	1.34234e-12	2.11956e-10
URB2	1.44673	1.36055e-12	2.14254e-10
MBNL1-AS1	-3.1187	1.36588e-12	2.14517e-10
ACACB	-1.65033	1.42454e-12	2.22557e-10
MORC2	1.23599	1.42467e-12	2.22557e-10
DCAF13	1.36363	1.53155e-12	2.38617e-10
RP11-1336O20.2	-6.10173	1.56818e-12	2.43676e-10
ETHE1	-1.73692	1.57393e-12	2.43922e-10
P2RY14	-2.92404	1.5791e-12	2.44077e-10
BRCA2	2.40985	1.60467e-12	2.47377e-10
AC079776.2	-6.9899	1.67889e-12	2.58139e-10
RP11-532F6.3	-3.14332	1.80098e-12	2.76186e-10
SLMAP	-1.58241	1.80892e-12	2.7668e-10
QSOX2	1.44399	1.84928e-12	2.82117e-10
LINC01232	2.10345	1.86094e-12	2.83158e-10
PPP1R12B	-2.87326	1.92771e-12	2.92352e-10
FXYD5	2.05029	1.93134e-12	2.92352e-10
RN7SKP208	-3.43763	2.02953e-12	3.06423e-10
EIF4E3	-2.05571	2.04739e-12	3.08324e-10
CXCL12	-3.31963	2.14636e-12	3.22401e-10
CFL2	-2.8884	2.18975e-12	3.28077e-10
GABRG1	-2.69743	2.26759e-12	3.38871e-10
CAV1	-2.5775	2.31498e-12	3.45074e-10
FHL1	-3.6988	2.36866e-12	3.52179e-10
KISS1	5.08261	2.43336e-12	3.60883e-10
PPM1H	2.09461	2.45448e-12	3.63096e-10
YTHDF1	1.26411	2.50145e-12	3.69112e-10
GSDMC	3.8419	2.52535e-12	3.71702e-10
TNXB	-3.8073	2.54268e-12	3.72982e-10
NEGR1	-3.25132	2.54678e-12	3.72982e-10
MT1F	-3.19929	2.71578e-12	3.9674e-10
PABPC1L2B	-3.84565	2.74923e-12	4.00629e-10
ARL14	-2.85595	2.78985e-12	4.05538e-10
RP11-76C10.4	-3.9931	2.7975e-12	4.05645e-10
UBE2C	2.1988	2.80804e-12	4.06168e-10
CCT3	1.05818	2.82553e-12	4.07691e-10
DTX2P1	1.77993	2.84763e-12	4.09869e-10
MIER1	-1.22862	2.91874e-12	4.19076e-10
HGH1	1.59114	2.92754e-12	4.19312e-10
BTBD16	3.66061	2.93721e-12	4.1967e-10
LINC01445	-4.06733	2.9886e-12	4.25974e-10
ZMYND19	1.4042	3.00195e-12	4.26838e-10
AC079779.7	-1.6925	3.07806e-12	4.366e-10
CST2	5.97837	3.1121e-12	4.40362e-10
VAC14-AS1	3.54461	3.14946e-12	4.44575e-10
PPP2R3A	-1.94064	3.16039e-12	4.45046e-10
KRT23	6.96455	3.17883e-12	4.46569e-10
MGC32805	6.55122	3.22926e-12	4.52567e-10
COL11A1	5.18166	3.24176e-12	4.53235e-10
NPFFR1	3.08955	3.2922e-12	4.58978e-10
FGL2	-3.12267	3.29851e-12	4.58978e-10
RP11-638I8.1	2.35928	3.33792e-12	4.63361e-10
ZDHHC9	1.5571	3.36836e-12	4.66481e-10
TPM1	-1.94122	3.50396e-12	4.84116e-10
GPR89A	0.947582	3.53463e-12	4.87205e-10
C17orf96	3.15876	3.5636e-12	4.90045e-10
NAT9	1.30453	3.77034e-12	5.16686e-10
SSB	1.14396	3.77497e-12	5.16686e-10
DGAT2	2.02187	3.83559e-12	5.23759e-10
RP11-346D19.1	7.22422	3.95451e-12	5.38743e-10
RUNDC3B	-2.52843	4.00803e-12	5.43677e-10
HM13	1.38994	4.00929e-12	5.43677e-10
C2orf70	3.12975	4.13142e-12	5.58944e-10
CBFB	1.25584	4.20784e-12	5.67971e-10
FUCA1	-1.56089	4.25005e-12	5.7235e-10
SCN9A	-3.79876	4.40848e-12	5.92128e-10
GRIK1	-4.93078	4.41713e-12	5.92128e-10
PRKG2	-3.01846	4.43892e-12	5.9369e-10
EDIL3	-2.32421	4.51272e-12	6.02186e-10
RP4-583P15.15	1.95786	4.65506e-12	6.19769e-10
TMEM253	-2.82335	4.72683e-12	6.27897e-10
2022-03-02	-1.33825	4.79611e-12	6.35658e-10
MLXIPL	3.27904	4.87404e-12	6.44346e-10
SNTB1	2.25298	4.89288e-12	6.44346e-10
C8orf88	-3.52755	4.89466e-12	6.44346e-10
TCF3	1.17433	4.93358e-12	6.48013e-10
RPS17P1	-4.56142	4.94749e-12	6.48386e-10
PLEKHG4	2.39812	5.10291e-12	6.67263e-10
FAM129A	-3.52257	5.166e-12	6.74008e-10
RPS6KL1	1.60041	5.28004e-12	6.87356e-10
SPATA12	2.20033	5.37779e-12	6.98528e-10
NFXL1	1.17917	5.4942e-12	7.1207e-10
CPNE1	1.97539	5.57814e-12	7.21353e-10
KCNJ14	2.38511	5.61682e-12	7.23694e-10
RP11-416I2.1	4.13811	5.62095e-12	7.23694e-10
RP11-798K3.3	-4.68179	5.66989e-12	7.28395e-10
CDC25B	2.33492	5.80286e-12	7.43845e-10
RP5-908M14.10	2.49306	5.86305e-12	7.4992e-10
NDRG2	-1.6698	6.03972e-12	7.70834e-10
PDE4D	-1.9517	6.20497e-12	7.90203e-10
RP11-13J10.1	-2.47375	6.25491e-12	7.94593e-10
DPP6	-6.23821	6.26657e-12	7.94593e-10
ZMIZ2	1.34963	6.39267e-12	8.08831e-10
MAPT-AS1	-2.24488	6.47024e-12	8.16881e-10
RNF152	-2.99062	6.49918e-12	8.18771e-10
NOM1	1.2145	6.75423e-12	8.49077e-10
FIGF	-5.15029	6.78145e-12	8.49185e-10
AHCYL2	-3.03096	6.79882e-12	8.49185e-10
PTN	-2.87614	6.80616e-12	8.49185e-10
CTD-2357A8.3	5.80988	6.81308e-12	8.49185e-10
CAPN10-AS1	1.83131	6.85162e-12	8.52175e-10
RPN2	1.2847	7.12797e-12	8.84669e-10
TTC26	1.47458	7.20292e-12	8.9208e-10
CCAT1	3.7176	7.27509e-12	8.99118e-10
DPT	-5.41794	7.60681e-12	9.38136e-10
RDH5	-2.07341	7.6505e-12	9.40776e-10
AC009110.1	-2.65234	7.66034e-12	9.40776e-10
GNL3	1.21787	7.79402e-12	9.55191e-10
SLC3A2	1.34117	7.81747e-12	9.56065e-10
EPRS	0.927324	8.01414e-12	9.78076e-10
THUMPD2	1.08508	8.05109e-12	9.79851e-10
SCN7A	-6.43475	8.06214e-12	9.79851e-10
MYADML2	5.57177	8.09127e-12	9.81355e-10
TMEM100	-4.06644	8.33569e-12	1.00891e-09
MPHOSPH10	0.871445	8.38655e-12	1.01297e-09
RP5-963E22.6	3.42428	8.65128e-12	1.0428e-09
DDX27	1.6407	8.70053e-12	1.04658e-09
GNAO1	-3.87434	9.44244e-12	1.1335e-09
KLF4	-2.7823	9.63321e-12	1.15403e-09
ZNF786	1.11632	9.80141e-12	1.17179e-09
RIOK3	-1.31168	9.89593e-12	1.18068e-09
EXOSC5	1.44181	9.96053e-12	1.18597e-09
NSUN5	1.1568	1.00797e-11	1.19767e-09
RHBDF2	1.67365	1.01187e-11	1.19767e-09
DDX56	1.32386	1.01201e-11	1.19767e-09
RP11-138J23.1	8.38278	1.01741e-11	1.20014e-09
UBAP2L	0.918825	1.01973e-11	1.20014e-09
SULT1A2	-4.36733	1.02025e-11	1.20014e-09
CHPF	1.6602	1.02789e-11	1.20671e-09
ENGASE	1.86248	1.05914e-11	1.24091e-09
CADM3	-6.15107	1.06272e-11	1.24262e-09
CDKN2B-AS1	-6.5679	1.06766e-11	1.24591e-09
NXPH2	-5.03803	1.10913e-11	1.29173e-09
RP5-1120P11.1	4.96856	1.11787e-11	1.29932e-09
POPDC2	-3.4784	1.15461e-11	1.33937e-09
FTSJ2	0.916985	1.16704e-11	1.35111e-09
ADAMDEC1	-4.29754	1.17456e-11	1.35714e-09
AC064834.1	8.58297	1.25602e-11	1.44759e-09
EIF2S2	1.3372	1.25778e-11	1.44759e-09
RP11-384J4.2	-3.82933	1.29768e-11	1.49058e-09
SLITRK1	-2.77678	1.34817e-11	1.54554e-09
MARS	1.1074	1.36563e-11	1.56249e-09
RP11-470C13.4	-5.34661	1.3701e-11	1.56456e-09
SNCG	-2.59246	1.37474e-11	1.56681e-09
RP11-706O15.1	1.65253	1.40893e-11	1.60265e-09
TUT1	1.05141	1.42503e-11	1.61783e-09
NPY2R	-6.48117	1.44405e-11	1.63624e-09
ANGPTL5	-5.54903	1.44907e-11	1.63876e-09
AC074363.1	-5.42654	1.46518e-11	1.65379e-09
GSN	-2.09711	1.48302e-11	1.67071e-09
TGIF2	1.83733	1.4983e-11	1.68469e-09
VEGFA	1.91552	1.56988e-11	1.76178e-09
ZNF282	0.797721	1.58949e-11	1.78038e-09
UCN2	4.78118	1.59982e-11	1.78854e-09
KNOP1	1.16446	1.60812e-11	1.79439e-09
LPAR1	-2.54951	1.61238e-11	1.79572e-09
PMP2	-5.85466	1.61683e-11	1.79726e-09
CMSS1	1.45367	1.65439e-11	1.83552e-09
RP11-626E13.1	-5.2852	1.67928e-11	1.85962e-09
LINC00507	-5.25927	1.70688e-11	1.88662e-09
RILP	-1.49124	1.72686e-11	1.90511e-09
C11orf84	1.44365	1.7329e-11	1.90585e-09
INAFM2	-1.47847	1.73404e-11	1.90585e-09
RP11-1029J19.4	4.69366	1.77228e-11	1.9431e-09
PABPC1	1.31392	1.77456e-11	1.9431e-09
LGI1	-6.74268	1.79152e-11	1.95801e-09
C1orf105	6.10877	1.79809e-11	1.96099e-09
MYLK	-3.64924	1.80094e-11	1.96099e-09
AP006285.2	2.63078	1.80806e-11	1.96508e-09
SLC4A4	-6.27516	1.81529e-11	1.96929e-09
RP11-2N1.3	-4.22276	1.82657e-11	1.97787e-09
XKR4	-5.86808	1.88258e-11	2.03475e-09
FOXP4-AS1	2.35158	1.93133e-11	2.08359e-09
FJX1	2.56451	1.95153e-11	2.10151e-09
HSP90AB1	1.27625	1.97497e-11	2.12285e-09
WBSCR28	4.52068	1.98494e-11	2.12967e-09
AKR1C4	7.37954	2.0069e-11	2.14929e-09
DDX55	1.22424	2.02987e-11	2.16992e-09
MMP28	-3.80877	2.12546e-11	2.26797e-09
C5orf46	7.59508	2.19554e-11	2.33849e-09
NUFIP1	1.50933	2.2175e-11	2.3555e-09
DIEXF	1.09693	2.21962e-11	2.3555e-09
METTL7A	-2.40848	2.22357e-11	2.3555e-09
PDCD11	1.36192	2.25987e-11	2.38963e-09
ZNF526	0.920301	2.28754e-11	2.40715e-09
THOC2	1.17299	2.28859e-11	2.40715e-09
LYAR	1.47256	2.29271e-11	2.40715e-09
FAM151A	-4.9264	2.29287e-11	2.40715e-09
RP3-407E4.3	-5.51614	2.3204e-11	2.43168e-09
SYNPO2	-4.25339	2.35563e-11	2.4642e-09
POLM	1.2133	2.37101e-11	2.47586e-09
FUS	0.983859	2.41049e-11	2.51261e-09
MEST	1.46924	2.51929e-11	2.62136e-09
IL6R	-2.60899	2.54853e-11	2.64708e-09
C9orf117	1.96565	2.58826e-11	2.68359e-09
CEBPB	1.38031	2.69381e-11	2.78726e-09
INTS7	0.985379	2.69776e-11	2.78726e-09
LIMK1	1.26033	2.74512e-11	2.82918e-09
RP5-1056L3.3	2.47946	2.748e-11	2.82918e-09
ADAT2	1.68358	2.84113e-11	2.91993e-09
TBC1D24	1.02987	2.86809e-11	2.94248e-09
GINM1	-1.01131	2.95448e-11	3.02581e-09
SNHG17	2.11434	3.01268e-11	3.08004e-09
TBRG4	1.12031	3.03507e-11	3.09752e-09
SAMD10	1.70464	3.06469e-11	3.11767e-09
TRIP13	1.95391	3.06726e-11	3.11767e-09
SCARA5	-5.76124	3.07078e-11	3.11767e-09
SPDYC	4.60933	3.0933e-11	3.1351e-09
LMO3	-4.51367	3.11522e-11	3.15133e-09
CITED2	-1.80492	3.12008e-11	3.15133e-09
GBX2	5.71731	3.16687e-11	3.19309e-09
RIPK2	1.32586	3.27237e-11	3.29379e-09
SDCCAG3	1.15995	3.28089e-11	3.29671e-09
TSPAN7	-2.78595	3.30372e-11	3.31396e-09
RHPN1	2.76376	3.31144e-11	3.31603e-09
B4GALT1-AS1	-1.76656	3.40809e-11	3.40698e-09
CTA-929C8.7	-4.94585	3.47138e-11	3.46434e-09
MSTO1	1.16872	3.5852e-11	3.57184e-09
PLXNA1	1.38746	3.59828e-11	3.57431e-09
POP1	1.61998	3.59988e-11	3.57431e-09
ALG3	1.07706	3.62522e-11	3.59339e-09
MYOM1	-3.51792	3.73861e-11	3.69952e-09
TAF1D	1.28378	3.75117e-11	3.70569e-09
LINC01014	-5.87418	3.7634e-11	3.71151e-09
LAMA1	-3.64714	3.78764e-11	3.72913e-09
RMDN2	-1.64488	3.8054e-11	3.74033e-09
CASP2	1.1028	3.81314e-11	3.74167e-09
PPP1R14A	-3.01692	3.83632e-11	3.75812e-09
TMEM35	-4.55219	3.88936e-11	3.80371e-09
ANPEP	-3.27622	3.90074e-11	3.80849e-09
VAMP2	-1.20821	4.03534e-11	3.93335e-09
RP11-76C10.3	-3.63839	4.04703e-11	3.93819e-09
RXRG	-4.48015	4.12499e-11	4.0074e-09
SPPL2A	-1.57818	4.15028e-11	4.02529e-09
HSPB8	-4.02985	4.16163e-11	4.02963e-09
SORBS2	-2.87239	4.27043e-11	4.12816e-09
C2CD4A	3.82845	4.30902e-11	4.1586e-09
RP11-713M15.2	2.9216	4.32917e-11	4.17116e-09
RRP9	1.3887	4.33863e-11	4.17342e-09
RP11-296O14.3	-1.85793	4.3612e-11	4.18825e-09
NONO	1.21857	4.39893e-11	4.21757e-09
TDP2	-1.65571	4.47502e-11	4.28265e-09
S100B	-3.0987	4.48142e-11	4.28265e-09
NCAM1	-3.09166	4.64384e-11	4.42467e-09
EGFL6	3.58344	4.64514e-11	4.42467e-09
DSN1	1.39304	4.69056e-11	4.46068e-09
CDH10	-5.26542	4.7811e-11	4.53941e-09
RALYL	-5.38667	4.80211e-11	4.55198e-09
RP13-890H12.2	2.83639	4.8762e-11	4.60467e-09
AFF3	-3.56947	4.88091e-11	4.60467e-09
AMELX	7.06079	4.88424e-11	4.60467e-09
CLDN2	5.89143	4.88913e-11	4.60467e-09
ZNF598	1.12138	4.94794e-11	4.6512e-09
ABCC10	1.41947	4.95442e-11	4.6512e-09
PKP4	0.955393	4.97129e-11	4.65823e-09
CCDC86	1.47019	4.97781e-11	4.65823e-09
WDR74	1.30258	5.01686e-11	4.68074e-09
ENPP6	-3.68925	5.01785e-11	4.68074e-09
ANKRD13B	2.08692	5.07547e-11	4.72065e-09
PFDN2	1.11364	5.07675e-11	4.72065e-09
RP11-1151B14.4	-5.59526	5.08807e-11	4.72368e-09
COX19	1.21106	5.09806e-11	4.72547e-09
CAPN10	1.21221	5.11935e-11	4.73771e-09
PHLPP2	-1.7025	5.136e-11	4.74037e-09
RP11-254F19.2	-4.39476	5.13842e-11	4.74037e-09
GRID2	-4.1816	5.17987e-11	4.7711e-09
RBM24	-3.71225	5.25096e-11	4.82899e-09
PRSS22	3.14362	5.3212e-11	4.88591e-09
HNF1A	1.42572	5.33882e-11	4.89442e-09
ELFN1-AS1	3.99979	5.38051e-11	4.92494e-09
OGFR	1.29651	5.51862e-11	5.04347e-09
C18orf32	-1.29369	5.5441e-11	5.05886e-09
CHTOP	0.724149	5.60154e-11	5.10332e-09
SLC51B	-3.62441	5.6388e-11	5.12929e-09
SAPCD2	1.92816	5.64848e-11	5.13013e-09
CELSR1	1.88479	5.66658e-11	5.1386e-09
LDB3	-4.53245	5.69502e-11	5.15641e-09
PEX26	-1.24257	5.82897e-11	5.26955e-09
MT1H	-4.68521	5.92655e-11	5.34917e-09
NECAB1	-3.28336	5.9353e-11	5.34917e-09
RP11-429A20.4	-4.63718	6.03135e-11	5.42738e-09
SLC2A4	-2.75573	6.13175e-11	5.50315e-09
FAM74A6	-1.99136	6.13434e-11	5.50315e-09
IQGAP3	2.08742	6.16234e-11	5.51982e-09
SLC6A19	-7.54586	6.26356e-11	5.59743e-09
TMEFF2	-5.76224	6.2681e-11	5.59743e-09
MIER3	-1.48629	6.51284e-11	5.80713e-09
SVIL	-2.17955	6.53242e-11	5.81574e-09
SCLY	1.18346	6.54382e-11	5.81705e-09
ZACN	3.7277	6.55866e-11	5.8214e-09
FBXL22	-2.69734	6.82159e-11	6.04562e-09
SYNM	-4.69517	6.86147e-11	6.07178e-09
E2F3	1.23762	6.99511e-11	6.1807e-09
RP11-88I18.3	-5.09558	7.00739e-11	6.18223e-09
RETSAT	-1.39936	7.15364e-11	6.30177e-09
GPT2	1.95654	7.1855e-11	6.32032e-09
SYT10	-5.43481	7.33783e-11	6.44464e-09
LINC00974	-6.34913	7.39276e-11	6.48316e-09
WDR43	1.20457	7.40505e-11	6.48423e-09
RCN1	1.57232	7.53833e-11	6.59109e-09
ASUN	1.33658	7.59363e-11	6.62542e-09
ABI3BP	-3.5365	7.60021e-11	6.62542e-09
CCAR1	0.988747	7.68133e-11	6.68618e-09
AGPAT9	-2.50667	7.76087e-11	6.74539e-09
TRAF5	1.62907	7.97577e-11	6.91204e-09
FGFRL1	1.9266	7.9762e-11	6.91204e-09
CPED1	-2.6131	8.07178e-11	6.98041e-09
CCDC68	-2.28573	8.07894e-11	6.98041e-09
TRPM6	-4.17844	8.17759e-11	7.04405e-09
RRS1	1.50365	8.18128e-11	7.04405e-09
ARID3A	2.50372	8.18866e-11	7.04405e-09
MBNL1	-1.08227	8.20197e-11	7.04516e-09
AP000349.2	5.71413	8.24761e-11	7.07398e-09
ATP5A1	-1.24346	8.2677e-11	7.08085e-09
CMTM8	1.3276	8.33929e-11	7.12843e-09
DHRS11	-2.11385	8.34759e-11	7.12843e-09
SFRP1	-5.38328	8.41114e-11	7.17224e-09
NBEAL1	-1.00668	8.43123e-11	7.17892e-09
RP11-807H22.5	-6.72476	8.52652e-11	7.24952e-09
TIMP1	1.85211	8.64183e-11	7.33691e-09
KRT27	-5.53879	8.66771e-11	7.33894e-09
PDRG1	1.44083	8.66928e-11	7.33894e-09
EHMT2	1.26313	8.81779e-11	7.44704e-09
MCIDAS	3.5784	8.8224e-11	7.44704e-09
POLR3E	0.927691	8.84893e-11	7.45591e-09
GDPD5	2.87506	8.85836e-11	7.45591e-09
MYBBP1A	1.38473	8.924e-11	7.50038e-09
SLC38A7	1.03256	8.96927e-11	7.52763e-09
RP11-57A1.1	5.3407	9.01331e-11	7.55377e-09
SLC7A6	1.38703	9.12214e-11	7.63406e-09
RP11-135A1.2	5.77267	9.15019e-11	7.64661e-09
SLC13A1	-3.53874	9.1684e-11	7.65091e-09
CDCA7	1.73676	9.24295e-11	7.69102e-09
TEX10	1.05468	9.25135e-11	7.69102e-09
HP09025	-3.76957	9.25585e-11	7.69102e-09
IRAK1	1.33218	9.32705e-11	7.7392e-09
MXI1	-1.40311	9.38847e-11	7.77915e-09
NTN1	-2.9757	9.40452e-11	7.78145e-09
PKP1	3.77543	9.4686e-11	7.81826e-09
RP11-34F20.7	2.53042	9.47571e-11	7.81826e-09
ATR	1.20765	9.51307e-11	7.83805e-09
UBE2V1P2	3.30658	9.62447e-11	7.91869e-09
NIT2	1.10292	9.66025e-11	7.93699e-09
SNORA71B	6.6456	9.93481e-11	8.15113e-09
WDR12	1.20036	1.00506e-10	8.23089e-09
MAL	-4.49021	1.0064e-10	8.23089e-09
ANAPC7	0.922171	1.00742e-10	8.23089e-09
ZNF692	1.8073	1.01416e-10	8.27444e-09
PDCD2L	1.31782	1.02306e-10	8.33044e-09
RP6-24A23.3	-3.35422	1.02387e-10	8.33044e-09
LY6G6E	7.4655	1.03586e-10	8.41637e-09
ITM2A	-2.93529	1.03902e-10	8.42957e-09
TNS4	3.27799	1.04037e-10	8.42957e-09
CA1	-11.1732	1.05119e-10	8.50552e-09
ALPI	-4.88992	1.05377e-10	8.5116e-09
GLP2R	-4.3302	1.05485e-10	8.5116e-09
CADM2	-6.50425	1.05776e-10	8.52335e-09
PDZD4	-3.59699	1.06057e-10	8.5342e-09
HPSE2	-3.79194	1.06674e-10	8.57208e-09
RYR3	-3.57841	1.07603e-10	8.63494e-09
CERS3-AS1	-3.3418	1.08044e-10	8.65844e-09
EVPL	2.11911	1.08652e-10	8.69524e-09
USP2	-2.93132	1.1016e-10	8.80396e-09
PGM5	-4.27121	1.10356e-10	8.80757e-09
CCND1	1.61946	1.11402e-10	8.87898e-09
RNF183	3.35041	1.11846e-10	8.90225e-09
RP11-6O2.3	-3.50088	1.14454e-10	9.09746e-09
UGDH	-1.47415	1.15911e-10	9.20075e-09
NAP1L2	-4.50787	1.17037e-10	9.27757e-09
PRDX6	-1.17079	1.20351e-10	9.52742e-09
PHGR1	-2.43577	1.21471e-10	9.60313e-09
PLSCR5	-4.11752	1.23737e-10	9.76904e-09
RP11-208N14.4	-3.20061	1.25917e-10	9.92775e-09
CHODL	-4.69372	1.26456e-10	9.95691e-09
RGS9	-2.71762	1.26747e-10	9.96641e-09
P2RX2	-6.16049	1.31306e-10	1.0311e-08
GFRA2	-3.65834	1.33068e-10	1.04354e-08
FAM46B	-3.26588	1.36978e-10	1.07162e-08
LRP11	1.4135	1.37015e-10	1.07162e-08
SNHG15	1.51055	1.37514e-10	1.0741e-08
PRPF3	1.05448	1.37975e-10	1.07626e-08
CA14	-3.02906	1.39509e-10	1.08678e-08
PLEKHA8P1	1.75825	1.40682e-10	1.09446e-08
RBPMS2	-3.52444	1.43513e-10	1.11473e-08
2022-03-09	1.13549	1.43667e-10	1.11473e-08
RELL1	-1.90707	1.45207e-10	1.12518e-08
FOXP4	1.22699	1.45624e-10	1.12692e-08
TRMT1	1.34723	1.52804e-10	1.18093e-08
RSPO2	-5.84013	1.53157e-10	1.1821e-08
RP11-678G14.3	-6.7593	1.59017e-10	1.22571e-08
ILF3	0.994837	1.60616e-10	1.23641e-08
PTGS1	-2.633	1.6142e-10	1.24096e-08
ABCA8	-5.25797	1.62407e-10	1.24691e-08
TMEM72	-4.92301	1.65042e-10	1.26421e-08
TM9SF4	1.13978	1.65091e-10	1.26421e-08
ZBTB9	1.22082	1.65717e-10	1.26735e-08
EVA1A	3.28241	1.6691e-10	1.2748e-08
PREB	0.899914	1.73296e-10	1.32185e-08
INPP5A	-0.906936	1.75198e-10	1.33463e-08
MAB21L1	-5.07447	1.75455e-10	1.33485e-08
SNHG11	1.5439	1.75809e-10	1.33499e-08
SH3BGR	-1.98581	1.75929e-10	1.33499e-08
GGCT	1.33379	1.77131e-10	1.34237e-08
OSTN	-3.98874	1.77757e-10	1.34537e-08
CDK5RAP1	1.27356	1.81339e-10	1.37072e-08
RPIA	1.21215	1.81663e-10	1.37139e-08
RP11-380P13.1	-5.96436	1.82083e-10	1.3728e-08
ANGPTL7	-7.39265	1.82851e-10	1.37681e-08
LINC00152	1.79332	1.83135e-10	1.37718e-08
ARMC10	1.01058	1.83674e-10	1.37946e-08
FLVCR1	1.38906	1.85895e-10	1.39435e-08
FGFBP2	-4.23832	1.86957e-10	1.40053e-08
NPTX1	-5.66965	1.87909e-10	1.40586e-08
PFDN4	1.4726	1.90802e-10	1.42569e-08
SLAMF9	4.37507	1.92273e-10	1.43484e-08
RPS2P55	1.2941	1.93043e-10	1.43876e-08
TXNRD3	1.38384	1.94466e-10	1.44753e-08
AMER2	-3.59473	1.96509e-10	1.46087e-08
SERPINA4	6.78527	1.98238e-10	1.47186e-08
LMOD1	-3.95759	2.00237e-10	1.48482e-08
ANK2	-3.37396	2.05488e-10	1.52183e-08
ENTPD5	-2.25775	2.09186e-10	1.54726e-08
NOTUM	6.24288	2.16133e-10	1.59663e-08
ASCL5	3.40888	2.16585e-10	1.59795e-08
NUP205	1.09393	2.17835e-10	1.60515e-08
AGAP3	1.16803	2.27308e-10	1.67189e-08
SFPQ	0.917096	2.27462e-10	1.67189e-08
NAAA	-1.86525	2.28182e-10	1.67508e-08
MFSD4	-2.83552	2.29985e-10	1.6862e-08
SLC26A2	-3.78454	2.35068e-10	1.72128e-08
OACYLP	5.21792	2.35357e-10	1.72128e-08
NBEAL2	1.86163	2.38298e-10	1.74062e-08
MSL3P1	1.63085	2.3975e-10	1.74904e-08
IGSF23	6.59032	2.40224e-10	1.75032e-08
C1QTNF7	-3.51671	2.43783e-10	1.77404e-08
CAV3	-5.02418	2.44608e-10	1.77784e-08
ACTR5	1.21543	2.47464e-10	1.79637e-08
ZNF485	1.22449	2.47847e-10	1.79692e-08
FBXO41	2.01599	2.50015e-10	1.8104e-08
E2F6	0.918609	2.51697e-10	1.82033e-08
SDCBP2	-2.57442	2.59897e-10	1.87731e-08
RTEL1-TNFRSF6B	2.13299	2.63797e-10	1.90314e-08
PRDM12	2.44849	2.72261e-10	1.96178e-08
VSTM2A	-6.97533	2.74735e-10	1.97718e-08
GPATCH4	1.09209	2.81927e-10	2.02645e-08
SLC22A11	5.31266	2.90754e-10	2.08734e-08
LAS1L	1.15362	2.91821e-10	2.09243e-08
RP11-227H15.5	6.66989	2.93112e-10	2.09912e-08
RP11-272P10.2	-4.6209	2.94241e-10	2.10463e-08
EML1	-2.55976	2.94926e-10	2.10696e-08
NR3C2	-2.96392	2.96208e-10	2.11354e-08
C22orf29	1.5942	2.96873e-10	2.11571e-08
IGFBP6	-2.51062	3.0089e-10	2.14173e-08
TMIGD1	-9.73721	3.12678e-10	2.22294e-08
ORC6	1.95199	3.14462e-10	2.23234e-08
RP11-389G6.3	-6.07846	3.14762e-10	2.23234e-08
PI16	-5.71069	3.17116e-10	2.24631e-08
GTPBP4	1.25025	3.20739e-10	2.26923e-08
UBAP2	0.994055	3.21504e-10	2.2719e-08
LYNX1	-3.24447	3.21962e-10	2.2724e-08
RBBP8NL	2.05822	3.2305e-10	2.27733e-08
ARFGAP1	1.46125	3.23828e-10	2.27851e-08
SLC30A4	-1.61708	3.23996e-10	2.27851e-08
DDX10	1.17388	3.25304e-10	2.28497e-08
PGM5-AS1	-6.00653	3.30397e-10	2.31796e-08
LINC00595	-6.97646	3.33034e-10	2.33367e-08
FEV	-7.05566	3.40126e-10	2.38052e-08
ATXN2L	1.00822	3.45933e-10	2.41827e-08
DIXDC1	-1.79123	3.46529e-10	2.41955e-08
HDGF	1.02487	3.4809e-10	2.42587e-08
NPRL3	1.04196	3.4867e-10	2.42587e-08
RP11-92A5.2	-5.88333	3.48918e-10	2.42587e-08
PPAN	1.20863	3.49091e-10	2.42587e-08
CHMP1B	-1.1572	3.55364e-10	2.46654e-08
RP11-963H4.6	-3.3278	3.58738e-10	2.48701e-08
PRPF4	0.855181	3.59383e-10	2.48854e-08
HJURP	1.76477	3.6114e-10	2.49775e-08
HPGD	-3.12057	3.61853e-10	2.49968e-08
PKNOX2	-2.82489	3.62272e-10	2.49968e-08
MIR497HG	-2.67152	3.65268e-10	2.51661e-08
SH3GL3	-5.17261	3.66111e-10	2.51661e-08
PLCE1	-1.78496	3.66247e-10	2.51661e-08
OLFM3	-5.44541	3.66444e-10	2.51661e-08
PLCD1	-1.45985	3.69264e-10	2.533e-08
HSD17B2	-3.47126	3.77835e-10	2.58877e-08
MIR22HG	-1.96127	3.80839e-10	2.6063e-08
UCKL1	1.36863	3.86183e-10	2.63702e-08
ATAD2	1.60139	3.86228e-10	2.63702e-08
RSL1D1	1.08277	3.9403e-10	2.68716e-08
RP11-345P4.9	-1.2499	3.9745e-10	2.70733e-08
SGCG	-5.99644	4.08762e-10	2.77915e-08
SLC19A1	1.53802	4.08943e-10	2.77915e-08
KCNMA1	-3.44914	4.11245e-10	2.79156e-08
CPM	-3.08151	4.11742e-10	2.79169e-08
MIR137HG	-3.6304	4.19184e-10	2.83887e-08
PBX4	2.16345	4.29032e-10	2.90221e-08
ZNF3	0.922871	4.29642e-10	2.90298e-08
FOXF2	-2.49991	4.30692e-10	2.90672e-08
LZTS3	2.13972	4.32196e-10	2.91352e-08
MT1X	-2.36416	4.32726e-10	2.91374e-08
RBM26	1.12135	4.35621e-10	2.92947e-08
TFR2	2.75412	4.36062e-10	2.92947e-08
FNBP1	-1.79646	4.4254e-10	2.96958e-08
KRT25	-2.78072	4.44997e-10	2.98265e-08
MYL9	-3.15443	4.46075e-10	2.98646e-08
HLF	-2.62611	4.54041e-10	3.03632e-08
GREM2	-4.46456	4.55813e-10	3.0447e-08
CACNA1D	1.83226	4.58205e-10	3.05719e-08
IMPDH1	1.52636	4.63809e-10	3.09106e-08
ASB2	-3.29922	4.66237e-10	3.10371e-08
GPR26	-3.05582	4.67061e-10	3.10566e-08
CDKL1	-2.01209	4.70207e-10	3.12304e-08
LINC01102	-3.4114	4.74669e-10	3.1491e-08
C7	-4.57996	4.76829e-10	3.15986e-08
SP6	2.32587	4.80358e-10	3.17965e-08
TCEAL7	-2.58035	4.99431e-10	3.30216e-08
RIPPLY3	4.05089	5.0664e-10	3.34605e-08
SMTN	-1.92441	5.12419e-10	3.37976e-08
ZBTB45P1	7.09379	5.12898e-10	3.37976e-08
USP36	1.10875	5.154e-10	3.39243e-08
AHCY	1.48026	5.21796e-10	3.43068e-08
MSH5	1.93612	5.25119e-10	3.44865e-08
KIF14	1.90139	5.26318e-10	3.45265e-08
CYP4A22-AS1	4.51022	5.27928e-10	3.45935e-08
RAB9B	-2.67411	5.29371e-10	3.46348e-08
SLC1A5	1.32589	5.29741e-10	3.46348e-08
UBQLN4	0.920444	5.31485e-10	3.47101e-08
RP11-420K14.2	-6.13171	5.32782e-10	3.4756e-08
CLEC4M	-5.93118	5.37613e-10	3.50322e-08
NCBP2	0.965734	5.58582e-10	3.63581e-08
RP5-907D15.4	5.59314	5.61661e-10	3.6518e-08
MTG2	1.32942	5.71145e-10	3.70934e-08
HAND2-AS1	-5.55497	5.74335e-10	3.72593e-08
KCTD9	-1.37573	5.7602e-10	3.73273e-08
RP11-357D18.1	-4.9718	5.7935e-10	3.75016e-08
TRAP1	1.34387	5.80581e-10	3.75102e-08
AZGP1	3.54618	5.80765e-10	3.75102e-08
ADNP	1.05393	5.87154e-10	3.78811e-08
GLYATL3	-5.40675	5.91648e-10	3.81291e-08
RP4-758J18.13	1.60546	5.94375e-10	3.82627e-08
PCDH11X	-3.88696	6.00604e-10	3.86213e-08
TEF	-1.47739	6.06114e-10	3.89329e-08
CKAP2	1.61958	6.10273e-10	3.91571e-08
ICA1	1.41999	6.12183e-10	3.92367e-08
UBFD1	0.992843	6.15532e-10	3.94082e-08
TRAK2	-1.00911	6.1624e-10	3.94104e-08
PHF14	1.20987	6.18018e-10	3.9481e-08
RP3-337H4.6	1.73591	6.20823e-10	3.95871e-08
FAM83H	1.45338	6.2116e-10	3.95871e-08
SMG9	1.09898	6.21705e-10	3.95871e-08
PROX1	2.15614	6.24319e-10	3.97104e-08
ATP1B2	-2.2909	6.26856e-10	3.98285e-08
LGALS2	-4.19975	6.30864e-10	4.00397e-08
KIAA1257	2.84222	6.34245e-10	4.02108e-08
ECT2	1.72669	6.36966e-10	4.03311e-08
MYH11	-4.83529	6.37521e-10	4.03311e-08
ATP6V1G2	-2.52166	6.38617e-10	4.03511e-08
GHR	-3.36805	6.39215e-10	4.03511e-08
BAALC	-2.98137	6.42329e-10	4.05041e-08
PINK1	-1.26635	6.44195e-10	4.05781e-08
NDUFB2-AS1	1.33912	6.56131e-10	4.12855e-08
ADRM1	1.31167	6.58488e-10	4.13763e-08
GRAMD3	-1.3037	6.58986e-10	4.13763e-08
KNTC1	1.52703	6.66486e-10	4.18024e-08
PIRT	-5.53642	6.69001e-10	4.19051e-08
NME1	1.51737	6.69555e-10	4.19051e-08
MAS1L	-4.57003	6.8211e-10	4.26453e-08
MTBP	1.61946	6.93126e-10	4.32879e-08
RBM20	-3.34686	7.05341e-10	4.40038e-08
RP11-12A2.3	-4.10219	7.10784e-10	4.42962e-08
KIF18B	1.94441	7.2034e-10	4.4844e-08
HSPB6	-3.9953	7.22778e-10	4.4948e-08
RP11-887P2.5	-7.24678	7.29634e-10	4.53263e-08
JAM2	-2.72579	7.31501e-10	4.53941e-08
RCL1	1.23809	7.32431e-10	4.54037e-08
EPB41L3	-2.90339	7.34896e-10	4.55084e-08
ABHD3	-1.77205	7.4121e-10	4.58108e-08
SHMT2	1.30439	7.41344e-10	4.58108e-08
CTD-2540F13.2	3.34539	7.43661e-10	4.58686e-08
RBM19	1.00419	7.43845e-10	4.58686e-08
CYP24A1	5.95516	7.48089e-10	4.60818e-08
PNMA1	-1.65719	7.54605e-10	4.64344e-08
MT1G	-4.0984	7.55767e-10	4.64546e-08
RFC3	1.72073	7.5652e-10	4.64546e-08
KIAA0020	1.35377	7.69776e-10	4.72191e-08
LPAR2	0.974462	7.79782e-10	4.77829e-08
CAND2	-2.34667	7.85048e-10	4.80552e-08
SH2D7	-3.51689	7.88592e-10	4.82218e-08
AC073283.7	5.18787	7.93023e-10	4.84422e-08
UBE3D	1.21647	8.01768e-10	4.89254e-08
COL10A1	7.0808	8.05762e-10	4.9118e-08
PAFAH1B3	1.33839	8.0784e-10	4.91934e-08
MYOC	-8.04496	8.15914e-10	4.96136e-08
IER5L	1.89886	8.16433e-10	4.96136e-08
KIAA2022	-4.62648	8.233e-10	4.9979e-08
BCHE	-5.56691	8.28092e-10	5.02178e-08
AC004593.3	6.15231	8.34265e-10	5.05399e-08
KRT17	4.81751	8.41545e-10	5.09283e-08
RP11-738O11.13	-3.89124	8.56645e-10	5.17886e-08
ASXL1	1.2414	8.59144e-10	5.18861e-08
JAG2	1.98115	8.70395e-10	5.25115e-08
MNX1-AS1	1.81154	8.74912e-10	5.27231e-08
SSTR2	-2.61332	8.75703e-10	5.27231e-08
SPRR2B	-2.67054	8.76655e-10	5.27262e-08
FAM222A-AS1	4.27963	8.78853e-10	5.28042e-08
SGK1	-2.19245	8.84359e-10	5.30806e-08
WDR77	1.24849	8.9298e-10	5.35431e-08
TUBB4A	-4.24916	9.02158e-10	5.40381e-08
CTC-303L1.1	-4.76056	9.06641e-10	5.41992e-08
RP11-1029J19.5	5.68	9.06697e-10	5.41992e-08
CBX7	-1.81553	9.11827e-10	5.44335e-08
GSTM2	-1.96378	9.12475e-10	5.44335e-08
HSPE1	1.25066	9.15733e-10	5.45723e-08
HKDC1	2.23957	9.17253e-10	5.46073e-08
ANXA3	1.47128	9.25153e-10	5.50217e-08
AC092667.2	-4.21449	9.32309e-10	5.53911e-08
PLD5	-5.14081	9.43237e-10	5.59836e-08
PXMP2	-1.47751	9.5781e-10	5.6791e-08
RP11-293M10.6	-1.89928	9.60665e-10	5.69027e-08
TXLNG	1.23626	9.79683e-10	5.79705e-08
PDZRN4	-5.12502	9.8642e-10	5.82987e-08
BLOC1S3	0.892235	9.8722e-10	5.82987e-08
SNRNP200	0.945298	9.8863e-10	5.83232e-08
RP11-677M14.3	-2.73264	1.00228e-09	5.90693e-08
MT1JP	-7.67973	1.00763e-09	5.93143e-08
CLDN5	-2.27853	1.00847e-09	5.93143e-08
FGF19	6.60695	1.01844e-09	5.98407e-08
CHI3L1	3.48673	1.01974e-09	5.98569e-08
RP11-305E6.4	1.47605	1.02209e-09	5.98843e-08
SLC5A7	-5.89294	1.02225e-09	5.98843e-08
PROSER1	1.65642	1.02514e-09	5.99938e-08
SST	-8.49872	1.02709e-09	6.00481e-08
CIRH1A	1.0015	1.02826e-09	6.00561e-08
REXO4	0.89243	1.0312e-09	6.01679e-08
RP11-150O12.6	3.0853	1.03772e-09	6.04885e-08
RP11-160O5.1	-2.03277	1.04442e-09	6.08185e-08
KRT7	3.03201	1.06611e-09	6.20199e-08
DSCC1	1.58216	1.07391e-09	6.24113e-08
UNC5CL	2.72712	1.07751e-09	6.25584e-08
RP11-458F8.4	2.13714	1.0982e-09	6.36967e-08
BRIX1	1.11394	1.11815e-09	6.47894e-08
WDR5	1.00277	1.12689e-09	6.52315e-08
HSD3BP2	-3.34819	1.13094e-09	6.54013e-08
WSCD1	-2.76662	1.13317e-09	6.54655e-08
MS4A10	-4.91388	1.13794e-09	6.56768e-08
TMEM220	-3.01672	1.14782e-09	6.61817e-08
RP1-148H17.1	-4.26302	1.1523e-09	6.63747e-08
AP000439.2	-4.59069	1.16428e-09	6.69987e-08
KCNMB1	-3.61002	1.16778e-09	6.71343e-08
TESK2	-1.4006	1.19292e-09	6.85123e-08
FAM72D	1.90099	1.20408e-09	6.90534e-08
NSUN5P1	1.96632	1.2047e-09	6.90534e-08
RHEBL1	1.71986	1.20909e-09	6.92372e-08
PJA2	-1.34607	1.22886e-09	7.03004e-08
GNG2	-2.01001	1.23228e-09	7.04278e-08
ZBTB12	1.69735	1.24282e-09	7.09518e-08
RP9	1.12618	1.24388e-09	7.09518e-08
SLC7A11	1.93836	1.26334e-09	7.19266e-08
YDJC	1.30705	1.26342e-09	7.19266e-08
RPF2	1.03984	1.28389e-09	7.3005e-08
TKT	1.1507	1.28486e-09	7.3005e-08
CLPB	1.36507	1.30547e-09	7.41043e-08
RP11-238K6.1	-2.17276	1.3098e-09	7.42781e-08
CTD-2227E11.1	2.76934	1.32974e-09	7.53362e-08
NOP14	1.06209	1.33427e-09	7.54736e-08
PGPEP1L	-4.91848	1.33474e-09	7.54736e-08
PRKCB	-2.84419	1.34765e-09	7.61297e-08
FAM135B	-5.73513	1.3596e-09	7.67308e-08
SLC25A22	1.23464	1.3915e-09	7.84556e-08
DIAPH3	1.72424	1.39497e-09	7.85756e-08
S100A2	3.20753	1.40012e-09	7.87901e-08
FASN	1.61232	1.44052e-09	8.09855e-08
GNA11	-1.10574	1.45491e-09	8.17161e-08
CCDC64	1.53266	1.46249e-09	8.20634e-08
RP11-348F1.2	-4.70474	1.46478e-09	8.2113e-08
DUS4L	1.16162	1.47111e-09	8.23809e-08
ZNF121	1.46873	1.4724e-09	8.23809e-08
TMEM196	-4.06569	1.47377e-09	8.23809e-08
PVR	1.13716	1.49685e-09	8.3591e-08
CMTM5	-6.2089	1.5098e-09	8.42336e-08
PADI2	-3.6403	1.53623e-09	8.56267e-08
SIGMAR1	1.10604	1.55671e-09	8.66859e-08
ZFAS1	1.72507	1.57154e-09	8.74284e-08
E2F1	1.70313	1.57953e-09	8.77898e-08
THEM6	1.3524	1.58576e-09	8.80524e-08
B3GNTL1	1.52649	1.58938e-09	8.81697e-08
FAM162A	-1.22011	1.60345e-09	8.88663e-08
RP11-480I12.7	2.52763	1.60669e-09	8.89619e-08
DMBX1	5.59864	1.61049e-09	8.90877e-08
MGAT4C	-5.36018	1.6233e-09	8.9712e-08
TCN2	-1.91654	1.62915e-09	8.99502e-08
SEC14L5	-2.98069	1.644e-09	9.06846e-08
RP11-353N14.5	2.96573	1.6458e-09	9.06988e-08
RP4-594A5.1	6.95379	1.65383e-09	9.10555e-08
ADCY3	1.38325	1.66323e-09	9.14868e-08
LINC01111	-1.86657	1.66659e-09	9.1586e-08
RP11-319C21.1	-3.3393	1.67112e-09	9.16996e-08
RP11-227F19.1	-2.84476	1.67179e-09	9.16996e-08
GABRE	2.48653	1.68599e-09	9.23918e-08
C12orf66	0.975843	1.69603e-09	9.28553e-08
HELZ2	1.72556	1.70332e-09	9.31676e-08
SPRY4	1.32811	1.72375e-09	9.4197e-08
AQP4	-5.20412	1.72646e-09	9.42567e-08
MRPL17	1.09746	1.73488e-09	9.45528e-08
LGALS4	-1.75277	1.73511e-09	9.45528e-08
RP11-467I17.1	-4.67296	1.74313e-09	9.49016e-08
SHH	2.27612	1.75069e-09	9.52249e-08
CLEC10A	-3.62661	1.75682e-09	9.54696e-08
ARRDC4	-1.58237	1.78915e-09	9.71363e-08
CTSLP8	-1.97592	1.79147e-09	9.71724e-08
RP11-862G15.2	-3.99459	1.79321e-09	9.71769e-08
IL11RA	-1.70723	1.79503e-09	9.71853e-08
PLEKHS1	2.93493	1.81006e-09	9.79087e-08
GUCA2B	-9.44326	1.83658e-09	9.92518e-08
WDR4	1.53432	1.84337e-09	9.95268e-08
SIAE	-1.71772	1.84841e-09	9.96547e-08
LINC01605	3.74452	1.84916e-09	9.96547e-08
SMARCA4	1.02262	1.85084e-09	9.96547e-08
CAP2	-2.70159	1.87387e-09	1.00802e-07
UNC80	-4.00973	1.87996e-09	1.00993e-07
C2-AS1	5.54949	1.88088e-09	1.00993e-07
KCNB1	-4.84825	1.89584e-09	1.01658e-07
MT2A	-2.25497	1.89673e-09	1.01658e-07
NUDCD1	1.27897	1.9368e-09	1.03711e-07
NR2C2AP	1.16086	1.94261e-09	1.03927e-07
ODF2	1.02255	1.95011e-09	1.04233e-07
GLS2	2.36962	1.96464e-09	1.04914e-07
PHOX2B	-6.05066	1.97103e-09	1.0516e-07
C1QTNF2	-1.89484	1.99055e-09	1.06104e-07
PRKAR2B	-2.54874	1.99984e-09	1.06502e-07
CLK3P2	-1.62967	2.00543e-09	1.06703e-07
EPHA1	1.45402	2.04684e-09	1.0878e-07
SLC17A7	-3.28424	2.04817e-09	1.0878e-07
GNB1L	1.30024	2.05081e-09	1.08821e-07
OGN	-5.86027	2.06405e-09	1.09425e-07
ANKS6	1.17061	2.07611e-09	1.09964e-07
CNPY2	0.804004	2.08243e-09	1.10169e-07
PLEKHA8	1.05481	2.08373e-09	1.10169e-07
HCFC2	-1.34013	2.09165e-09	1.10488e-07
ACBD6	0.910663	2.11453e-09	1.11596e-07
LINC01186	3.42945	2.12724e-09	1.12165e-07
MIR1-1HG	-4.47728	2.14042e-09	1.12713e-07
CCNYL1	-1.265	2.14147e-09	1.12713e-07
ADCYAP1R1	-5.4485	2.14445e-09	1.12768e-07
SLC9A9	-2.37729	2.23844e-09	1.17605e-07
C14orf39	-4.52013	2.24875e-09	1.18041e-07
PDE7B	-2.53392	2.2512e-09	1.18064e-07
RP11-1020A11.1	3.67125	2.28396e-09	1.19675e-07
SQLE	1.67427	2.31199e-09	1.21035e-07
RP1-276N6.2	7.8001	2.32015e-09	1.21354e-07
AKAP8L	0.915803	2.33846e-09	1.22203e-07
POLR1A	1.28979	2.361e-09	1.23271e-07
MTERF3	1.18621	2.36464e-09	1.23351e-07
PTK7	2.25241	2.38569e-09	1.24338e-07
PQLC1	-1.04618	2.4173e-09	1.25873e-07
EXOSC7	0.945324	2.42174e-09	1.25993e-07
DLGAP4	0.977494	2.42571e-09	1.26087e-07
TMEM249	4.38675	2.43494e-09	1.26455e-07
SNHG20	1.45683	2.4386e-09	1.26457e-07
HAUS5	1.26113	2.43929e-09	1.26457e-07
RGS2	-2.47255	2.45804e-09	1.27316e-07
C19orf45	2.29171	2.49132e-09	1.28926e-07
GPER1	-3.02876	2.51635e-09	1.30106e-07
LINC00936	-1.48219	2.5296e-09	1.30467e-07
HEPACAM	-5.39668	2.52986e-09	1.30467e-07
SLC7A14	-5.03613	2.53e-09	1.30467e-07
LRMP	-2.59414	2.54273e-09	1.31007e-07
LINC01230	-4.57792	2.56363e-09	1.31969e-07
NTMT1	1.08758	2.5768e-09	1.3253e-07
PPP1R13L	1.49499	2.60505e-09	1.33865e-07
TPH1	-4.53108	2.61919e-09	1.34474e-07
SPATA33	1.41125	2.6389e-09	1.35333e-07
GCG	-10.1365	2.64054e-09	1.35333e-07
PYY	-10.7305	2.6527e-09	1.35837e-07
RECQL4	2.40391	2.65635e-09	1.35905e-07
RP11-54H7.4	5.68077	2.68029e-09	1.3701e-07
ADIPOQ	-7.91041	2.68649e-09	1.37208e-07
RP11-493L12.6	5.09414	2.70308e-09	1.37933e-07
MT1E	-3.63492	2.7054e-09	1.37933e-07
IFITM1	2.28549	2.70962e-09	1.38028e-07
MAOA	-2.15312	2.72176e-09	1.38338e-07
ANXA9	1.98858	2.722e-09	1.38338e-07
KRT75	6.92892	2.7228e-09	1.38338e-07
RP13-497K6.1	-6.66956	2.72899e-09	1.38533e-07
PAICS	1.26867	2.74047e-09	1.38995e-07
FAM189A2	-3.08435	2.75276e-09	1.39498e-07
LIMS2	-2.41796	2.78283e-09	1.40849e-07
KIAA0907	1.46149	2.78424e-09	1.40849e-07
EIF2AK1	0.817843	2.81298e-09	1.42133e-07
CCDC137	1.09628	2.81446e-09	1.42133e-07
CD1D	-1.98769	2.83327e-09	1.42947e-07
HADHB	-0.786227	2.83546e-09	1.42947e-07
RP11-298D21.3	-2.28449	2.86546e-09	1.44319e-07
CNNM2	-1.24056	2.86761e-09	1.44319e-07
ARL4D	-2.4053	2.88737e-09	1.45189e-07
RP11-429J17.7	2.78622	2.89905e-09	1.45651e-07
UBE2I	0.794852	2.90664e-09	1.45908e-07
ATP8B1	-1.57491	2.9174e-09	1.46322e-07
UPF3B	1.25189	2.92418e-09	1.46536e-07
RPGRIP1L	1.19331	2.95243e-09	1.47826e-07
PIK3C2G	-4.80893	2.96229e-09	1.48193e-07
CACNG5	-3.61673	2.97618e-09	1.48744e-07
SLC2A13	-1.37862	2.97838e-09	1.48744e-07
WNT3	2.38535	2.98106e-09	1.48751e-07
ASB8	-0.609168	2.98639e-09	1.48769e-07
RP11-164H13.1	-4.59252	2.9865e-09	1.48769e-07
KAT2B	-1.77729	3.00941e-09	1.49783e-07
WNT8B	4.27201	3.04042e-09	1.51198e-07
PTMA	0.808545	3.04542e-09	1.51318e-07
GRHL1	2.36953	3.05463e-09	1.51647e-07
KLHL31	1.9992	3.05896e-09	1.51733e-07
FBXO32	-1.96536	3.07489e-09	1.52394e-07
MASP1	-4.3822	3.0866e-09	1.52845e-07
CTD-2228K2.7	2.94413	3.14142e-09	1.55429e-07
RP11-1069G10.1	-3.30697	3.15476e-09	1.55834e-07
CTD-2537O9.1	-2.6732	3.15753e-09	1.55834e-07
WDR64	-4.65957	3.1576e-09	1.55834e-07
PLN	-4.02036	3.17056e-09	1.56342e-07
HNRNPA1L2	1.16758	3.18132e-09	1.56741e-07
NOLC1	1.18993	3.19487e-09	1.57276e-07
FXYD6	-2.80605	3.21685e-09	1.58225e-07
INCA1	-1.21799	3.29467e-09	1.61913e-07
ADGRB3	-4.7793	3.29735e-09	1.61913e-07
KLC3	4.87986	3.30339e-09	1.62073e-07
ADCY5	-3.01332	3.3407e-09	1.63767e-07
UHRF1	1.7996	3.34492e-09	1.63837e-07
AURKA	1.67695	3.34984e-09	1.63941e-07
MRGPRD	-3.63013	3.36338e-09	1.64466e-07
AUNIP	2.2158	3.37417e-09	1.64856e-07
AHNAK	-1.80238	3.42141e-09	1.67025e-07
RP11-340M11.1	-2.31682	3.43206e-09	1.67405e-07
PODXL2	1.52861	3.45265e-09	1.68269e-07
RELL2	2.23614	3.46961e-09	1.68955e-07
P2RY1	-2.77228	3.50219e-09	1.704e-07
BMP3	-6.41064	3.57681e-09	1.73758e-07
C2orf61	5.62491	3.57713e-09	1.73758e-07
PPY	-7.93915	3.60331e-09	1.7475e-07
CGRRF1	-1.31232	3.60352e-09	1.7475e-07
TEX11	-3.60526	3.61959e-09	1.75384e-07
ZNF74	1.15832	3.64519e-09	1.76478e-07
C5orf67	-4.59924	3.66521e-09	1.77301e-07
IFRD2	1.21681	3.67323e-09	1.77542e-07
GGTA1P	-2.61165	3.70625e-09	1.78991e-07
B3GNT7	-4.73289	3.72024e-09	1.79518e-07
ZNF783	1.27914	3.77893e-09	1.822e-07
CNTN4	-2.06211	3.78916e-09	1.82543e-07
RP11-132N15.3	-3.56587	3.79815e-09	1.82826e-07
LDHD	-3.15831	3.80376e-09	1.82946e-07
GIT1	1.0028	3.87707e-09	1.86319e-07
DNAJB5	-2.4742	3.91651e-09	1.8806e-07
GRPEL2	1.01878	3.92965e-09	1.88536e-07
STMN4	-6.24824	3.93483e-09	1.8863e-07
DNASE1L3	-4.28824	3.95044e-09	1.89224e-07
BVES	-2.93149	3.95639e-09	1.89354e-07
ZNF697	1.63622	3.97683e-09	1.90177e-07
PMEPA1	1.90144	3.98856e-09	1.90582e-07
KCNAB1	-1.90593	4.07118e-09	1.94372e-07
PTENP1-AS	-4.97677	4.08087e-09	1.94675e-07
PERP	1.33445	4.12774e-09	1.96751e-07
RP11-420K14.1	-3.70005	4.13534e-09	1.96953e-07
PTGER4	-1.90363	4.20433e-09	2.00076e-07
NIM1K	-2.14638	4.22897e-09	2.01085e-07
CNR1	-5.14986	4.23504e-09	2.01211e-07
CPOX	0.969308	4.25479e-09	2.01985e-07
LPP	-1.41362	4.2809e-09	2.0306e-07
NOP16	1.19184	4.28767e-09	2.03217e-07
CCT7	0.836905	4.33034e-09	2.05073e-07
DNER	-4.13889	4.37234e-09	2.06895e-07
RP11-316N24.2	-2.09302	4.39699e-09	2.07894e-07
MAPT	-3.16724	4.49524e-09	2.12368e-07
EPHB4	1.09347	4.5426e-09	2.14432e-07
EPHA7	-4.38075	4.56013e-09	2.15086e-07
RP11-400N13.3	7.16577	4.57554e-09	2.15639e-07
CTD-2147F2.1	9.6448	4.63706e-09	2.18363e-07
STX6	0.774254	4.65753e-09	2.19151e-07
UNC5D	-4.38967	4.66397e-09	2.19278e-07
RP11-111M22.4	3.6693	4.70872e-09	2.21204e-07
RNF32	1.64119	4.71344e-09	2.21249e-07
ATP2B4	-1.97726	4.77885e-09	2.24139e-07
KLK7	6.82224	4.83315e-09	2.26504e-07
RBL1	1.39585	4.85519e-09	2.27177e-07
CDC14A	-1.72947	4.8584e-09	2.27177e-07
SNAI1	2.00069	4.85913e-09	2.27177e-07
ACTG2	-4.46605	4.87229e-09	2.27611e-07
C14orf180	-5.20852	4.93034e-09	2.30139e-07
DNAH5	3.28898	4.95877e-09	2.31282e-07
AC092675.4	-2.21859	5.05924e-09	2.3578e-07
ASTN1	-4.61626	5.13075e-09	2.38776e-07
ROGDI	-1.0166	5.13169e-09	2.38776e-07
CENPF	1.85594	5.15681e-09	2.39755e-07
RP11-384P7.5	-2.2864	5.17822e-09	2.40559e-07
CPEB1	-4.06445	5.20241e-09	2.41491e-07
FILIP1	-2.46592	5.23753e-09	2.4293e-07
TSPAN19	-4.58457	5.30293e-09	2.45768e-07
ACVR2B	1.16071	5.30948e-09	2.45861e-07
RP11-556G22.2	-1.94404	5.31333e-09	2.45861e-07
PLCL2	-2.57334	5.35223e-09	2.47383e-07
AC105398.3	-2.45649	5.35467e-09	2.47383e-07
ULBP2	3.16804	5.36215e-09	2.47533e-07
DPM2	1.03433	5.42289e-09	2.5014e-07
CHTF18	1.8739	5.44791e-09	2.51097e-07
RP5-1158E12.3	6.58512	5.50004e-09	2.533e-07
RP11-1143G9.5	4.35782	5.51929e-09	2.53987e-07
AXIN2	2.41094	5.52974e-09	2.54268e-07
CTB-158E9.2	-3.9757	5.5387e-09	2.54298e-07
SMPD4	0.87978	5.53907e-09	2.54298e-07
RP11-546K22.1	5.58261	5.57693e-09	2.55836e-07
KRTAP5-4	5.25803	5.59804e-09	2.56603e-07
POLR1C	1.16887	5.60354e-09	2.56654e-07
SS18L1	1.2338	5.64666e-09	2.58427e-07
MIR503HG	3.29397	5.68645e-09	2.60045e-07
STAG3L5P	1.65671	5.71304e-09	2.60975e-07
SH2D2A	1.60839	5.71569e-09	2.60975e-07
CNN1	-4.26151	5.73497e-09	2.61651e-07
WDR90	1.85992	5.74346e-09	2.61835e-07
STX12	-0.87678	5.76008e-09	2.62388e-07
STC2	3.04499	5.77528e-09	2.62876e-07
TMEM9B	-0.893521	5.86287e-09	2.66656e-07
CMTM7	1.53492	5.90959e-09	2.68572e-07
RAB27A	-1.76669	5.91549e-09	2.68632e-07
RANGAP1	1.08041	5.94552e-09	2.69786e-07
CST4	6.41877	5.98884e-09	2.71542e-07
POLG2	1.21287	6.00443e-09	2.72038e-07
NOC4L	1.18082	6.07796e-09	2.75157e-07
HOXD1	-3.28794	6.09942e-09	2.75915e-07
MMRN1	-4.47235	6.10808e-09	2.76094e-07
ZER1	-0.879879	6.12318e-09	2.76563e-07
ZNF667-AS1	-2.11941	6.18132e-09	2.78974e-07
GFRA1	-3.53617	6.19831e-09	2.79525e-07
ZNF335	0.960437	6.27111e-09	2.8248e-07
HNRNPA1P17	-4.44215	6.27608e-09	2.8248e-07
BCAP31	0.923222	6.2783e-09	2.8248e-07
UBE2SP2	1.59031	6.2951e-09	2.83018e-07
MYC	1.81125	6.3217e-09	2.83996e-07
SGCE	-1.94055	6.33226e-09	2.84247e-07
PTGDR	-4.35874	6.33697e-09	2.84247e-07
PTPN21	-1.24185	6.43055e-09	2.88224e-07
DDX51	1.15726	6.48086e-09	2.90256e-07
ADH1B	-6.94132	6.49629e-09	2.90725e-07
KIAA1614-AS1	3.08405	6.50226e-09	2.9077e-07
GPATCH2	0.825127	6.50881e-09	2.90841e-07
MPC1	-1.38886	6.52563e-09	2.9137e-07
KIAA0408	-3.67175	6.54275e-09	2.91912e-07
SCN4B	-2.30951	6.57511e-09	2.93133e-07
DAND5	-4.33887	6.60074e-09	2.94052e-07
TCP11L1	-1.08679	6.62338e-09	2.94836e-07
MPP4	3.65832	6.64107e-09	2.95399e-07
ST7-OT4	3.96399	6.65269e-09	2.95592e-07
FIRRE	5.45981	6.65549e-09	2.95592e-07
KLB	-2.38759	6.66178e-09	2.95647e-07
NMRK2	-5.05573	6.75687e-09	2.9964e-07
HAND2	-4.41845	6.85103e-09	3.03586e-07
RP11-155G14.5	4.47766	6.94631e-09	3.07575e-07
NRG2	-3.91683	7.00943e-09	3.10136e-07
KLK8	8.86486	7.01763e-09	3.10264e-07
FSIP2-AS1	3.90481	7.04099e-09	3.11062e-07
RP11-567J20.3	-5.02924	7.06207e-09	3.11742e-07
MGST3	-0.807767	7.06702e-09	3.11742e-07
SEC61A1	0.668766	7.0757e-09	3.1189e-07
DHDDS	-1.02633	7.10093e-09	3.12767e-07
USP40	0.880075	7.10958e-09	3.12913e-07
JCHAIN	-5.54933	7.15002e-09	3.14456e-07
RAD54B	1.6337	7.16771e-09	3.14997e-07
MS4A12	-8.01212	7.19356e-09	3.15897e-07
C10orf54	-1.45559	7.23501e-09	3.17479e-07
NEUROD6	-1.71293	7.26102e-09	3.18381e-07
CCDC150	1.91884	7.29938e-09	3.19824e-07
AF131216.5	-2.89802	7.37446e-09	3.22872e-07
OR2L13	-3.27112	7.39646e-09	3.23594e-07
KMT2B	1.14266	7.4037e-09	3.23669e-07
MTFR1L	-0.863903	7.48705e-09	3.27068e-07
FANCA	1.46699	7.54798e-09	3.29484e-07
SETBP1	-2.33604	7.57467e-09	3.30403e-07
CTD-2135D7.5	-5.99014	7.65695e-09	3.33744e-07
RIMS4	-5.61517	7.66267e-09	3.33745e-07
RP11-1090M7.1	-4.01237	7.69273e-09	3.34805e-07
TRAF2	1.04878	7.69996e-09	3.34871e-07
LPO	5.33592	7.76523e-09	3.37459e-07
FAM84B	1.34713	7.83324e-09	3.40162e-07
UBE2V1	0.969071	7.92838e-09	3.44039e-07
DACH1	2.41703	8.00235e-09	3.46992e-07
ADAMTS9-AS1	-4.99196	8.05943e-09	3.49208e-07
ACP1	0.753579	8.10352e-09	3.50859e-07
TACR3	-2.53001	8.15528e-09	3.52839e-07
TTPAL	1.12106	8.19742e-09	3.54401e-07
SLC12A9	1.07606	8.2554e-09	3.56644e-07
RFT1	0.931435	8.36554e-09	3.61136e-07
ZFP69B	1.4547	8.39975e-09	3.62346e-07
ROPN1	-5.37432	8.43708e-09	3.63688e-07
CNTN2	-4.99866	8.45311e-09	3.64111e-07
CD79B	-2.54347	8.49359e-09	3.65586e-07
NLGN1	-5.10303	8.56711e-09	3.6848e-07
A2M-AS1	-2.06484	8.58526e-09	3.68763e-07
CSNK1E	0.891293	8.58627e-09	3.68763e-07
UTP6	0.826493	8.6194e-09	3.69914e-07
TMPRSS3	2.54513	8.6322e-09	3.70193e-07
ATP2B3	-4.3278	8.73135e-09	3.74171e-07
CFAP45	2.06769	8.74307e-09	3.74399e-07
SMYD2	0.891334	8.76914e-09	3.75241e-07
JAZF1	-1.88486	8.78202e-09	3.75518e-07
SMIM6	-1.7392	8.80043e-09	3.75894e-07
ATXN7L2	1.21339	8.80365e-09	3.75894e-07
ITM2C	-2.42846	8.82437e-09	3.76504e-07
CAMK2G	-0.960189	8.87235e-09	3.78276e-07
NOTO	-3.10141	8.88351e-09	3.78476e-07
SLC52A2	1.45732	8.91491e-09	3.79538e-07
RP11-5A19.5	2.90422	8.99666e-09	3.8274e-07
CTD-3193O13.11	5.62821	9.12685e-09	3.87997e-07
RP11-412D9.4	-1.88354	9.16122e-09	3.89176e-07
TCEAL6	-5.73334	9.19295e-09	3.8979e-07
RP11-43A14.2	-1.03782	9.20229e-09	3.8979e-07
RP11-744N12.3	-1.03782	9.20229e-09	3.8979e-07
RP5-998H6.2	-1.03782	9.20229e-09	3.8979e-07
LSM14B	1.10049	9.34051e-09	3.95359e-07
SLC22A3	1.82437	9.43547e-09	3.9909e-07
CDKN2B	-2.56851	9.44709e-09	3.9913e-07
JADE3	1.47714	9.45006e-09	3.9913e-07
GRIK5	-3.24397	9.46812e-09	3.99605e-07
TRIM59	1.21798	9.49604e-09	4.00345e-07
LSG1	0.812182	9.50304e-09	4.00345e-07
RP11-417P24.1	-2.03056	9.50616e-09	4.00345e-07
PES1	1.03261	9.53925e-09	4.0145e-07
MROH2B	-3.77188	9.55033e-09	4.01628e-07
PER3	-2.06436	9.5869e-09	4.02609e-07
LINC00844	-5.27582	9.59597e-09	4.02609e-07
TRIM24	1.16995	9.59654e-09	4.02609e-07
CDKL2	-2.65947	9.60115e-09	4.02609e-07
EFHC2	-3.81024	9.63107e-09	4.03575e-07
RERG-IT1	-2.12907	9.65565e-09	4.04316e-07
PNO1	1.01321	9.68589e-09	4.05292e-07
PPP1R14BP3	1.21146	9.74447e-09	4.0724e-07
TONSL	1.5055	9.74634e-09	4.0724e-07
CASD1	-1.3017	9.79546e-09	4.09001e-07
B3GALT4	-1.38052	9.82377e-09	4.09785e-07
CEP83	1.03041	9.82825e-09	4.09785e-07
RGS13	-4.55947	9.84509e-09	4.10196e-07
KRTAP13-2	-8.38305	9.86765e-09	4.10843e-07
RP11-454P7.3	-2.3762	9.96066e-09	4.14421e-07
TOM1L2	-1.04212	9.98334e-09	4.1507e-07
CPT2	-1.07991	1.00607e-08	4.1799e-07
PACSIN2	-0.987191	1.00757e-08	4.18224e-07
RP11-436K8.1	4.50683	1.00806e-08	4.18224e-07
KANK2	-1.8837	1.01461e-08	4.20643e-07
FRRS1L	-4.6073	1.01745e-08	4.21521e-07
NEDD4L	-1.2622	1.02896e-08	4.25988e-07
CD44	1.32133	1.03259e-08	4.27189e-07
ZNF746	0.831171	1.03429e-08	4.27591e-07
HCN4	-3.64288	1.03601e-08	4.27951e-07
EFTUD2	0.891844	1.03662e-08	4.27951e-07
LINC01218	-2.07191	1.04129e-08	4.29575e-07
RERGL	-7.13693	1.04787e-08	4.31986e-07
SETP2	-1.47041	1.05187e-08	4.33332e-07
LINC01140	-2.84275	1.0533e-08	4.33613e-07
LINC01588	-1.58934	1.05411e-08	4.33644e-07
ORM2	5.80622	1.05717e-08	4.34596e-07
NELFA	0.864485	1.06643e-08	4.38094e-07
CD36	-3.06772	1.07016e-08	4.38984e-07
RCAN2	-1.74538	1.0705e-08	4.38984e-07
CTD-3222D19.12	1.86316	1.07084e-08	4.38984e-07
RP5-1112D6.4	2.3389	1.09013e-08	4.46581e-07
C5orf34	1.39779	1.10439e-08	4.52107e-07
SLC22A18AS	-2.11361	1.10826e-08	4.53372e-07
FOXD3	-5.20465	1.11531e-08	4.55939e-07
ARHGEF25	-2.59643	1.1169e-08	4.56173e-07
RP11-686F15.2	-1.99385	1.11744e-08	4.56173e-07
XXbac-BPG308K3.5	5.06334	1.12561e-08	4.59188e-07
SEPP1	-3.01682	1.14236e-08	4.65696e-07
RP11-449D8.5	-5.26505	1.15627e-08	4.71041e-07
TMEM255A	-3.04826	1.16107e-08	4.72665e-07
TMOD1	-2.94558	1.1646e-08	4.73698e-07
RN7SKP127	-7.36301	1.16522e-08	4.73698e-07
CCL14	-3.59011	1.16947e-08	4.75096e-07
RNF149	0.699633	1.17136e-08	4.75534e-07
XXbac-B476C20.9	-1.58464	1.17666e-08	4.77355e-07
MCM7	1.18238	1.18802e-08	4.8163e-07
RPS2P4	3.22364	1.19297e-08	4.82725e-07
LAGE3	1.1747	1.19306e-08	4.82725e-07
HAGHL	2.44918	1.1932e-08	4.82725e-07
SCGN	-6.27359	1.19732e-08	4.84061e-07
RP11-665C14.2	-2.1183	1.199e-08	4.84261e-07
PRSS33	5.78268	1.19947e-08	4.84261e-07
RPS2	1.01051	1.20313e-08	4.85402e-07
ANO5	-4.19767	1.21006e-08	4.87863e-07
SLC7A13	-1.13111	1.21369e-08	4.88992e-07
HRK	-5.05802	1.21625e-08	4.89686e-07
CTD-3179P9.1	-4.9543	1.22279e-08	4.91807e-07
FANCF	0.976525	1.2232e-08	4.91807e-07
SLC26A3	-5.40583	1.22851e-08	4.93602e-07
C15orf62	1.51097	1.22991e-08	4.93731e-07
RP11-309L24.4	2.04416	1.23051e-08	4.93731e-07
PLAGL2	1.64122	1.24358e-08	4.98634e-07
CD300LG	-5.21578	1.24725e-08	4.9976e-07
IGHV3-22	-4.11536	1.25057e-08	5.0067e-07
PCOLCE2	-4.56438	1.25123e-08	5.0067e-07
RP11-474D1.4	7.35985	1.26062e-08	5.04085e-07
RP11-359E19.2	-4.48072	1.26359e-08	5.04927e-07
RBM39	1.20477	1.26859e-08	5.06579e-07
EBPL	1.23283	1.27113e-08	5.07249e-07
TAMM41	1.0314	1.27788e-08	5.09596e-07
PIANP	-2.60455	1.28307e-08	5.11316e-07
P3H1	1.31473	1.28549e-08	5.11934e-07
ILK	-0.963166	1.30083e-08	5.17688e-07
ZNF696	1.32714	1.30561e-08	5.19237e-07
STOX2	-2.04639	1.31962e-08	5.24457e-07
CMA1	-7.24137	1.32935e-08	5.27964e-07
CTD-2194A8.2	-4.63613	1.335e-08	5.2985e-07
S1PR5	1.79914	1.34402e-08	5.33068e-07
BCAR3	-1.38338	1.35889e-08	5.38496e-07
MYOCD	-3.44196	1.35955e-08	5.38496e-07
RP11-384P7.7	-4.32344	1.36505e-08	5.40311e-07
HDAC9	-2.29882	1.37582e-08	5.44206e-07
AP001171.1	-1.54963	1.38151e-08	5.46088e-07
FER1L4	3.44681	1.38877e-08	5.48587e-07
ZNRF3	1.49918	1.39334e-08	5.50023e-07
SCN2B	-4.74023	1.40686e-08	5.54964e-07
SECTM1	-2.74278	1.40775e-08	5.54964e-07
SNAPC4	1.08975	1.41527e-08	5.5755e-07
PDE6A	-4.14793	1.41818e-08	5.58323e-07
SLC35C2	0.960279	1.42019e-08	5.58737e-07
RP11-429A20.3	-2.76669	1.42288e-08	5.59175e-07
CHL1-AS1	-3.14336	1.42321e-08	5.59175e-07
RP11-138I17.1	-3.72732	1.43444e-08	5.63211e-07
CTD-3216D2.5	5.1454	1.45463e-08	5.70755e-07
XXyac-YM21GA2.7	-4.43799	1.45571e-08	5.70798e-07
AC005592.2	3.79829	1.45981e-08	5.72019e-07
MALL	-1.87847	1.46086e-08	5.72051e-07
SSC4D	1.3435	1.46291e-08	5.7247e-07
FAM46C	-2.4989	1.46496e-08	5.7289e-07
MPP2	-2.26944	1.47021e-08	5.74038e-07
HSD11B2	-1.88613	1.47043e-08	5.74038e-07
RFWD3	1.15112	1.47084e-08	5.74038e-07
RP11-199F11.2	1.82222	1.47612e-08	5.75716e-07
HMGB3	1.45549	1.48177e-08	5.77537e-07
RP11-875O11.3	5.34685	1.49764e-08	5.83335e-07
RP11-148K1.12	1.8599	1.50152e-08	5.84311e-07
NKPD1	2.84064	1.50215e-08	5.84311e-07
AGT	2.72854	1.50376e-08	5.84549e-07
DTX2P1-UPK3BP1-PMS2P11	1.13463	1.50585e-08	5.84975e-07
FNIP2	-1.15711	1.50766e-08	5.85291e-07
OSBPL1A	-1.88354	1.5155e-08	5.87945e-07
MC1R	1.67303	1.52308e-08	5.90492e-07
RP13-714J12.1	2.90861	1.52725e-08	5.91719e-07
PTCD1	0.94316	1.53285e-08	5.93495e-07
TMCC3	-2.06226	1.53853e-08	5.95301e-07
PTPRH	-1.90708	1.55009e-08	5.99379e-07
RP11-2N1.2	-5.84917	1.57036e-08	6.06599e-07
GPX3	-2.52302	1.57084e-08	6.06599e-07
KIAA1683	-2.04186	1.58048e-08	6.09922e-07
DCLK1	-3.22609	1.58261e-08	6.1034e-07
LARGE	-1.20235	1.58446e-08	6.10653e-07
FAS	-1.97508	1.58897e-08	6.1199e-07
NLE1	1.18481	1.59274e-08	6.13036e-07
SLC7A1	1.44906	1.60553e-08	6.17556e-07
RP11-500G10.5	5.05106	1.60695e-08	6.17694e-07
ULBP1	3.13426	1.62184e-08	6.23008e-07
ACTL6B	-5.02154	1.62414e-08	6.23484e-07
RTEL1	2.09371	1.62904e-08	6.24882e-07
NUF2	1.6447	1.62991e-08	6.24882e-07
LRCH2	-2.60542	1.63124e-08	6.24981e-07
GPT	-3.41744	1.64151e-08	6.2835e-07
PMS2CL	0.835168	1.64218e-08	6.2835e-07
ZMAT4	-4.99562	1.64378e-08	6.28554e-07
SORCS3	-4.33155	1.64647e-08	6.2906e-07
TPD52L2	1.01828	1.64725e-08	6.2906e-07
THRB	-2.67798	1.65288e-08	6.30798e-07
ROR1	-2.95137	1.67416e-08	6.38502e-07
SNHG1	1.52182	1.67983e-08	6.40249e-07
MXD1	-1.65715	1.68597e-08	6.42031e-07
INSL5	-10.3589	1.6867e-08	6.42031e-07
KLF9	-1.91181	1.69083e-08	6.43184e-07
SLC22A5	-1.20757	1.70549e-08	6.48341e-07
NRXN1	-5.68853	1.72252e-08	6.54389e-07
STRIP2	2.05103	1.73713e-08	6.59513e-07
CTD-2369P2.10	1.89591	1.74272e-08	6.61206e-07
SHISA5	0.845972	1.74541e-08	6.61797e-07
MOCS3	1.17816	1.74914e-08	6.62784e-07
LINC00618	5.31371	1.76778e-08	6.69415e-07
SLC4A11	3.39663	1.76967e-08	6.69698e-07
PHLDA1	2.19039	1.77275e-08	6.70427e-07
KIAA1644	-3.43831	1.77581e-08	6.71153e-07
TAF1A	1.39658	1.77954e-08	6.72128e-07
RP11-445F6.2	-4.6828	1.78096e-08	6.72233e-07
PRR19	1.32346	1.78995e-08	6.75191e-07
DSC2	-1.43972	1.83643e-08	6.92277e-07
FAM188B	1.16732	1.8428e-08	6.94231e-07
GTF3A	1.72601	1.84631e-08	6.95109e-07
MSI2	1.0149	1.84861e-08	6.95484e-07
RP5-1112D6.7	2.27683	1.84969e-08	6.95484e-07
SRD5A1	1.15534	1.85433e-08	6.96782e-07
CUL4A	1.00503	1.88148e-08	7.06532e-07
RP11-747D18.1	-5.8543	1.88572e-08	7.0767e-07
HIF3A	-2.88818	1.89175e-08	7.09477e-07
IL11	3.98272	1.8956e-08	7.10467e-07
C11orf86	-5.2529	1.89746e-08	7.10712e-07
FGF18	2.39852	1.90528e-08	7.13183e-07
FAM214A	-1.24207	1.90696e-08	7.13357e-07
NR3C1	-2.13509	1.9223e-08	7.18635e-07
LRRC53	-3.32525	1.93261e-08	7.22028e-07
NSMF	1.26017	1.9399e-08	7.24289e-07
RNF150	-3.7033	1.96144e-08	7.31866e-07
WBSCR22	0.876081	1.9633e-08	7.32093e-07
DHX9	0.744841	1.97415e-08	7.35674e-07
HTR3C	-5.0061	1.98076e-08	7.37665e-07
E2F7	1.78917	1.98623e-08	7.39234e-07
RP11-480A16.1	1.86459	1.99499e-08	7.42022e-07
USP31	1.09506	2.0141e-08	7.48655e-07
DAP3	0.699773	2.01542e-08	7.48669e-07
TIGD2	1.01403	2.01711e-08	7.48824e-07
UPF3A	1.1072	2.02133e-08	7.49916e-07
FIGNL1	1.23566	2.03888e-08	7.55529e-07
SOCS2	-1.58537	2.03904e-08	7.55529e-07
GDPD2	-3.24733	2.05313e-08	7.60267e-07
NOC3L	1.0336	2.06617e-08	7.64613e-07
HPGDS	-3.12642	2.07719e-08	7.68205e-07
IGSF11	-4.3512	2.07928e-08	7.68495e-07
CD177P1	-7.45015	2.08449e-08	7.69935e-07
NLGN4X	-2.34809	2.09621e-08	7.73773e-07
OR8G5	-3.05576	2.10211e-08	7.7521e-07
CTD-2231E14.4	-3.51456	2.10275e-08	7.7521e-07
SHISA2	2.91109	2.10953e-08	7.77223e-07
FLNC	-3.20348	2.1191e-08	7.80257e-07
HS3ST6	-5.84016	2.1224e-08	7.80983e-07
SEC14L4	5.52299	2.13186e-08	7.83969e-07
MYT1L	-4.42763	2.13682e-08	7.85303e-07
ANKRD35	-2.20858	2.16487e-08	7.9511e-07
CPNE8	-2.03017	2.18261e-08	8.01126e-07
RNF112	-2.51961	2.1857e-08	8.01388e-07
EMC3-AS1	1.72056	2.18606e-08	8.01388e-07
DACT3	-2.71046	2.19216e-08	8.03121e-07
ELAVL4	-3.53046	2.20129e-08	8.0596e-07
YEATS2	1.08752	2.20477e-08	8.06411e-07
CTC-338M12.4	1.52467	2.20527e-08	8.06411e-07
RRP1	1.17705	2.21565e-08	8.09702e-07
PSAT1	2.6096	2.22927e-08	8.14171e-07
LINC01234	7.14111	2.24439e-08	8.1918e-07
TAS2R38	4.56549	2.25174e-08	8.21352e-07
RP11-186F10.2	5.82655	2.27692e-08	8.30019e-07
CCNF	1.47565	2.28366e-08	8.31904e-07
TMEM147-AS1	1.72226	2.28493e-08	8.31904e-07
CD48	-2.35955	2.28949e-08	8.33048e-07
MYH16	3.05646	2.2938e-08	8.33273e-07
KIF5C	-2.68248	2.29463e-08	8.33273e-07
SLC30A10	-6.15928	2.29569e-08	8.33273e-07
PNN	0.973135	2.2958e-08	8.33273e-07
SMPD1	-1.34172	2.3032e-08	8.35443e-07
PCNXL2	1.45981	2.31639e-08	8.39674e-07
JPH2	-3.43307	2.31773e-08	8.39674e-07
PRADC1	-1.27699	2.32061e-08	8.40197e-07
ZCCHC7	0.833378	2.33273e-08	8.44063e-07
MINA	0.781724	2.33498e-08	8.44353e-07
ECE2	1.26608	2.34477e-08	8.47373e-07
FXYD1	-4.19921	2.36083e-08	8.5265e-07
ERICH3	-4.11769	2.38304e-08	8.6014e-07
EPHA6	-5.87228	2.39004e-08	8.62137e-07
EIF5B	0.886031	2.40344e-08	8.66436e-07
SETD6	1.14805	2.40879e-08	8.67832e-07
NNAT	-3.06585	2.41921e-08	8.71051e-07
RP11-598F7.6	2.81927	2.42458e-08	8.72445e-07
CPA4	4.08884	2.42666e-08	8.72658e-07
NCL	0.939167	2.42831e-08	8.72716e-07
RP4-580N22.2	-4.33726	2.44054e-08	8.76575e-07
RP11-501J20.5	-4.77817	2.46851e-08	8.86076e-07
TRIM29	2.76072	2.4753e-08	8.8797e-07
LINC01351	-6.04426	2.47942e-08	8.88905e-07
ANKRD16	0.914801	2.49376e-08	8.935e-07
CTC-523E23.3	1.32059	2.49763e-08	8.94339e-07
TMEM59L	-3.16283	2.53795e-08	9.08219e-07
TMEM265	1.48186	2.54905e-08	9.11635e-07
CTD-2385L22.2	-5.22231	2.58267e-08	9.23095e-07
RP11-21A7A.2	-5.52122	2.58967e-08	9.25032e-07
IGLC5	-4.79037	2.60933e-08	9.31486e-07
GDNF	-2.16483	2.61124e-08	9.31603e-07
SLC4A10	-3.90463	2.62665e-08	9.3653e-07
C9orf135	-5.52645	2.6312e-08	9.37485e-07
CLDN8	-9.58818	2.63253e-08	9.37485e-07
TRDN	-5.09554	2.64991e-08	9.42565e-07
ADGRL3	-2.65875	2.65001e-08	9.42565e-07
DNAH14	1.65954	2.65429e-08	9.43514e-07
DNMT3B	1.86467	2.65671e-08	9.43799e-07
C19orf48	1.41792	2.71281e-08	9.63147e-07
ASPM	1.60551	2.73495e-08	9.70419e-07
XPOT	1.29424	2.74242e-08	9.72479e-07
AC007182.6	-4.8592	2.75745e-08	9.7722e-07
CEND1	-2.26238	2.76699e-08	9.80007e-07
NAALAD2	-1.78884	2.78907e-08	9.87228e-07
DPF3	-2.42206	2.80131e-08	9.90399e-07
GNA13	-1.01614	2.80141e-08	9.90399e-07
TSPAN1	-2.63176	2.81348e-08	9.94067e-07
SETDB1	0.761594	2.83429e-08	1.00082e-06
C9orf114	0.956821	2.84827e-08	1.00515e-06
SLCO4A1-AS1	3.69312	2.85948e-08	1.00798e-06
IARS	1.02459	2.85975e-08	1.00798e-06
SEMA3E	-5.41734	2.87555e-08	1.01295e-06
LRRC61	1.02375	2.88144e-08	1.01441e-06
HNRNPU	0.776024	2.89482e-08	1.01851e-06
NKD1	3.71368	2.89923e-08	1.01918e-06
PPM1A	-0.914688	2.90021e-08	1.01918e-06
NIP7	0.878014	2.90222e-08	1.01927e-06
NAA16	1.15252	2.91453e-08	1.02298e-06
RP5-908M14.5	3.78177	2.92288e-08	1.0253e-06
MIER2	0.783614	2.92918e-08	1.0269e-06
C10orf142	-4.49003	2.93975e-08	1.02998e-06
NR5A2	-2.07854	2.95209e-08	1.03369e-06
ARNTL2	1.50192	2.96704e-08	1.0383e-06
TROAP	1.78359	2.97617e-08	1.04048e-06
RP1-140K8.5	3.38641	2.97682e-08	1.04048e-06
GRB7	2.16828	2.98016e-08	1.04103e-06
KRT16	4.87477	2.98301e-08	1.0414e-06
C12orf45	1.08165	2.98632e-08	1.04141e-06
RP11-523H20.3	1.99592	2.98964e-08	1.04141e-06
PLXNB1	1.25758	2.9906e-08	1.04141e-06
MAGEE2	-4.25517	2.99142e-08	1.04141e-06
CHD7	1.36753	2.99192e-08	1.04141e-06
TIGD1	1.49782	3.0057e-08	1.04559e-06
ARMCX1	-2.1465	3.01089e-08	1.04677e-06
RP11-480I12.5	1.53432	3.03765e-08	1.05545e-06
IPO4	1.18923	3.05187e-08	1.05976e-06
RIOK1	0.823187	3.05664e-08	1.06079e-06
MUSK	-4.98883	3.07124e-08	1.06522e-06
RND2	-2.45693	3.07558e-08	1.0661e-06
NOL10	0.797839	3.08242e-08	1.06784e-06
PTGDR2	-2.53106	3.08589e-08	1.06841e-06
ATP6V1D	-0.695833	3.09463e-08	1.0708e-06
HELLS	1.49126	3.1024e-08	1.07286e-06
SOX10	-6.76549	3.11537e-08	1.0767e-06
PDCD5	1.16235	3.1381e-08	1.08392e-06
MOG	-4.30855	3.14528e-08	1.08576e-06
PPP1R35	1.29191	3.14872e-08	1.08631e-06
PCSK5	-1.81607	3.1732e-08	1.09411e-06
GTPBP3	1.14371	3.21782e-08	1.10822e-06
SSPN	-2.30853	3.21791e-08	1.10822e-06
RP11-404E16.1	-5.82963	3.23038e-08	1.11186e-06
C16orf59	1.68507	3.26551e-08	1.12329e-06
LRRC6	2.03106	3.26852e-08	1.12367e-06
PTPRQ	-3.19195	3.27191e-08	1.12418e-06
NFS1	1.01341	3.27749e-08	1.12543e-06
PCSK9	2.90843	3.29487e-08	1.12932e-06
TBC1D31	1.12289	3.29532e-08	1.12932e-06
CTD-2562G15.3	2.38256	3.29613e-08	1.12932e-06
CHST9	-5.55855	3.29653e-08	1.12932e-06
MLKL	0.937557	3.30504e-08	1.13099e-06
CAMK2D	-1.08409	3.30525e-08	1.13099e-06
ZNF473	1.07843	3.31235e-08	1.13275e-06
LMBR1	0.949928	3.32373e-08	1.13598e-06
EXOSC3	0.997868	3.32885e-08	1.13649e-06
RP11-629G13.1	-4.47852	3.32908e-08	1.13649e-06
TUSC3	-2.01548	3.33148e-08	1.13664e-06
RGMA	-3.00673	3.37772e-08	1.15175e-06
SNHG16	1.03059	3.39381e-08	1.15656e-06
SF3A2	0.827453	3.39692e-08	1.15695e-06
STX16	1.33376	3.40425e-08	1.15877e-06
MZT1	1.20501	3.41051e-08	1.16003e-06
HTR5A-AS1	-1.61846	3.41192e-08	1.16003e-06
KCNH8	2.37534	3.44374e-08	1.17017e-06
CHRNA4	-3.89652	3.45445e-08	1.17313e-06
RP11-631N16.4	1.89191	3.45697e-08	1.17331e-06
PSPH	1.30077	3.46036e-08	1.17378e-06
HHLA2	-2.8931	3.46416e-08	1.17439e-06
NCAPG2	1.30382	3.46635e-08	1.17445e-06
C2orf40	-5.22604	3.47996e-08	1.17838e-06
PDE9A	-2.54063	3.48869e-08	1.18065e-06
PLA2G4B	2.58112	3.49429e-08	1.18187e-06
CTHRC1	3.27934	3.49804e-08	1.18245e-06
RP11-578B16.1	6.24867	3.53245e-08	1.19339e-06
SOX14	6.61865	3.54897e-08	1.19828e-06
TMEM97	1.37868	3.56359e-08	1.20253e-06
RP11-482M8.3	-2.49008	3.5912e-08	1.21115e-06
SULT1A1	-2.32362	3.61155e-08	1.21731e-06
CCT4	0.866618	3.61989e-08	1.21942e-06
INTS1	1.22289	3.65819e-08	1.23161e-06
MAPK4	-4.92917	3.66031e-08	1.23162e-06
ARHGEF19	1.46186	3.66252e-08	1.23165e-06
AARS	1.01293	3.697e-08	1.24254e-06
MMP13	4.5471	3.73665e-08	1.25514e-06
BCL2L1	1.10395	3.74211e-08	1.25625e-06
CD177	-6.30253	3.74867e-08	1.25741e-06
RNASEH2A	1.18357	3.75131e-08	1.25741e-06
FEZ1	-1.75219	3.75199e-08	1.25741e-06
DOCK6	1.14465	3.76052e-08	1.25952e-06
GYPC	-1.96124	3.76258e-08	1.25952e-06
RPUSD1	1.02817	3.77127e-08	1.26171e-06
LGR5	2.8904	3.79171e-08	1.26782e-06
RP11-60L3.1	5.2437	3.81352e-08	1.27439e-06
C1orf210	-1.40554	3.82403e-08	1.27717e-06
CPXM1	2.51712	3.86206e-08	1.28913e-06
CPSF3	0.882109	3.87143e-08	1.29153e-06
STX1A	1.48712	3.87439e-08	1.29178e-06
U2SURP	0.948571	3.88307e-08	1.29394e-06
DESI1	0.857198	3.89246e-08	1.29633e-06
NSUN5P2	2.00903	3.8968e-08	1.29704e-06
EXO1	1.49798	3.92513e-08	1.30572e-06
BEND5	-2.89026	4.00139e-08	1.33034e-06
AC006273.5	2.46586	4.03696e-08	1.3414e-06
MSTO2P	2.25585	4.05954e-08	1.34778e-06
CYP2D7	2.62604	4.06131e-08	1.34778e-06
CCDC78	3.20078	4.06306e-08	1.34778e-06
OTUB2	1.98603	4.08933e-08	1.35573e-06
RP11-350J20.12	5.98764	4.09965e-08	1.35791e-06
MIR133A1HG	-4.39105	4.10055e-08	1.35791e-06
TCF24	5.07234	4.12629e-08	1.36566e-06
KRT8P12	0.99722	4.15264e-08	1.37361e-06
RAET1K	3.8363	4.1618e-08	1.37586e-06
SFXN3	1.16915	4.1829e-08	1.38205e-06
PRDX1	0.822703	4.19004e-08	1.38363e-06
AMPD1	-4.89802	4.20018e-08	1.3862e-06
PLCXD3	-5.00157	4.25798e-08	1.40449e-06
ZFP64	0.934529	4.26445e-08	1.40583e-06
AC010226.4	-1.91608	4.31093e-08	1.42035e-06
TG	3.21678	4.32979e-08	1.42576e-06
LINC01183	1.94256	4.35615e-08	1.43364e-06
YARS	1.00926	4.36234e-08	1.43487e-06
ARHGEF26	-1.80542	4.37999e-08	1.43908e-06
TCERG1	0.933085	4.38005e-08	1.43908e-06
XXyac-YM21GA2.3	-3.00635	4.38425e-08	1.43965e-06
GJD2	-2.96962	4.38788e-08	1.44004e-06
ABHD17AP6	-4.84193	4.39793e-08	1.44252e-06
ESPL1	1.57675	4.40329e-08	1.44348e-06
HSPA2	-2.43463	4.43195e-08	1.45206e-06
WDR7	-1.00392	4.44205e-08	1.45456e-06
HTR7	-3.19224	4.50211e-08	1.4734e-06
KLHDC8B	-1.68582	4.54931e-08	1.48801e-06
FAM72A	1.44743	4.56041e-08	1.49081e-06
SPEG	-3.14862	4.59852e-08	1.50243e-06
MAPK10	-2.25746	4.60422e-08	1.50346e-06
FBXL5	-0.975353	4.60728e-08	1.50361e-06
GPM6A	-6.54573	4.62548e-08	1.50871e-06
SCN11A	-3.63349	4.63506e-08	1.511e-06
OR10G4	-3.14289	4.6584e-08	1.51776e-06
CTB-78F1.2	-3.63611	4.66403e-08	1.5187e-06
PRKACB	-1.97746	4.66645e-08	1.5187e-06
FOSL1	2.7607	4.67022e-08	1.51908e-06
WDR46	1.06739	4.70746e-08	1.53034e-06
GFRA3	-3.85585	4.7571e-08	1.54562e-06
LUC7L3	0.944683	4.80558e-08	1.56051e-06
STT3B	0.927502	4.8238e-08	1.56556e-06
C14orf142	-0.934208	4.8326e-08	1.56754e-06
ATP13A1	0.776495	4.90385e-08	1.58977e-06
LLNLR-285B5.1	-2.77057	4.95331e-08	1.60466e-06
UBE2S	1.48497	4.95525e-08	1.60466e-06
MRGPRF	-2.92723	4.9779e-08	1.61111e-06
UG0898H09	-4.6666	4.98114e-08	1.61127e-06
TOP2A	1.65151	5.0174e-08	1.6221e-06
STK31	3.43053	5.03164e-08	1.6258e-06
ZNF195	0.974722	5.05529e-08	1.63255e-06
UST	-2.52377	5.07026e-08	1.63648e-06
LINC00891	-3.56299	5.07762e-08	1.63733e-06
PRICKLE2	-2.12967	5.07847e-08	1.63733e-06
STIM1	-0.920767	5.08413e-08	1.63825e-06
CDH19	-5.69285	5.08737e-08	1.63839e-06
LINC01272	1.88017	5.13048e-08	1.65137e-06
PTBP1	0.727887	5.1641e-08	1.66127e-06
RP11-295D4.1	1.67933	5.22565e-08	1.68015e-06
COPS7B	0.731651	5.2349e-08	1.6822e-06
SMG7	0.852322	5.24779e-08	1.68542e-06
SQRDL	-1.54672	5.26121e-08	1.68818e-06
RNFT2	1.85091	5.26215e-08	1.68818e-06
THADA	0.81373	5.2807e-08	1.69321e-06
SYNJ2BP	-0.801868	5.29549e-08	1.69702e-06
CHGA	-7.48243	5.32925e-08	1.7069e-06
MTAPP2	-3.29276	5.33827e-08	1.70886e-06
LBX2	1.88526	5.37823e-08	1.72071e-06
RP3-422G23.4	-5.96452	5.38705e-08	1.72231e-06
ASCC3	1.03186	5.3891e-08	1.72231e-06
CYSLTR1	-2.17059	5.42878e-08	1.73375e-06
HEATR1	1.1997	5.43083e-08	1.73375e-06
DNAAF5	1.07505	5.44932e-08	1.73824e-06
TRPM2-AS	5.81703	5.45131e-08	1.73824e-06
CNGA3	-4.94408	5.4538e-08	1.73824e-06
STIP1	0.95809	5.4629e-08	1.7402e-06
AFMID	1.16486	5.47791e-08	1.74384e-06
NUTF2	0.920659	5.4803e-08	1.74384e-06
KARS	0.797551	5.49798e-08	1.74812e-06
SEMA4D	0.94352	5.49971e-08	1.74812e-06
IL17D	1.4455	5.50469e-08	1.74875e-06
SET	0.921246	5.52072e-08	1.75289e-06
VPS4B	-1.00174	5.53619e-08	1.75684e-06
PKMYT1	1.93508	5.53915e-08	1.75684e-06
RP11-353N14.1	5.34405	5.55146e-08	1.7598e-06
CHD4	0.834222	5.58575e-08	1.76971e-06
TIMM8A	1.06697	5.60352e-08	1.77438e-06
RP11-326K13.5	-6.13452	5.63029e-08	1.78189e-06
GNG3	-3.33643	5.63862e-08	1.78356e-06
RP11-143K11.5	-3.85618	5.7061e-08	1.80393e-06
MCM10	1.68971	5.73079e-08	1.81027e-06
PRPF6	1.15583	5.73533e-08	1.81027e-06
AC007392.3	-4.69956	5.73542e-08	1.81027e-06
AC007392.4	-3.93219	5.80829e-08	1.83229e-06
PLCG1	1.4393	5.81871e-08	1.83452e-06
PPA1	1.13653	5.82164e-08	1.83452e-06
MYBL2	1.95126	5.84299e-08	1.84026e-06
KCTD4	-4.39879	5.87691e-08	1.84991e-06
CLCA4	-8.58731	5.87995e-08	1.84991e-06
BCL2	-1.80017	5.90121e-08	1.85559e-06
TSACC	1.84142	5.90435e-08	1.85559e-06
RIN1	1.15777	5.93204e-08	1.8633e-06
NPAS2	1.20801	5.96895e-08	1.87389e-06
TMTC4	1.28354	5.97581e-08	1.87503e-06
DDX11	1.46617	5.98515e-08	1.87696e-06
MFAP2	2.21679	6.0661e-08	1.90133e-06
MAB21L2	-4.40703	6.07547e-08	1.90325e-06
TELO2	1.24141	6.09077e-08	1.90702e-06
EAF2	-1.25627	6.14457e-08	1.92284e-06
SVIL-AS1	-0.87031	6.15416e-08	1.92481e-06
NOP56	1.6983	6.15938e-08	1.92541e-06
PHYHD1	-1.95878	6.2226e-08	1.94414e-06
DROSHA	1.03586	6.30637e-08	1.96894e-06
SYNE3	-1.95577	6.30871e-08	1.96894e-06
NUP155	0.90628	6.31447e-08	1.96969e-06
SUCLG2	-0.964592	6.32235e-08	1.9711e-06
GMEB2	0.872956	6.34306e-08	1.9765e-06
PIGU	1.1534	6.40078e-08	1.99343e-06
MKLN1	0.77963	6.43432e-08	2.00281e-06
IL23A	2.3257	6.45243e-08	2.00738e-06
MEN1	0.872468	6.50997e-08	2.02421e-06
FNBP4	0.993202	6.52098e-08	2.02592e-06
CSNK1G2	0.829366	6.5224e-08	2.02592e-06
ENTPD3	-3.62456	6.56373e-08	2.03768e-06
NKX2-3	-3.31617	6.59301e-08	2.04568e-06
PPM1G	0.830848	6.61256e-08	2.05066e-06
SAFB	0.700347	6.61967e-08	2.05178e-06
LONRF2	-5.14858	6.65832e-08	2.06161e-06
C1orf35	0.899983	6.65842e-08	2.06161e-06
LGI4	-2.36592	6.6766e-08	2.06615e-06
SH3PXD2B	1.18194	6.68576e-08	2.06789e-06
NDUFA6-AS1	-1.20196	6.69493e-08	2.06854e-06
LRRC36	2.58873	6.69493e-08	2.06854e-06
GALNT16	-2.85647	6.73095e-08	2.07857e-06
MEIOB	-3.98536	6.812e-08	2.1025e-06
PML	0.939602	6.82458e-08	2.10527e-06
NSUN2	0.773627	6.87792e-08	2.12061e-06
TBC1D10A	-0.874515	6.88797e-08	2.12156e-06
ANAPC1	0.939888	6.88826e-08	2.12156e-06
AC092155.4	-1.91171	6.92242e-08	2.13096e-06
PMS2P3	1.2337	6.92965e-08	2.13207e-06
TSEN54	1.08478	6.93725e-08	2.13329e-06
PXYLP1	0.987543	6.95341e-08	2.13713e-06
ST8SIA3	-4.42017	6.96387e-08	2.13923e-06
LSM8	0.914075	7.03712e-08	2.16059e-06
AP000345.4	-4.03717	7.04395e-08	2.16084e-06
RP11-796E10.1	4.03141	7.0453e-08	2.16084e-06
SLC36A1	-1.37544	7.06441e-08	2.16557e-06
CCNDBP1	-0.919586	7.0828e-08	2.17007e-06
SPARCL1	-2.50885	7.10244e-08	2.17495e-06
XIRP1	3.63962	7.15487e-08	2.18986e-06
CTD-2339F6.1	-3.45823	7.20392e-08	2.20372e-06
RP11-485G7.6	3.62553	7.24325e-08	2.2146e-06
WISP2	-5.29325	7.26036e-08	2.21867e-06
RP11-387A1.6	-3.31001	7.28229e-08	2.22421e-06
CALM1	-0.666056	7.33389e-08	2.2388e-06
CTD-2270P14.2	3.02009	7.3612e-08	2.24597e-06
OMG	-3.29592	7.37018e-08	2.24754e-06
TICRR	1.79458	7.37463e-08	2.24773e-06
LIMA1	-1.30787	7.4825e-08	2.27942e-06
TGS1	1.11392	7.48789e-08	2.27988e-06
GS1-393G12.13	3.57826	7.50036e-08	2.28132e-06
LINC01132	1.90789	7.50043e-08	2.28132e-06
CA12	-2.37465	7.50794e-08	2.28242e-06
RP3-323A16.1	3.64935	7.51437e-08	2.28319e-06
RP11-856M7.6	-3.52491	7.53845e-08	2.28932e-06
PALLD	-1.8899	7.5504e-08	2.29176e-06
TRPC4AP	0.829775	7.55761e-08	2.29276e-06
SMARCD2	0.789527	7.56415e-08	2.29356e-06
FAM46A	-1.47714	7.60082e-08	2.30348e-06
STMN2	-3.4953	7.63132e-08	2.31153e-06
AL035610.1	-4.97392	7.66931e-08	2.32184e-06
RP1-118J21.25	3.21957	7.6955e-08	2.32857e-06
UGGT1	0.982969	7.70386e-08	2.32989e-06
SMG5	0.749941	7.74016e-08	2.33966e-06
CPNE5	-1.99372	7.75658e-08	2.34341e-06
MSRB3	-2.63906	7.77281e-08	2.34648e-06
SNRNP70	0.836256	7.77472e-08	2.34648e-06
TCF7L1	-1.38177	7.79329e-08	2.35087e-06
DHX57	0.763542	7.96157e-08	2.40039e-06
SLCO1B3	6.1356	7.97821e-08	2.40417e-06
CTXN3	-2.65535	8.02268e-08	2.41633e-06
PABPC1L2A	-2.3625	8.03086e-08	2.41755e-06
RP11-523H24.3	4.30601	8.06916e-08	2.42783e-06
GCSAM	-1.75661	8.08994e-08	2.43208e-06
NUP93	1.05457	8.09158e-08	2.43208e-06
FOXK2	0.76353	8.13153e-08	2.44284e-06
POLD2	1.20031	8.14569e-08	2.44584e-06
CTC-264K15.6	-2.43485	8.22519e-08	2.46844e-06
ZDHHC22	-4.35798	8.27156e-08	2.48009e-06
LINC00461	-4.25688	8.27246e-08	2.48009e-06
COLGALT1	0.848056	8.30263e-08	2.48786e-06
VIT	-4.99568	8.31197e-08	2.48939e-06
SLC10A2	-2.79891	8.34136e-08	2.49691e-06
AP000892.6	-2.49725	8.3979e-08	2.51255e-06
BMS1	0.824498	8.4177e-08	2.51719e-06
SNRPEP2	1.26868	8.45031e-08	2.52565e-06
ZNF263	0.725362	8.47489e-08	2.53171e-06
LEF1-AS1	3.00409	8.48739e-08	2.53415e-06
RP5-1102E8.3	-4.35262	8.51305e-08	2.54051e-06
MIR143HG	-2.86053	8.52225e-08	2.54197e-06
BEX1	-4.89062	8.58995e-08	2.56085e-06
CEBPZ	0.711837	8.64826e-08	2.57693e-06
EXOSC2	0.904612	8.66485e-08	2.58056e-06
RP11-64B16.2	-2.32479	8.67851e-08	2.58331e-06
TM4SF19	5.34977	8.69966e-08	2.58829e-06
POP7	0.760231	8.83248e-08	2.62634e-06
PLIN4	-5.01027	8.83809e-08	2.62634e-06
FCER1A	-3.77235	8.84098e-08	2.62634e-06
METTL13	0.729526	8.86888e-08	2.63329e-06
HN1L	0.728988	8.88084e-08	2.63551e-06
CLIP3	-2.0512	8.90971e-08	2.64273e-06
HAGLR	-3.3334	8.94291e-08	2.65124e-06
TCF21	-2.31604	8.98368e-08	2.66122e-06
TSEN2	1.2929	8.98567e-08	2.66122e-06
TMTC1	-2.07262	9.03364e-08	2.67323e-06
TAZ	1.04382	9.03535e-08	2.67323e-06
TCOF1	1.33118	9.04244e-08	2.67398e-06
RP11-855A2.5	-6.59621	9.07503e-08	2.68226e-06
POLR1E	0.826548	9.09184e-08	2.68588e-06
AC005042.4	2.78004	9.10898e-08	2.68886e-06
CDK5	1.01168	9.11113e-08	2.68886e-06
CPEB3	-1.05097	9.22687e-08	2.72165e-06
PRR36	3.19326	9.26171e-08	2.73055e-06
EME1	1.62543	9.29756e-08	2.73974e-06
CRYZL1	-0.789815	9.32477e-08	2.74638e-06
SEMA6D	-2.55639	9.33642e-08	2.74843e-06
ARHGAP39	1.35059	9.36556e-08	2.75562e-06
TUBB2A	-1.31447	9.37157e-08	2.756e-06
IPO5	0.934628	9.44732e-08	2.77689e-06
SMKR1	3.20397	9.48922e-08	2.7878e-06
TNFSF12	-1.66241	9.50174e-08	2.79008e-06
GSG1L	-4.99671	9.50661e-08	2.79012e-06
RNF219	1.0855	9.65482e-08	2.83178e-06
MAPK15	3.41624	9.65825e-08	2.83178e-06
DLX4	2.56705	9.72376e-08	2.84956e-06
[truncated: 56,582 more rows]
