# Supplementary material for: Genomic and clinical features of endoplasmic reticulum stress factor in digestive system pan-cancer studies
Source: Front Oncol. 2023 Jan 9;12:1072576. doi: 10.3389/fonc.2022.1072576 (PMC9868864; doi:10.3389/fonc.2022.1072576)
Supplement: Supplementary file 7 [file Table_7.xls]

## Sheet: TableS7 deg_res_STAD_DEGs
gene	log2FC	pvalue	adjusted_pvalue
CLSPN	3.28485	8.62433e-53	3.1648e-48
ESM1	4.72121	1.08049e-52	3.1648e-48
KIF14	3.64227	4.20591e-51	6.58379e-47
NFE2L3	2.95669	4.49551e-51	6.58379e-47
HOXC9	7.25981	1.3783e-50	1.61484e-46
MTHFD1L	2.16436	1.44665e-48	1.41244e-44
CST1	8.40105	2.86918e-48	2.40113e-44
MIR4435-2HG	2.50086	5.30922e-47	3.88774e-43
ASPM	3.37204	1.52778e-46	9.94435e-43
RP11-181E10.3	4.52905	1.77505e-46	1.03984e-42
ECT2	2.88681	3.13248e-46	1.66822e-42
CEP55	3.19662	3.42521e-45	1.6721e-41
KIF18B	3.75761	6.5995e-45	2.97389e-41
KIF23	2.83479	1.04968e-44	4.11818e-41
TPX2	3.34388	1.05448e-44	4.11818e-41
INHBA	3.90501	2.13371e-44	7.81219e-41
IQGAP3	3.245	2.59564e-44	8.94442e-41
ACAN	4.44439	4.8426e-44	1.57602e-40
MKI67	3.26417	4.08689e-43	1.26008e-39
COL10A1	7.53892	4.47478e-43	1.31069e-39
FOXD2-AS1	2.99826	1.4274e-42	3.86324e-39
STIL	2.84455	1.45083e-42	3.86324e-39
E2F3	1.74614	1.72384e-42	4.39062e-39
HOXC-AS2	5.82875	1.89676e-42	4.62976e-39
CENPF	3.12469	5.07645e-42	1.18953e-38
KIF20A	2.98241	1.15112e-41	2.5936e-38
DKC1	1.74305	5.24892e-41	1.13884e-37
NUF2	2.96651	6.52027e-41	1.36416e-37
SOX9	3.02268	8.1524e-41	1.64681e-37
BUB1	3.00558	1.02921e-40	2.00973e-37
DHX9	1.1117	1.48299e-40	2.73243e-37
KIF11	2.54364	1.4926e-40	2.73243e-37
CDK1	2.89282	1.86376e-40	3.30851e-37
EXO1	2.93995	2.96734e-40	5.11263e-37
DLGAP5	3.22974	4.80287e-40	8.03877e-37
RP11-443B20.1	2.56555	6.58363e-40	1.07132e-36
NEK2	3.28096	6.87733e-40	1.08887e-36
KIF18A	2.90059	8.61635e-40	1.3283e-36
BUB1B	2.86209	9.40256e-40	1.41234e-36
GABRD	3.1508	1.13953e-39	1.66886e-36
HTRA4	4.32179	1.5275e-39	2.1825e-36
ATAD2	2.37187	1.88108e-39	2.62371e-36
HJURP	3.20393	2.1517e-39	2.93137e-36
MARCKSL1	2.30967	2.30742e-39	3.07207e-36
CENPO	1.97842	2.4008e-39	3.12536e-36
HMMR	2.97874	5.41735e-39	6.89899e-36
RP11-598F7.5	3.81811	5.64918e-39	7.04116e-36
KIF4A	2.9803	6.97445e-39	8.51188e-36
NDC80	2.58546	9.49725e-39	1.13543e-35
SGOL1	2.77205	1.05652e-38	1.23784e-35
NOP2	1.61551	1.2777e-38	1.46763e-35
PKMYT1	3.14762	1.56174e-38	1.75939e-35
GTSE1	2.91562	1.64348e-38	1.81654e-35
FOXM1	2.91617	1.87698e-38	2.03621e-35
HELLS	2.39881	2.04874e-38	2.18213e-35
CBX3	1.42368	3.75338e-38	3.92637e-35
MYBL2	3.65348	4.10321e-38	4.21702e-35
RAD51AP1	2.43739	4.79743e-38	4.84549e-35
NCAPG	2.95134	5.61528e-38	5.5754e-35
KIAA1524	2.14942	6.39146e-38	6.2403e-35
SLC12A8	2.22443	8.71781e-38	8.3721e-35
MELK	3.00251	9.64887e-38	9.11678e-35
DIEXF	1.34065	2.631e-37	2.44645e-34
PRIM2	1.4664	3.79146e-37	3.47043e-34
ZWILCH	1.78621	3.85187e-37	3.47148e-34
CDCA2	3.25289	4.23057e-37	3.75502e-34
TEAD4	1.90217	5.69421e-37	4.9787e-34
ARHGAP11A	2.51932	8.00716e-37	6.88061e-34
PGM2L1	2.06818	8.10437e-37	6.88061e-34
UBE2C	3.40378	9.10417e-37	7.61902e-34
PLOD3	1.92082	1.10685e-36	9.13248e-34
RPLP0P2	4.33749	1.25548e-36	1.02149e-33
CENPK	2.2795	1.35724e-36	1.08916e-33
FANCI	2.27138	1.50968e-36	1.19512e-33
WNT2	4.98907	1.76091e-36	1.37541e-33
BRCA2	2.48789	2.31639e-36	1.78548e-33
UHRF1	2.88494	2.40125e-36	1.82685e-33
RUNX1	1.95922	2.78014e-36	2.08799e-33
MCM10	3.1995	2.92718e-36	2.17059e-33
ATAD5	2.15591	3.25468e-36	2.38328e-33
XRCC2	2.53227	3.47776e-36	2.51519e-33
TIMELESS	2.08278	4.17011e-36	2.97914e-33
BLM	2.43074	4.70786e-36	3.32278e-33
FAM72A	2.20577	5.06492e-36	3.53224e-33
KIF15	2.48783	5.17099e-36	3.56378e-33
DLEU7	2.49782	5.61048e-36	3.82172e-33
CTHRC1	3.53228	6.42769e-36	4.32805e-33
GINS1	2.53032	7.2626e-36	4.83466e-33
CENPL	1.64782	7.43573e-36	4.89429e-33
WDR89	1.06136	7.74843e-36	5.02163e-33
TRIP13	2.66328	7.80063e-36	5.02163e-33
RCC2	1.73303	8.68948e-36	5.53303e-33
TOP2A	3.14678	9.72011e-36	6.12273e-33
MTBP	2.10211	1.11381e-35	6.9413e-33
EME1	2.24092	1.17242e-35	7.22964e-33
UBE2T	2.43077	1.30082e-35	7.93784e-33
WDR62	2.66434	1.32986e-35	8.03139e-33
DSCC1	2.21268	1.67608e-35	1.0019e-32
MORC2	1.16649	1.85585e-35	1.09816e-32
PARPBP	2.2809	2.01556e-35	1.18073e-32
NUDCD1	1.74547	2.16887e-35	1.25797e-32
PRC1	2.27432	2.46262e-35	1.41434e-32
RECQL4	2.8803	2.83351e-35	1.61155e-32
CKAP2L	2.56816	3.55667e-35	2.0034e-32
WDHD1	1.97379	3.91772e-35	2.18575e-32
KIF20B	1.84666	4.01059e-35	2.21646e-32
RFC3	2.07284	4.21763e-35	2.30909e-32
CENPA	3.50214	5.76116e-35	3.12495e-32
ARHGAP8	2.77657	6.17936e-35	3.32104e-32
FHOD1	1.35531	6.3128e-35	3.36191e-32
GDF15	3.78501	6.98912e-35	3.68856e-32
EZH2	2.26414	7.2668e-35	3.80086e-32
MTFR2	2.60278	7.43304e-35	3.85341e-32
OTX1	3.42877	7.77905e-35	3.99741e-32
RIPK2	1.65425	8.11148e-35	4.13199e-32
CDC45	2.76775	8.34255e-35	4.21306e-32
SKA3	2.76472	1.27722e-34	6.39495e-32
SPC25	2.59909	1.92359e-34	9.54963e-32
PLK1	2.66514	1.9668e-34	9.68211e-32
PLA2G7	3.34982	2.06498e-34	1.00807e-31
PRR11	2.17961	2.24799e-34	1.08835e-31
ANLN	2.509	2.52398e-34	1.21194e-31
DTL	2.684	2.82575e-34	1.34581e-31
CDCA8	2.65128	3.05013e-34	1.44096e-31
APMAP	1.37259	3.33664e-34	1.56289e-31
DDX21	1.55635	3.36158e-34	1.56289e-31
KNTC1	2.02597	3.4671e-34	1.59926e-31
FANCD2	2.18636	4.04075e-34	1.84931e-31
SOX4	2.25662	4.10774e-34	1.86389e-31
CASP2	1.41516	4.13625e-34	1.86389e-31
SGOL2	2.10776	5.17665e-34	2.31491e-31
PRRC2C	1.20776	5.35689e-34	2.37737e-31
SPAG5	2.41251	5.71834e-34	2.51869e-31
KIF2C	2.58676	7.06285e-34	3.08768e-31
NAT10	1.29148	9.21467e-34	3.99855e-31
STK3	1.36971	9.70344e-34	4.17969e-31
TRIM59	1.82844	1.07513e-33	4.59722e-31
KNOP1	1.42357	1.10958e-33	4.67829e-31
HEATR1	1.61313	1.11006e-33	4.67829e-31
DDX31	1.37845	1.11962e-33	4.68487e-31
RPSAP52	5.18132	1.15669e-33	4.8057e-31
SLC39A10	1.96615	1.21162e-33	4.99844e-31
TMEM26	2.36801	1.27871e-33	5.23832e-31
C1orf112	1.74188	1.57936e-33	6.39417e-31
CHRNA1	4.04841	1.58269e-33	6.39417e-31
NUSAP1	2.43485	1.60782e-33	6.4512e-31
SLC38A7	1.16944	1.62584e-33	6.47913e-31
NUP85	1.16146	1.68603e-33	6.67359e-31
ZNF367	1.94088	1.83827e-33	7.22738e-31
EML4	1.41412	1.99133e-33	7.77694e-31
GSG2	2.78195	2.04824e-33	7.94122e-31
APOC1	3.77631	2.06051e-33	7.94122e-31
CDC7	2.1082	2.16007e-33	8.27053e-31
DIAPH3	2.45867	2.35429e-33	8.95565e-31
TROAP	2.83515	2.41532e-33	9.12851e-31
GRIN2D	4.09024	2.8337e-33	1.06411e-30
UGGT1	1.13556	2.87604e-33	1.07313e-30
ZNF281	1.19384	3.00216e-33	1.1131e-30
SHCBP1	2.21535	3.10539e-33	1.14413e-30
DNMT1	1.50515	3.14902e-33	1.15296e-30
TREM2	3.44462	3.33154e-33	1.20822e-30
BMS1	1.14389	3.34122e-33	1.20822e-30
XPO6	1.0217	3.38044e-33	1.21491e-30
PIGW	1.56815	3.46035e-33	1.23604e-30
ARHGAP11B	2.07617	3.97698e-33	1.41197e-30
TBC1D31	1.70218	4.38898e-33	1.54886e-30
FAM72B	2.55443	4.75599e-33	1.66833e-30
KPNA2	1.87834	4.83841e-33	1.68714e-30
RP11-435O5.2	3.07726	4.88448e-33	1.69312e-30
E2F1	2.2242	5.38573e-33	1.85589e-30
TTYH3	2.24422	5.68378e-33	1.94714e-30
POLQ	3.05183	5.96359e-33	2.03112e-30
ADAMTS14	2.67762	6.076e-33	2.05745e-30
OSBPL3	1.85329	6.8611e-33	2.30994e-30
CENPI	2.20572	7.30453e-33	2.44518e-30
FAM91A1	1.53084	7.58302e-33	2.52398e-30
MTHFD2	1.74573	9.38301e-33	3.10546e-30
CCNB2	2.52018	1.00526e-32	3.30837e-30
INTS7	1.31208	1.04276e-32	3.41263e-30
CCNF	2.17451	1.06767e-32	3.47474e-30
GPATCH4	1.26778	1.34558e-32	4.35501e-30
NCAPH	2.77137	1.36077e-32	4.37995e-30
AURKB	2.80682	1.38525e-32	4.43439e-30
RP11-547D24.1	4.38482	1.44619e-32	4.60432e-30
HSP90AA1	1.37387	1.63485e-32	5.17683e-30
PUS1	1.48569	1.72877e-32	5.44378e-30
UTP6	1.17994	1.73774e-32	5.44378e-30
PALB2	1.30919	1.76546e-32	5.50118e-30
PUS7	1.89206	1.8191e-32	5.63834e-30
HNRNPA1P21	4.08521	1.89859e-32	5.84574e-30
CCT6A	1.61951	1.90597e-32	5.84574e-30
DBF4	1.86942	1.95157e-32	5.95441e-30
KIAA0101	2.77716	2.13557e-32	6.48206e-30
ZNF267	1.36496	2.20415e-32	6.65574e-30
SMYD5	1.10315	2.46039e-32	7.39138e-30
DEPDC1B	2.70151	2.57014e-32	7.6817e-30
EFTUD2	1.21308	2.90425e-32	8.63623e-30
RAD54L	2.51905	2.93509e-32	8.68387e-30
ATIC	1.40433	3.26425e-32	9.60919e-30
MNX1	3.35212	3.31118e-32	9.6986e-30
SKA1	2.66989	3.39508e-32	9.89488e-30
HOTAIR	7.00902	3.48523e-32	1.01073e-29
BRIP1	2.24762	3.96302e-32	1.14363e-29
DNAJC2	1.47892	4.01905e-32	1.15412e-29
CAD	1.51227	4.06375e-32	1.16126e-29
PNO1	1.06679	4.19665e-32	1.19342e-29
RAD51	2.2661	4.34387e-32	1.22931e-29
SRSF10	1.04191	4.6071e-32	1.29754e-29
PSME4	1.17708	4.72045e-32	1.3231e-29
SLX4IP	1.53024	4.75668e-32	1.32691e-29
CKS2	2.31942	5.17045e-32	1.4355e-29
MAD2L1	2.3405	5.32917e-32	1.47243e-29
EPCAM	3.1364	5.35376e-32	1.47243e-29
DCSTAMP	4.85566	5.531e-32	1.51407e-29
HOXC8	5.4263	5.58504e-32	1.52175e-29
HNRNPA2B1	1.04521	5.86786e-32	1.59141e-29
ORC6	2.28577	6.23265e-32	1.68256e-29
SDS	3.23525	6.91223e-32	1.85746e-29
C5orf34	1.98552	6.96483e-32	1.86304e-29
FAM72D	3.06541	8.10214e-32	2.15741e-29
PDCD11	1.41545	8.14089e-32	2.15792e-29
LSG1	1.29163	8.8551e-32	2.33667e-29
HSPD1P6	3.96207	9.55537e-32	2.51015e-29
GTPBP4	1.40592	1.08912e-31	2.84829e-29
ERCC6L	2.49741	1.11114e-31	2.89297e-29
TNFRSF10B	1.76247	1.14455e-31	2.96676e-29
DCAF13	1.60902	1.31902e-31	3.40394e-29
AVL9	1.2873	1.69735e-31	4.36107e-29
URB2	1.56167	1.90418e-31	4.87112e-29
NOL10	1.00983	1.93276e-31	4.92275e-29
FOXD2	2.87297	2.0243e-31	5.13358e-29
DCLK3	3.10767	2.09277e-31	5.28434e-29
TGIF1	1.39081	2.25685e-31	5.67419e-29
EPRS	1.21125	2.54829e-31	6.37954e-29
HOXC11	6.48174	2.70035e-31	6.73146e-29
C1QTNF6	2.16372	3.54388e-31	8.79679e-29
JRKL	1.38989	3.84943e-31	9.51491e-29
CENPE	2.33162	4.04476e-31	9.95571e-29
IPO9	1.10037	4.40266e-31	1.07515e-28
ZNF195	1.49633	4.40718e-31	1.07515e-28
SNX10	2.28038	4.42311e-31	1.07515e-28
CHEK1	1.93542	4.57497e-31	1.10353e-28
TTK	2.71117	4.57757e-31	1.10353e-28
DDIAS	2.45802	4.6141e-31	1.10778e-28
RP11-417L19.6	3.6567	5.90353e-31	1.40752e-28
SERPINH1	1.76237	5.91064e-31	1.40752e-28
CLEC3B	-2.96465	7.02825e-31	1.66689e-28
SAPCD2	2.99165	7.88177e-31	1.86178e-28
METTL1	1.41277	8.39998e-31	1.97622e-28
FANCA	2.12218	8.72718e-31	2.04499e-28
XPO1	1.29113	9.22548e-31	2.15314e-28
RAD54B	2.06652	9.34701e-31	2.17285e-28
BMP1	1.62529	9.79422e-31	2.26781e-28
KIFC1	2.52643	1.18312e-30	2.72868e-28
ZWINT	2.23858	1.23906e-30	2.84648e-28
TXNDC12	1.09908	1.32195e-30	3.02504e-28
MASTL	1.5056	1.43439e-30	3.26958e-28
LRFN4	2.25902	1.48001e-30	3.36049e-28
RBM28	1.37115	1.50817e-30	3.4112e-28
MAL	-5.47221	1.52057e-30	3.42603e-28
UBAP2L	1.00182	1.5344e-30	3.44393e-28
TYK2	1.09378	1.81197e-30	4.05141e-28
PPRC1	1.13238	1.83905e-30	4.09632e-28
SFPQ	0.989757	1.85194e-30	4.10941e-28
DNA2	2.23623	1.9511e-30	4.31312e-28
RP11-803D5.1	2.75099	2.24711e-30	4.9488e-28
RP1-102K2.8	3.31236	2.31092e-30	5.07e-28
C10orf2	1.65316	2.31946e-30	5.07e-28
AGRN	1.98202	2.45876e-30	5.35452e-28
HELLPAR	3.18084	2.66107e-30	5.77363e-28
NKRF	1.34326	2.67955e-30	5.79228e-28
MNX1-AS1	3.44674	2.71271e-30	5.8424e-28
UCK2	1.36341	2.75987e-30	5.91331e-28
PLK4	2.04274	2.76582e-30	5.91331e-28
PPAT	1.71202	2.82181e-30	6.01106e-28
SLC20A1	1.43683	2.86167e-30	6.07389e-28
QTRTD1	1.25901	2.98484e-30	6.29256e-28
DEPDC1	2.6791	2.98618e-30	6.29256e-28
RNFT2	2.46974	3.01101e-30	6.32215e-28
CCNB1	2.30652	3.20028e-30	6.69556e-28
P3H1	1.44085	3.56805e-30	7.42561e-28
BGN	2.81753	3.57457e-30	7.42561e-28
AC012531.25	5.47332	3.91137e-30	8.09654e-28
NEIL3	2.66101	4.23541e-30	8.73642e-28
PRPF40A	0.999319	4.34402e-30	8.92903e-28
NOP58	1.42059	4.63796e-30	9.49987e-28
GNL2	1.15385	4.7097e-30	9.61319e-28
BICD1	1.57964	4.99038e-30	1.01507e-27
DDX10	1.37928	5.16664e-30	1.04729e-27
COLGALT1	1.27248	5.3878e-30	1.08835e-27
QSOX2	1.58987	5.45098e-30	1.09733e-27
POLR1B	1.40139	5.63986e-30	1.13147e-27
NOL6	1.37743	5.68244e-30	1.13612e-27
RUVBL1	1.30083	5.9116e-30	1.17792e-27
RFC4	1.50295	6.74377e-30	1.33917e-27
FEZF1-AS1	6.905	6.98871e-30	1.38313e-27
CCDC150	2.66269	7.55527e-30	1.49022e-27
ATR	1.57401	8.14705e-30	1.60155e-27
DCLRE1B	1.28451	8.28777e-30	1.62377e-27
ATP11A	2.11329	9.32685e-30	1.82125e-27
ASF1B	2.40178	1.01065e-29	1.96695e-27
CDC25C	2.61848	1.05948e-29	2.05514e-27
TOPBP1	1.53551	1.35862e-29	2.62671e-27
LIMK1	1.40978	1.4783e-29	2.84869e-27
FTH1P3	3.1805	1.50768e-29	2.89578e-27
STRIP2	2.71906	1.57231e-29	3.01005e-27
COL11A1	6.15072	1.63144e-29	3.11307e-27
TACC3	1.99717	1.64065e-29	3.12049e-27
AC103563.8	-5.89512	1.68774e-29	3.19966e-27
GEN1	1.84871	1.74796e-29	3.30314e-27
CDC20	2.71903	1.8353e-29	3.45268e-27
PAQR4	2.1102	1.83888e-29	3.45268e-27
E2F7	2.78377	2.10034e-29	3.93098e-27
DHX37	1.28661	2.11589e-29	3.94748e-27
TMEM2	1.71842	2.13545e-29	3.97132e-27
SPDL1	1.44249	2.18652e-29	4.05344e-27
ADAM12	3.54514	2.26086e-29	4.17802e-27
FAM72C	3.99935	2.67066e-29	4.90625e-27
RP11-486A14.1	4.14718	2.6798e-29	4.90625e-27
DDX55	1.16938	2.68005e-29	4.90625e-27
FOXS1	2.97011	2.86025e-29	5.21983e-27
CTC-523E23.3	1.72911	3.27355e-29	5.95553e-27
POLE2	1.97643	3.28875e-29	5.96465e-27
ENC1	2.33356	3.42754e-29	6.19718e-27
PRKDC	1.59282	3.65855e-29	6.5945e-27
CKAP5	1.41787	3.68939e-29	6.6297e-27
RP11-142E9.1	2.17237	3.73235e-29	6.68639e-27
COL1A1	3.15746	3.82608e-29	6.8334e-27
CDCA5	2.5266	4.1219e-29	7.33936e-27
HSP90AB1	1.30013	4.14156e-29	7.35201e-27
ADAT1	1.10467	4.18443e-29	7.40568e-27
SART3	0.907764	4.43064e-29	7.8178e-27
AURKA	2.48467	4.45456e-29	7.83641e-27
CTD-2574D22.4	1.55604	4.74722e-29	8.32625e-27
METTL13	1.04064	4.798e-29	8.39019e-27
CDKN3	2.21538	4.83038e-29	8.42169e-27
KAT2A	1.36907	4.98116e-29	8.65878e-27
SUPT16H	1.09507	5.06323e-29	8.77541e-27
ZNF485	1.50836	5.2394e-29	9.05397e-27
RBM12B-AS1	2.10614	5.39496e-29	9.29535e-27
RIF1	1.38377	5.51197e-29	9.46384e-27
FAM111B	2.75273	5.52506e-29	9.46384e-27
CSE1L	1.5595	5.63277e-29	9.62021e-27
NCAPG2	1.86346	5.71374e-29	9.72669e-27
PSMD14	1.07723	5.72832e-29	9.72669e-27
MTL5	2.63126	5.76865e-29	9.76686e-27
ADPGK	1.15239	5.97065e-29	1.00797e-26
CLDN1	3.56713	6.23603e-29	1.04891e-26
RFWD3	1.38076	6.24895e-29	1.04891e-26
HOXA13	6.94572	6.54602e-29	1.09564e-26
LMNB1	2.13156	7.44684e-29	1.24286e-26
KIF26B	2.83481	7.60141e-29	1.26505e-26
GABPB1	0.831945	7.62565e-29	1.26549e-26
SLC5A6	1.75426	7.7199e-29	1.27751e-26
SLC25A32	1.17406	7.74631e-29	1.27827e-26
UTP18	1.29111	7.84892e-29	1.29157e-26
ORC1	2.51483	8.72825e-29	1.43224e-26
PMCH	4.58747	9.30723e-29	1.52298e-26
PBK	2.81276	9.58633e-29	1.56428e-26
CCNA2	2.29596	1.16073e-28	1.8888e-26
ATXN2L	1.07176	1.22562e-28	1.98886e-26
NSUN2	1.22207	1.29393e-28	2.09392e-26
DDX18	1.05456	1.32758e-28	2.14244e-26
FUBP1	0.937448	1.54053e-28	2.47928e-26
NCBP2	1.06158	1.91066e-28	3.06654e-26
POC5	1.0456	1.92551e-28	3.08193e-26
TTI1	1.3079	1.96705e-28	3.13983e-26
MSH2	1.50316	2.00952e-28	3.19891e-26
SMC4	1.77583	2.23117e-28	3.54212e-26
UBAP2	1.13681	2.25748e-28	3.57111e-26
CKAP2	1.86835	2.26162e-28	3.57111e-26
RNF219	1.32363	2.28433e-28	3.59429e-26
ILDR1	3.38482	2.28858e-28	3.59429e-26
GORAB	1.15248	2.39867e-28	3.75713e-26
DDX11	1.72814	2.42218e-28	3.78383e-26
PRR5-ARHGAP8	3.32106	2.85991e-28	4.44533e-26
ACTL6A	1.27145	2.8608e-28	4.44533e-26
HPS3	1.21861	2.90402e-28	4.50054e-26
NOP56	1.56212	2.9573e-28	4.57102e-26
TIGD1	1.72748	2.9722e-28	4.58195e-26
ZBTB33	1.20925	3.1661e-28	4.86792e-26
SLC37A3	1.10413	3.17432e-28	4.86792e-26
CENPU	2.15926	3.1998e-28	4.89419e-26
FEN1	1.56725	3.22201e-28	4.91533e-26
PROSER1	1.44145	3.31014e-28	5.03666e-26
RRP12	1.27409	3.33362e-28	5.05925e-26
HOXB9	5.48864	3.3723e-28	5.10473e-26
BID	1.67372	3.38874e-28	5.11639e-26
KNSTRN	1.63189	3.42944e-28	5.16452e-26
FCGR1A	2.85046	3.46688e-28	5.20752e-26
DONSON	1.49753	3.50568e-28	5.25234e-26
C16orf59	2.23354	4.07693e-28	6.09262e-26
SETDB1	0.986139	4.14018e-28	6.16829e-26
DHX34	1.41613	4.14863e-28	6.16829e-26
HSPD1	1.55923	4.46467e-28	6.62138e-26
POLG2	1.2575	4.99595e-28	7.3906e-26
PPM1H	2.36698	5.00894e-28	7.39115e-26
MCM8	1.6805	5.13424e-28	7.55701e-26
UTP20	1.39075	5.29757e-28	7.77787e-26
F2R	1.96963	5.42852e-28	7.9502e-26
TIMM8A	1.25217	5.93534e-28	8.67077e-26
NME1	1.7189	6.07544e-28	8.85337e-26
ATP13A3	1.3867	6.23326e-28	9.06081e-26
NR2C1	1.21198	6.76394e-28	9.80788e-26
FAP	3.10323	6.82054e-28	9.86554e-26
SF3B3	1.12877	6.8445e-28	9.87581e-26
CPSF3	0.994391	6.93035e-28	9.9751e-26
TNFSF11	3.18637	6.94942e-28	9.97804e-26
MB21D1	1.8344	7.53223e-28	1.07884e-25
TARBP1	1.63941	7.66778e-28	1.09558e-25
LIF	2.53042	8.53108e-28	1.21596e-25
BORA	1.85259	8.70259e-28	1.23739e-25
FANCF	1.2521	9.48995e-28	1.34608e-25
SMPD4	1.04478	9.72697e-28	1.37365e-25
MMP11	3.7326	9.73124e-28	1.37365e-25
DCBLD1	1.46878	1.09643e-27	1.54399e-25
BIRC5	2.57175	1.14169e-27	1.60387e-25
VAV2	1.61585	1.19815e-27	1.67915e-25
TMEM63A	1.61912	1.3079e-27	1.82859e-25
ETV4	3.22851	1.43919e-27	2.00736e-25
KPNB1	0.90796	1.44547e-27	2.01133e-25
NUP205	1.20822	1.48032e-27	2.05494e-25
TPR	1.02144	1.50421e-27	2.08317e-25
IBSP	6.56003	1.52378e-27	2.1053e-25
FAM60A	1.63547	1.55852e-27	2.14823e-25
TRIM27	0.905112	1.59046e-27	2.18711e-25
BAZ1B	0.91584	1.60635e-27	2.19893e-25
RP11-259N19.1	2.29573	1.60657e-27	2.19893e-25
AC093616.4	2.47947	1.61167e-27	2.20077e-25
CST4	6.97735	1.6655e-27	2.269e-25
C17orf53	1.96347	1.73854e-27	2.36301e-25
CHAF1A	1.44499	1.88354e-27	2.55416e-25
ALG3	1.3018	1.94952e-27	2.63753e-25
TYMS	2.01704	2.01881e-27	2.72498e-25
CEP135	1.34847	2.04659e-27	2.75612e-25
NOL8	1.16529	2.07676e-27	2.79033e-25
CYP27B1	2.45847	2.09192e-27	2.80427e-25
RBM19	0.961389	2.10435e-27	2.8145e-25
LIG1	1.55665	2.12783e-27	2.83941e-25
RP11-817I4.1	1.72423	2.13609e-27	2.84397e-25
BMS1P22	5.84396	2.15117e-27	2.85754e-25
CCDC43	0.916172	2.19033e-27	2.90298e-25
RP4-758J18.13	1.65456	2.21106e-27	2.92384e-25
PHF14	1.49283	2.2447e-27	2.96165e-25
UTP14A	1.12644	2.25395e-27	2.96716e-25
CEMIP	3.67136	2.40992e-27	3.16537e-25
BRIX1	1.41206	2.50118e-27	3.27789e-25
AC104654.2	4.83777	2.60362e-27	3.40452e-25
TRMT6	1.36035	2.73535e-27	3.56881e-25
CHTOP	0.791215	2.78015e-27	3.6192e-25
LINC01235	3.88018	3.23658e-27	4.20404e-25
DENR	0.923063	3.31277e-27	4.29348e-25
LRP8	2.62258	3.61214e-27	4.67115e-25
C1orf131	1.20921	3.72293e-27	4.80381e-25
AC017002.1	2.83791	3.79514e-27	4.88622e-25
TRAIP	1.76526	3.95559e-27	5.08163e-25
SLC52A2	1.59936	4.0794e-27	5.22922e-25
HNRNPM	0.825755	4.29946e-27	5.49927e-25
CSPP1	1.33857	4.33389e-27	5.53123e-25
GPATCH2	1.06773	4.70448e-27	5.99116e-25
GGCT	1.35039	4.72127e-27	5.99949e-25
MTERF3	1.25676	5.14793e-27	6.5275e-25
GAPLINC	3.5563	5.27141e-27	6.66965e-25
RP11-523H20.3	3.4424	5.58473e-27	7.05085e-25
RP11-54A9.1	4.75582	6.10239e-27	7.68783e-25
CASK	1.50608	6.46013e-27	8.12105e-25
CKS1B	1.61977	6.92254e-27	8.68371e-25
TICRR	2.40583	7.06338e-27	8.84145e-25
FAM49B	1.26819	7.22211e-27	9.02086e-25
TOMM34	1.50916	7.65842e-27	9.54549e-25
DDX56	1.08314	7.919e-27	9.84932e-25
ZMIZ2	1.20459	8.31634e-27	1.03172e-24
RP11-199F11.2	2.07696	8.33043e-27	1.03172e-24
PLXNA1	1.51647	8.48758e-27	1.04897e-24
ZNF469	2.73118	8.68336e-27	1.07091e-24
FCHO1	2.4627	8.90383e-27	1.09579e-24
U2SURP	1.32208	9.41927e-27	1.15679e-24
ANGPT2	2.12842	9.64639e-27	1.18221e-24
CPSF6	0.883006	9.86168e-27	1.20607e-24
FMNL2	1.57438	1.06306e-26	1.2974e-24
MCM3	1.42399	1.13025e-26	1.37653e-24
ANP32E	1.41513	1.15882e-26	1.4084e-24
ARHGEF38	3.27621	1.20692e-26	1.46383e-24
SMC2	1.54926	1.25128e-26	1.51448e-24
OIP5	2.31729	1.26553e-26	1.52857e-24
MFSD12	1.26544	1.27859e-26	1.54117e-24
RTKN2	2.51592	1.42047e-26	1.70867e-24
GMPS	1.28343	1.43233e-26	1.71941e-24
STRA6	4.12644	1.46959e-26	1.76054e-24
COL4A1	1.99113	1.5376e-26	1.83825e-24
TRAF2	1.18512	1.58695e-26	1.89339e-24
TTLL4	1.46429	1.60841e-26	1.91509e-24
CDK13	1.01751	1.66208e-26	1.97498e-24
AC007750.5	3.5885	1.69781e-26	2.01335e-24
PNPT1	1.32304	1.72294e-26	2.03902e-24
PCNA	1.66762	1.72719e-26	2.03993e-24
VMA21	1.12758	1.75177e-26	2.0648e-24
WDR46	1.03569	1.7817e-26	2.09586e-24
MEST	2.31741	1.86385e-26	2.1881e-24
NHLRC3	1.15675	1.88503e-26	2.20854e-24
RBL1	1.53534	1.97011e-26	2.30361e-24
SASS6	1.45504	1.98448e-26	2.3158e-24
PKD2L1	4.29985	2.00003e-26	2.32931e-24
TGS1	1.18929	2.01699e-26	2.34439e-24
IL17RB	2.4244	2.03335e-26	2.35872e-24
PARP14	1.66772	2.07117e-26	2.39785e-24
HNRNPU	0.936545	2.20748e-26	2.55062e-24
CLN6	1.36745	2.31717e-26	2.67208e-24
HMGB3	1.96607	2.37206e-26	2.72637e-24
WDR12	1.54105	2.37355e-26	2.72637e-24
NOM1	1.16522	2.59388e-26	2.97102e-24
NAA25	1.22975	2.59668e-26	2.97102e-24
SLC29A2	2.16333	2.74215e-26	3.13134e-24
PSMD11	1.13187	2.77971e-26	3.16806e-24
NUP160	1.17457	2.92332e-26	3.32527e-24
DTX3L	1.32477	3.01854e-26	3.42692e-24
C9orf117	1.85431	3.3694e-26	3.81785e-24
TMEM206	1.39737	3.3959e-26	3.83347e-24
CBFB	1.28832	3.39628e-26	3.83347e-24
GARS	1.29595	3.43057e-26	3.86473e-24
MRPL3	1.09254	3.69659e-26	4.15643e-24
ALG8	1.33676	4.03503e-26	4.52828e-24
TUBB	1.01667	4.26717e-26	4.77964e-24
CASC5	2.31814	4.50881e-26	5.04066e-24
NOC3L	1.28373	4.65207e-26	5.19091e-24
DSN1	1.42686	5.87524e-26	6.54329e-24
ENOPH1	1.06849	6.12195e-26	6.80513e-24
NUP98	0.944358	6.28117e-26	6.96888e-24
BOP1	1.55982	6.94931e-26	7.68495e-24
RPGRIP1L	1.23048	6.9528e-26	7.68495e-24
RSRC1	0.976484	7.08413e-26	7.81535e-24
BRCA1	1.68709	7.35525e-26	8.09921e-24
MISP	3.43533	7.39521e-26	8.12793e-24
MCM2	1.85818	7.5083e-26	8.23678e-24
SALL4	4.31099	7.78415e-26	8.52343e-24
FBXO5	1.51234	7.82929e-26	8.55686e-24
SMARCA4	1.08806	8.2366e-26	8.98525e-24
ACBD6	0.94374	8.58297e-26	9.3457e-24
THOC2	1.32972	8.60801e-26	9.35558e-24
MGME1	1.32481	8.63214e-26	9.36443e-24
CDK5RAP1	1.10874	9.08857e-26	9.84136e-24
TMTC4	1.3961	9.55402e-26	1.0316e-23
KRT24	-6.19948	9.56212e-26	1.0316e-23
HEXB	1.19024	9.78966e-26	1.05421e-23
MZT1	1.45469	9.89387e-26	1.06347e-23
WDR75	1.21558	1.00857e-25	1.08211e-23
FAM83H-AS1	3.07664	1.03062e-25	1.10374e-23
SH3KBP1	1.56012	1.04106e-25	1.11289e-23
ODF2	1.17641	1.07697e-25	1.14918e-23
LMNB2	1.55217	1.091e-25	1.16203e-23
B3GNTL1	1.34426	1.13881e-25	1.21076e-23
KHDRBS1	0.691744	1.14466e-25	1.21477e-23
RTKN	1.65126	1.14918e-25	1.21736e-23
PPM1G	0.969726	1.15201e-25	1.21815e-23
HOXA11	6.49996	1.22529e-25	1.29331e-23
RHEBL1	2.11433	1.26599e-25	1.33386e-23
DPY19L1	1.60536	1.33549e-25	1.40438e-23
PES1	0.955828	1.33771e-25	1.40438e-23
FKBP9	1.17239	1.36286e-25	1.42822e-23
E2F8	2.73181	1.37613e-25	1.43955e-23
COL5A2	2.27646	1.37877e-25	1.43974e-23
SSB	1.17459	1.38194e-25	1.44048e-23
HGH1	1.48576	1.60532e-25	1.66851e-23
SERTM1	-5.18481	1.60639e-25	1.66851e-23
IFI30	2.05317	1.63399e-25	1.69417e-23
HMGXB3	1.00623	1.70708e-25	1.76683e-23
CAPRIN1	1.02965	1.77594e-25	1.83486e-23
DBF4P1	2.73799	1.87081e-25	1.92947e-23
SCAMP3	0.945305	1.89078e-25	1.94631e-23
YTHDF1	1.08686	1.89378e-25	1.94631e-23
ATP2A2	1.07874	1.98169e-25	2.03309e-23
LINC01342	3.60422	2.02924e-25	2.07695e-23
TRPM2	2.53968	2.03154e-25	2.07695e-23
MIS18BP1	1.29028	2.05189e-25	2.09411e-23
XPO5	1.44296	2.06147e-25	2.09878e-23
C2orf27A	1.8659	2.06363e-25	2.09878e-23
WDR43	1.31723	2.12178e-25	2.15418e-23
NDC1	1.61997	2.1885e-25	2.21808e-23
PSMD1	1.04564	2.25265e-25	2.27915e-23
TCERG1	1.02029	2.29613e-25	2.31913e-23
NUP107	1.37102	2.32903e-25	2.34831e-23
RMI2	1.84743	2.35841e-25	2.37385e-23
ARHGAP39	1.84412	2.36829e-25	2.3797e-23
HSP90B1	1.1082	2.53534e-25	2.5432e-23
SMC6	1.12033	2.57707e-25	2.58064e-23
DHX15	1.04623	2.58764e-25	2.58574e-23
LINC00152	1.70043	2.591e-25	2.58574e-23
VAC14	0.988903	2.61564e-25	2.6059e-23
NOX4	2.63393	2.64788e-25	2.63311e-23
XRN2	1.09795	2.65194e-25	2.63311e-23
ADAMTS12	2.7436	2.73523e-25	2.71121e-23
TPM3	1.15338	2.7886e-25	2.75944e-23
LINC01572	2.46296	2.98705e-25	2.95084e-23
KRT18	2.61871	3.05136e-25	3.00929e-23
ABCE1	1.25663	3.08292e-25	3.0353e-23
NOL11	1.03375	3.28171e-25	3.2256e-23
MFHAS1	1.43574	3.33492e-25	3.27241e-23
CASP8	1.19826	3.47138e-25	3.40061e-23
CMTM6	1.04788	3.5846e-25	3.50567e-23
GAD1	4.58169	3.59248e-25	3.50752e-23
CCNJ	1.35381	3.94242e-25	3.84278e-23
DARS2	1.53112	4.10884e-25	3.99834e-23
CHTF18	1.69588	4.34715e-25	4.22323e-23
WDFY1	1.08093	4.38376e-25	4.25174e-23
YEATS2	1.14496	4.48818e-25	4.34109e-23
AUNIP	2.07666	4.4907e-25	4.34109e-23
MYO1B	1.57676	4.7605e-25	4.59432e-23
MCM6	1.34065	4.76971e-25	4.59563e-23
CRNKL1	1.12994	4.90542e-25	4.71863e-23
DUS4L	1.17299	5.54363e-25	5.32379e-23
PATL1	1.02912	5.63573e-25	5.40339e-23
FUS	0.968578	5.71744e-25	5.47276e-23
LRRC58	1.06695	5.83867e-25	5.57969e-23
DLEU2	1.89265	6.02087e-25	5.74444e-23
EED	1.03101	6.38564e-25	6.08256e-23
CTA-228A9.3	2.57375	6.55513e-25	6.23386e-23
MLK4	2.17519	6.70404e-25	6.36515e-23
MTND4P26	3.89698	6.75907e-25	6.40701e-23
NVL	1.00853	6.85688e-25	6.48922e-23
COA7	1.12892	7.16251e-25	6.76753e-23
TONSL	1.92944	7.26519e-25	6.8535e-23
IVNS1ABP	1.40587	7.41752e-25	6.98594e-23
LIN9	1.40693	7.81809e-25	7.35138e-23
SLC12A7	1.72646	7.83538e-25	7.35584e-23
SRRT	0.958526	7.9154e-25	7.41907e-23
ASXL1	1.14919	7.99023e-25	7.47725e-23
NLK	1.00177	8.1618e-25	7.62562e-23
RCC1	1.69709	8.34693e-25	7.78617e-23
HSPE1	1.45562	8.68717e-25	8.09067e-23
DHX8	0.756665	8.72116e-25	8.10943e-23
RP4-583P15.15	1.89217	8.92398e-25	8.28487e-23
CELSR3	2.66101	9.53489e-25	8.83803e-23
RP11-424C20.2	2.80419	9.84771e-25	9.11356e-23
PTPN2	1.01771	9.95144e-25	9.19504e-23
FAF2	0.889841	1.01967e-24	9.40684e-23
PAICS	1.35456	1.09344e-24	1.00715e-22
USP31	1.26966	1.10507e-24	1.01627e-22
FLAD1	0.973779	1.15066e-24	1.05654e-22
RP11-589N15.2	2.85112	1.16186e-24	1.06514e-22
PAK1IP1	1.20801	1.17768e-24	1.07796e-22
TMC7	2.23089	1.20514e-24	1.10138e-22
C5orf28	1.17801	1.22419e-24	1.11704e-22
CHD4	0.81659	1.28627e-24	1.17186e-22
DLEU7-AS1	3.54926	1.2914e-24	1.17471e-22
DPH2	1.0899	1.31641e-24	1.19561e-22
MSH5	1.87104	1.3423e-24	1.21724e-22
THADA	0.942428	1.38752e-24	1.2563e-22
CCR8	3.69785	1.41053e-24	1.27478e-22
CDT1	2.46424	1.41229e-24	1.27478e-22
RRM2	2.54087	1.44614e-24	1.30313e-22
ASCC3	1.21505	1.44814e-24	1.30313e-22
PPIL1	1.17118	1.46547e-24	1.3167e-22
TIMP1	2.02169	1.48647e-24	1.33352e-22
NUP155	1.42067	1.51979e-24	1.36133e-22
TOP1	1.07116	1.54331e-24	1.38029e-22
P4HA3	2.5077	1.57557e-24	1.40699e-22
RP11-417E7.1	4.34529	1.63789e-24	1.46041e-22
CEP83	1.33176	1.69806e-24	1.51176e-22
NAT9	1.0317	1.74459e-24	1.55083e-22
SMG9	1.00343	1.83685e-24	1.63037e-22
NFXL1	1.31312	1.89197e-24	1.67676e-22
RPP25	1.65225	1.9902e-24	1.76115e-22
MTPAP	1.20439	2.04041e-24	1.80286e-22
BYSL	1.40101	2.12961e-24	1.87883e-22
C18orf54	1.52417	2.16056e-24	1.90327e-22
LINC01296	3.65327	2.24586e-24	1.97544e-22
SRPK1	1.19131	2.26409e-24	1.98849e-22
CCAR1	0.990594	2.30621e-24	2.02246e-22
NIFK	1.08199	2.31591e-24	2.02793e-22
ZNF124	1.29909	2.3293e-24	2.0366e-22
EPHB4	1.49954	2.46786e-24	2.15454e-22
SDCCAG3	1.05716	2.47531e-24	2.15783e-22
UBE2SP1	2.54762	2.64379e-24	2.30128e-22
SNRNP200	0.974103	2.66311e-24	2.31466e-22
TMEM81	1.41401	2.6859e-24	2.331e-22
AC068580.6	2.1785	2.70904e-24	2.34761e-22
CDC6	2.7803	2.73165e-24	2.3637e-22
CLDN7	2.70548	2.73769e-24	2.36543e-22
EARS2	1.01622	2.7926e-24	2.40932e-22
CTCF	0.707002	3.19053e-24	2.7486e-22
ILF2	1.07357	3.20625e-24	2.75442e-22
AL589743.1	3.55477	3.2067e-24	2.75442e-22
FTSJ2	0.936209	3.27876e-24	2.8122e-22
PFAS	1.21968	3.3819e-24	2.89642e-22
DLGAP1-AS2	2.46019	3.62871e-24	3.09953e-22
TPP2	1.07405	3.62963e-24	3.09953e-22
EIF3B	1.0241	3.68242e-24	3.14003e-22
PTTG1	2.01221	3.87652e-24	3.30073e-22
H2AFV	0.868094	3.94491e-24	3.35409e-22
CENPM	2.26114	4.1709e-24	3.5411e-22
STX6	0.877609	4.20347e-24	3.56358e-22
RP11-2C24.9	0.874227	4.24658e-24	3.59493e-22
ABHD11	1.73411	4.41228e-24	3.72981e-22
LYAR	1.40518	4.44324e-24	3.75057e-22
CEP72	1.93757	4.74129e-24	3.99639e-22
NUP188	1.17572	4.8897e-24	4.11547e-22
MARVELD3	2.33957	4.89662e-24	4.11547e-22
FANCB	1.9589	4.99348e-24	4.19087e-22
MPHOSPH10	0.845922	5.04657e-24	4.22937e-22
TFAP4	1.30803	5.11305e-24	4.27897e-22
ZDHHC9	1.37472	5.2209e-24	4.36299e-22
NASP	1.08527	5.5215e-24	4.60762e-22
ETV6	0.920308	6.06935e-24	5.05759e-22
OLR1	3.17707	6.08544e-24	5.0638e-22
ZHX1-C8orf76	1.9621	6.26503e-24	5.20584e-22
NCAPD3	1.40667	6.36149e-24	5.27851e-22
GTF3C2	0.836054	6.61944e-24	5.48478e-22
NELFCD	1.32497	6.92289e-24	5.7281e-22
KIF24	1.66823	6.95403e-24	5.74575e-22
MAP4K4	1.22736	7.03773e-24	5.80606e-22
PABPC1L	2.55578	7.04809e-24	5.80606e-22
VCPIP1	1.00056	7.05675e-24	5.80606e-22
CHEK2	1.47355	7.13029e-24	5.85834e-22
CXCL16	1.70856	7.24972e-24	5.94812e-22
FAM83H	2.36991	7.48416e-24	6.13188e-22
RP11-152N13.16	1.82844	7.77315e-24	6.35301e-22
ILF3	0.943135	7.77574e-24	6.35301e-22
VARS	1.18279	7.80718e-24	6.36981e-22
LCLAT1	1.19101	8.2255e-24	6.70178e-22
PRPF4	1.03369	8.24534e-24	6.70861e-22
FKTN	1.1455	8.3842e-24	6.81213e-22
IGF2BP2	2.42192	8.68036e-24	7.043e-22
FANCL	1.15692	8.89118e-24	7.20407e-22
AC083899.3	1.19247	9.01172e-24	7.29165e-22
DPT	-4.09685	9.42807e-24	7.61801e-22
CHD1L	0.950369	1.01515e-23	8.19126e-22
BLACAT1	3.72235	1.02221e-23	8.23684e-22
MRGBP	1.34527	1.03451e-23	8.31922e-22
CCDC86	1.24445	1.03527e-23	8.31922e-22
PTPN12	1.22173	1.0609e-23	8.51353e-22
UBXN4	0.867944	1.11885e-23	8.9663e-22
ANKRD10-IT1	1.87297	1.15307e-23	9.22783e-22
ESF1	1.46185	1.16208e-23	9.28727e-22
EPHB2	3.19883	1.1832e-23	9.44323e-22
BBC3	1.78362	1.21812e-23	9.70866e-22
GFM1	1.0887	1.26182e-23	1.00433e-21
SLC6A6	1.39666	1.33454e-23	1.06077e-21
YDJC	1.51909	1.37677e-23	1.09285e-21
RELT	1.52807	1.52813e-23	1.21136e-21
DESI2	0.963974	1.55107e-23	1.22788e-21
ATP13A1	1.01105	1.56021e-23	1.23345e-21
TAF2	1.06267	1.60428e-23	1.26658e-21
TMPO	1.30459	1.61577e-23	1.27394e-21
CCDC14	1.43648	1.68123e-23	1.32377e-21
TRIM10	3.42255	1.69602e-23	1.33362e-21
RP5-884M6.1	5.33177	1.78533e-23	1.40197e-21
FAM208B	0.992189	1.79237e-23	1.40561e-21
SUZ12	1.08048	1.85589e-23	1.45347e-21
STK4	1.09095	1.91937e-23	1.50118e-21
DDX46	0.797693	1.93409e-23	1.51068e-21
RPAP3	1.0432	2.19465e-23	1.71192e-21
SNRPD1	1.41815	2.22523e-23	1.73346e-21
SPC24	1.65123	2.23685e-23	1.7402e-21
MMS22L	1.5428	2.26318e-23	1.75835e-21
PAXIP1	1.03508	2.27907e-23	1.76834e-21
CPXM1	2.77321	2.28466e-23	1.77034e-21
HSPH1	1.58936	2.35732e-23	1.82423e-21
MC1R	1.73359	2.46486e-23	1.90494e-21
RP11-381E24.1	3.3771	2.51104e-23	1.93806e-21
LA16c-431H6.7	2.26851	2.53555e-23	1.9544e-21
ALG6	1.08321	2.56905e-23	1.97763e-21
LRRC16A	1.41271	2.5947e-23	1.99475e-21
CNOT10	0.843499	2.68211e-23	2.05833e-21
SRSF1	0.814841	2.68443e-23	2.05833e-21
HAUS8	1.05247	3.07825e-23	2.35722e-21
PODXL	1.66553	3.20363e-23	2.45003e-21
HOXC10	7.00885	3.2536e-23	2.485e-21
ZDHHC23	1.68208	3.35257e-23	2.55725e-21
TRNT1	0.877744	3.40478e-23	2.5937e-21
TYW1	0.922086	3.45454e-23	2.62819e-21
INTS8	1.22757	3.47586e-23	2.64097e-21
EHMT2	1.13506	3.57512e-23	2.71287e-21
GPX3	-2.40855	3.65818e-23	2.77232e-21
MND1	1.90017	3.69917e-23	2.79976e-21
AC004988.1	3.84791	3.92401e-23	2.9661e-21
C8orf76	1.13862	3.99569e-23	3.01638e-21
CCT5	1.1674	4.06293e-23	3.0632e-21
ACTR5	1.15354	4.11427e-23	3.09792e-21
PTRH2	1.06057	4.13316e-23	3.10814e-21
TTC13	1.197	4.18147e-23	3.14044e-21
CCT2	1.30127	4.37641e-23	3.28264e-21
FTSJ1	0.946053	4.39889e-23	3.29529e-21
WDR5B	1.05173	4.75772e-23	3.55954e-21
DBF4B	1.30727	4.99784e-23	3.73442e-21
AC093850.2	5.62644	5.01404e-23	3.74175e-21
MTHFD1	1.10042	5.11133e-23	3.8095e-21
RNF144A-AS1	2.75972	5.25268e-23	3.90988e-21
NCAPD2	1.45915	5.27788e-23	3.92365e-21
PSMB2	0.888201	5.41851e-23	4.02309e-21
CENPH	1.4986	5.55346e-23	4.11806e-21
APAF1	1.14228	5.58163e-23	4.13372e-21
CHAF1B	1.56115	5.66171e-23	4.18774e-21
HELB	1.57884	5.78339e-23	4.27141e-21
LRRC37A9P	3.05169	5.78942e-23	4.27141e-21
RP5-991G20.1	1.29873	5.83663e-23	4.30083e-21
ATP2C1	1.12432	6.05238e-23	4.4542e-21
TRIM15	3.86436	6.10632e-23	4.48826e-21
UHMK1	1.19137	6.21617e-23	4.56328e-21
DMBX1	5.17084	6.36369e-23	4.66572e-21
ANKLE2	0.975341	6.47578e-23	4.74197e-21
CD3EAP	1.7894	6.74668e-23	4.93417e-21
DNAJC9	1.13711	6.75707e-23	4.93561e-21
UBE2D1	0.99269	6.98702e-23	5.09722e-21
AC007128.1	4.54175	7.01425e-23	5.11072e-21
RNF149	0.884533	7.10206e-23	5.16827e-21
SLC38A6	1.1446	7.39324e-23	5.37349e-21
HIATL1	0.907929	7.44093e-23	5.40145e-21
TAF1D	1.2816	7.57985e-23	5.49548e-21
C12orf75	2.26559	7.64573e-23	5.5364e-21
CCDC34	1.6718	8.42775e-23	6.09514e-21
SLC8B1	1.07739	8.50685e-23	6.14476e-21
AC074117.10	1.38828	8.94292e-23	6.45178e-21
KIAA0196	0.973636	9.24217e-23	6.65948e-21
RP11-626H12.2	4.50673	9.41945e-23	6.77888e-21
OCLM	2.58754	9.4926e-23	6.82314e-21
DDX39A	1.25229	9.5904e-23	6.88022e-21
HSPBAP1	1.06095	9.5955e-23	6.88022e-21
RP11-511H23.2	2.06292	9.6444e-23	6.90683e-21
DROSHA	1.06353	9.8956e-23	7.07807e-21
TEX10	1.04079	1.02485e-22	7.32152e-21
BMP8A	2.53298	1.04631e-22	7.46573e-21
RP11-253E3.3	1.60528	1.04828e-22	7.47071e-21
PIK3AP1	2.09481	1.08496e-22	7.72273e-21
MYO19	1.28074	1.10836e-22	7.87969e-21
CDC25B	1.80748	1.11642e-22	7.92739e-21
MESDC2	0.768378	1.12794e-22	7.9995e-21
CD276	1.38406	1.14844e-22	8.13502e-21
RP11-22C11.2	2.62629	1.15195e-22	8.15001e-21
SLC30A7	1.1582	1.17793e-22	8.32379e-21
DNAJC22	2.49813	1.2035e-22	8.49428e-21
POLA1	1.21216	1.20877e-22	8.52115e-21
TOP1MT	1.37411	1.21538e-22	8.55745e-21
TTC9C	0.830384	1.22389e-22	8.60705e-21
PLEKHA8	0.98996	1.24456e-22	8.74193e-21
CCL7	5.57381	1.29404e-22	9.07859e-21
FBXO43	2.79011	1.29901e-22	9.10252e-21
HOXA10	4.81452	1.35932e-22	9.5138e-21
RRP1B	1.05964	1.40008e-22	9.78735e-21
RHPN1	2.07658	1.41088e-22	9.85113e-21
TIPIN	1.1949	1.44351e-22	1.00669e-20
WBSCR22	0.996491	1.45115e-22	1.01082e-20
RNF213	1.46811	1.4717e-22	1.02392e-20
CEP78	1.1604	1.4752e-22	1.02513e-20
CDCA7	2.33362	1.49867e-22	1.04021e-20
NOP14	1.02195	1.51212e-22	1.0483e-20
SNRPA1	1.08359	1.52368e-22	1.05507e-20
AP2B1	1.10465	1.5528e-22	1.07396e-20
ARFGAP1	1.1424	1.55806e-22	1.07633e-20
CCSAP	1.24999	1.58978e-22	1.09695e-20
EXOC6	1.10142	1.63391e-22	1.12607e-20
FIGNL1	1.46515	1.68271e-22	1.15834e-20
EP400	0.936723	1.70292e-22	1.17088e-20
RP3-337H4.6	1.8567	1.70813e-22	1.17308e-20
PNN	1.04748	1.72707e-22	1.1847e-20
SET	0.93795	1.73583e-22	1.18932e-20
FAM136A	1.01166	1.80362e-22	1.23432e-20
C1orf27	1.00359	1.8445e-22	1.26083e-20
AC006011.4	1.44772	1.90713e-22	1.30211e-20
PIGU	1.17327	1.93546e-22	1.31992e-20
PAPOLA	0.769309	1.9809e-22	1.34934e-20
HOXA11-AS	6.54878	2.00469e-22	1.36396e-20
MLH3	1.05342	2.16103e-22	1.46862e-20
LINC00624	2.08037	2.17342e-22	1.47533e-20
GART	1.05087	2.18429e-22	1.481e-20
CLK2	0.943568	2.20429e-22	1.49283e-20
DUXAP9	3.53185	2.28553e-22	1.54606e-20
ITGAX	2.12444	2.30693e-22	1.55873e-20
CLDN4	3.03338	2.32991e-22	1.57245e-20
HNRNPR	0.81568	2.34416e-22	1.58025e-20
AP006285.2	3.29606	2.50649e-22	1.68773e-20
RP1-80N2.3	2.12209	2.54549e-22	1.71203e-20
TRMU	1.12198	2.56345e-22	1.72213e-20
PBX4	1.8251	2.58566e-22	1.73506e-20
RDM1	2.79521	2.6424e-22	1.7711e-20
LRRC8D	1.02229	2.69498e-22	1.80428e-20
CFD	-2.73047	2.74542e-22	1.83596e-20
MSTO1	1.02107	2.76898e-22	1.8496e-20
ZNF644	0.854281	2.85717e-22	1.90633e-20
NUDT5	1.14207	2.86661e-22	1.91045e-20
CTB-129P6.7	2.82454	2.91906e-22	1.94158e-20
CHRNA5	1.97996	2.91994e-22	1.94158e-20
ANAPC5	0.809096	2.93237e-22	1.94763e-20
SMS	1.08931	3.00073e-22	1.99078e-20
KLHDC4	0.931323	3.06779e-22	2.03296e-20
CLEC5A	2.73331	3.11136e-22	2.05951e-20
ENTPD6	1.31181	3.23708e-22	2.14031e-20
POLE	1.3356	3.36093e-22	2.21969e-20
SH2D2A	1.73668	3.48498e-22	2.29903e-20
CTA-384D8.35	3.3493	3.62153e-22	2.38642e-20
MCM7	1.50002	3.83207e-22	2.52232e-20
ZGRF1	1.59072	3.8969e-22	2.56211e-20
MTIF2	0.971305	3.9781e-22	2.61257e-20
APLN	2.89043	3.99426e-22	2.62024e-20
PHF20L1	0.993831	4.04627e-22	2.65139e-20
HOTTIP	6.04388	4.05477e-22	2.654e-20
PLBD2	1.01637	4.0847e-22	2.6706e-20
CENPN	1.586	4.13239e-22	2.69877e-20
MRTO4	1.07906	4.22314e-22	2.75496e-20
TMEM201	1.34596	4.31037e-22	2.80874e-20
ZNF761	1.52004	4.34341e-22	2.82712e-20
TSEN54	1.16509	4.35808e-22	2.83353e-20
CDH24	1.41568	4.42249e-22	2.87221e-20
PTK2	0.907952	4.66945e-22	3.02925e-20
AP000695.6	3.1115	4.67827e-22	3.03161e-20
TCOF1	1.30368	4.68725e-22	3.03408e-20
ZBTB9	1.09642	4.72096e-22	3.05252e-20
PTBP1	0.962751	4.82132e-22	3.11398e-20
DENND4B	1.14358	4.83492e-22	3.11932e-20
ODCP	2.49292	5.177e-22	3.33635e-20
RP4-724E16.2	2.20277	5.19484e-22	3.34416e-20
AC012363.4	5.34661	5.24275e-22	3.3713e-20
RBM17	0.917054	5.25483e-22	3.37536e-20
RP11-932O9.10	3.35685	5.36132e-22	3.44e-20
HAUS7	1.18447	5.38562e-22	3.4518e-20
POLD1	1.50668	5.44875e-22	3.48556e-20
LL22NC03-N14H11.1	3.51421	5.45018e-22	3.48556e-20
RP11-480A16.1	2.08485	5.46862e-22	3.49353e-20
ZNF670	1.74098	5.77844e-22	3.68744e-20
FUCA2	1.08359	5.84639e-22	3.72674e-20
CENPW	1.66024	6.08023e-22	3.87159e-20
RP11-359G22.2	3.56303	6.1979e-22	3.94223e-20
HNF1B	3.78562	6.63915e-22	4.21831e-20
CTPS1	1.19849	6.69972e-22	4.25218e-20
LRPPRC	1.03848	6.99226e-22	4.43305e-20
CHD7	1.44017	7.08023e-22	4.48396e-20
CDC25A	2.09672	7.09931e-22	4.49119e-20
MFI2	2.70246	7.23499e-22	4.57209e-20
NUP93	0.93343	7.38112e-22	4.65941e-20
RP11-148K1.12	1.74662	7.62379e-22	4.80742e-20
RP11-1072A3.3	1.7669	7.90483e-22	4.97928e-20
FANCM	1.23823	8.06858e-22	5.07697e-20
FBXO45	1.15194	8.53624e-22	5.36216e-20
SUPV3L1	0.991761	8.54014e-22	5.36216e-20
CEP85	1.33129	8.70171e-22	5.45776e-20
NUP37	1.17184	8.81131e-22	5.52059e-20
BLOC1S3	0.897065	9.19858e-22	5.75708e-20
FAM122B	1.33007	9.3067e-22	5.81852e-20
UTP15	0.940333	9.49704e-22	5.93119e-20
ORMDL1	0.785878	1.00763e-21	6.28625e-20
EIF2B5	0.8334	1.01206e-21	6.30716e-20
TRIM28	1.18482	1.01524e-21	6.32029e-20
STMN1	1.4479	1.01941e-21	6.33411e-20
PYCR1	1.99952	1.01962e-21	6.33411e-20
NUP133	0.837282	1.05999e-21	6.57791e-20
DNAJC10	1.14346	1.10377e-21	6.84235e-20
ORC2	1.06005	1.12012e-21	6.93509e-20
FGFR4	2.82402	1.1211e-21	6.93509e-20
IPO4	1.24292	1.12486e-21	6.95102e-20
CCT4	1.02283	1.13269e-21	6.99202e-20
XXbac-B562F10.11	2.09417	1.1391e-21	7.01961e-20
TAF5	1.01269	1.13956e-21	7.01961e-20
RP13-753N3.3	3.00847	1.1456e-21	7.04943e-20
RP5-1074L1.4	2.07817	1.16114e-21	7.13755e-20
PAFAH1B3	1.5302	1.16332e-21	7.14343e-20
POP1	1.37805	1.18147e-21	7.24039e-20
TBRG4	1.03113	1.18158e-21	7.24039e-20
POC1A	1.71521	1.18295e-21	7.24124e-20
ONECUT2	3.71842	1.19358e-21	7.29866e-20
C2CD3	0.938146	1.19635e-21	7.30796e-20
AJUBA	1.96971	1.20771e-21	7.36967e-20
HAUS6	1.34699	1.26978e-21	7.74038e-20
TGDS	1.05353	1.29194e-21	7.86726e-20
RP5-1120P11.1	3.81305	1.31369e-21	7.99142e-20
RRP9	1.19973	1.4288e-21	8.68264e-20
RAD21	1.09685	1.44566e-21	8.77597e-20
RBM45	0.785569	1.46086e-21	8.85907e-20
DCLRE1A	1.27554	1.46854e-21	8.89643e-20
DNAJB11	1.01057	1.47812e-21	8.94521e-20
KRT8P12	1.32762	1.49182e-21	9.01881e-20
RP11-429J17.7	3.08483	1.63551e-21	9.87731e-20
RRP15	0.98923	1.65654e-21	9.99398e-20
KIF22	1.20532	1.6659e-21	1.00402e-19
POLE3	0.85261	1.67109e-21	1.0061e-19
USP42	0.813186	1.72302e-21	1.03631e-19
ZNF146	0.997752	1.81353e-21	1.08963e-19
ATP6V1C1	1.20873	1.84481e-21	1.10728e-19
E2F6	0.916699	1.8468e-21	1.10734e-19
FOXP3	2.17353	1.85375e-21	1.10994e-19
CTD-2377D24.6	4.41642	1.85493e-21	1.10994e-19
NUFIP1	1.11283	1.87197e-21	1.119e-19
GUCY1B2	4.58366	1.92858e-21	1.15167e-19
BTBD16	3.85512	2.0195e-21	1.20473e-19
ANAPC1	1.11523	2.03053e-21	1.21008e-19
MCM4	1.81705	2.03701e-21	1.2127e-19
PHF6	1.24778	2.08858e-21	1.24214e-19
RP11-2E11.6	2.97603	2.13844e-21	1.27051e-19
KIAA1429	0.90817	2.25011e-21	1.3355e-19
ZNF200	0.925903	2.37039e-21	1.40546e-19
GNG7	-2.37806	2.44932e-21	1.45079e-19
LBX2	2.23917	2.6295e-21	1.55595e-19
LINC01057	2	2.72007e-21	1.60791e-19
ZNF7	0.88748	2.72741e-21	1.61063e-19
TAF1A	1.31382	2.77322e-21	1.63603e-19
NANP	1.18869	2.84007e-21	1.67378e-19
SSRP1	0.903997	2.86979e-21	1.6896e-19
RNASEH2A	1.39009	2.95903e-21	1.74039e-19
RP3-337H4.9	2.56845	3.05465e-21	1.79483e-19
ZNF252P-AS1	2.12775	3.10177e-21	1.82069e-19
MPLKIP	0.948326	3.13487e-21	1.83828e-19
DDX27	1.19846	3.15945e-21	1.85084e-19
TMEM138	0.901156	3.17415e-21	1.85759e-19
ESCO1	1.14746	3.29085e-21	1.92396e-19
CTD-2510F5.4	2.61309	3.30525e-21	1.93046e-19
WNT7B	4.81587	3.32307e-21	1.93893e-19
RQCD1	0.835964	3.358e-21	1.95736e-19
KBTBD2	0.88712	3.37392e-21	1.96469e-19
TRMT1	1.01235	3.66232e-21	2.13051e-19
CENPQ	1.32032	3.68814e-21	2.1434e-19
DHX57	0.897504	3.74456e-21	2.17404e-19
RAB3IP	1.5878	3.88677e-21	2.25437e-19
TASP1	0.996745	3.94162e-21	2.28264e-19
ZSWIM4	1.41104	3.94331e-21	2.28264e-19
NEMP1	1.3555	3.96421e-21	2.29247e-19
RFWD2	0.847751	3.98975e-21	2.30496e-19
TFB2M	1.09749	4.03162e-21	2.32686e-19
SRFBP1	0.936374	4.06752e-21	2.34527e-19
NRD1	0.904971	4.14899e-21	2.38989e-19
DAGLB	0.797905	4.17095e-21	2.40018e-19
KCNJ14	1.7908	4.18511e-21	2.40597e-19
BRI3BP	1.56956	4.2719e-21	2.45345e-19
EIF2AK1	0.985469	4.30517e-21	2.47014e-19
NR2C2AP	0.993939	4.32386e-21	2.47844e-19
CKMT2	-3.34291	4.40473e-21	2.52232e-19
WAPAL	0.907945	4.47586e-21	2.56055e-19
RP3-522D1.1	3.7326	4.54378e-21	2.59687e-19
ABL2	1.13061	4.57775e-21	2.61373e-19
CHML	1.58455	4.75203e-21	2.7106e-19
TWISTNB	1.1324	4.77712e-21	2.72226e-19
FAM64A	2.0583	4.95412e-21	2.82038e-19
VWA9	0.838567	5.02714e-21	2.85918e-19
RP5-881L22.5	4.60951	5.06877e-21	2.88006e-19
RP11-803D5.4	4.1436	5.13244e-21	2.9134e-19
TMEM60	0.942983	5.34191e-21	3.02938e-19
MLEC	1.28554	5.35092e-21	3.03155e-19
GNL3	1.14414	5.37197e-21	3.04054e-19
CCNK	0.891278	5.40728e-21	3.05756e-19
SMG5	0.939218	5.49693e-21	3.10526e-19
RHBDF2	1.48581	5.50793e-21	3.10848e-19
RP5-907D15.4	4.62904	5.52381e-21	3.11444e-19
2022-09-11	1.09196	5.60666e-21	3.15811e-19
RP11-357H14.17	4.50404	5.63894e-21	3.17163e-19
IL11	3.66246	5.64149e-21	3.17163e-19
UAP1L1	1.64795	5.65688e-21	3.17723e-19
SPRN	1.1466	5.66708e-21	3.17991e-19
MTDH	0.970362	5.94072e-21	3.33027e-19
XRCC3	1.27187	6.23727e-21	3.49317e-19
SUV39H2	1.32422	6.24773e-21	3.49568e-19
HS2ST1	1.04005	6.38493e-21	3.56904e-19
EBNA1BP2	0.935619	6.3992e-21	3.57361e-19
TLCD1	2.08626	6.55677e-21	3.65812e-19
ELAVL1	0.694424	6.5861e-21	3.67098e-19
HSPA5	0.983135	6.67741e-21	3.71834e-19
CERS5	0.753907	6.70291e-21	3.72899e-19
AC093724.2	1.53117	6.75852e-21	3.75637e-19
PVT1	1.84558	6.82746e-21	3.79109e-19
AC015849.16	3.36269	6.88163e-21	3.81755e-19
PRPF3	0.976985	6.90949e-21	3.82937e-19
ATP13A2	1.11257	6.97513e-21	3.8621e-19
CCDC138	1.43808	7.1122e-21	3.93299e-19
LOXL2	1.6923	7.1166e-21	3.93299e-19
ADAMTS18	3.51133	7.15286e-21	3.94931e-19
ZNF789	1.31216	7.21112e-21	3.97772e-19
USP24	0.990052	7.34913e-21	4.05004e-19
MET	2.09027	7.39602e-21	4.07205e-19
ZNF697	1.41252	7.62047e-21	4.19169e-19
RP11-366L20.2	3.41564	7.71293e-21	4.23857e-19
MAPK15	2.96659	7.74153e-21	4.2503e-19
GXYLT1	1.1347	7.81574e-21	4.28702e-19
ADSS	0.809191	7.86334e-21	4.3091e-19
RP11-443B7.1	2.44185	8.27765e-21	4.53189e-19
TYW5	0.900357	8.36655e-21	4.57629e-19
PPME1	0.888919	8.52403e-21	4.65808e-19
CLPB	1.16636	8.60203e-21	4.69632e-19
ZBED4	1.0736	8.70804e-21	4.74977e-19
ARHGEF39	1.80186	8.8945e-21	4.84697e-19
AQR	0.801394	8.93524e-21	4.86464e-19
USP39	0.728968	9.23533e-21	5.02335e-19
AP3M2	1.22389	9.32537e-21	5.06762e-19
USP43	2.17736	9.33805e-21	5.06981e-19
TDG	0.934984	1.00524e-20	5.4526e-19
LTV1	0.936602	1.01917e-20	5.52303e-19
WDYHV1	0.987144	1.02898e-20	5.57103e-19
RP11-50C13.1	1.62767	1.06561e-20	5.76403e-19
SPG21	0.706073	1.06813e-20	5.77233e-19
PAFAH1B2	0.786099	1.09561e-20	5.91539e-19
RP11-1149O23.3	1.76722	1.11003e-20	5.98771e-19
RPN2	1.13025	1.11634e-20	6.0162e-19
SEZ6L2	2.26633	1.15277e-20	6.20686e-19
TMEM44	1.29273	1.15445e-20	6.21016e-19
FEZF1	6.11718	1.23796e-20	6.6533e-19
ECE2	1.53102	1.23963e-20	6.65615e-19
ARL6IP6	1.07008	1.24763e-20	6.69297e-19
POLR1A	1.17978	1.26566e-20	6.78351e-19
NUP35	0.985234	1.29167e-20	6.91658e-19
SMC3	1.02745	1.29303e-20	6.91754e-19
ARHGEF1	1.09489	1.30795e-20	6.99097e-19
HNF4A	3.53785	1.33797e-20	7.14491e-19
GLA	1.09032	1.37343e-20	7.32761e-19
THOC1	1.06942	1.38129e-20	7.36284e-19
ATAD3B	1.52336	1.42072e-20	7.56609e-19
CCDC18	1.48447	1.43532e-20	7.63692e-19
NMI	1.21056	1.43804e-20	7.64443e-19
MIS18A	1.31412	1.44688e-20	7.68449e-19
RP11-192H23.7	3.36439	1.51879e-20	8.05906e-19
BAZ1A	1.23774	1.53997e-20	8.16406e-19
MITD1	0.928405	1.56469e-20	8.2876e-19
HKDC1	3.67392	1.56963e-20	8.30628e-19
ZNF121	1.29037	1.60611e-20	8.49167e-19
CRYM-AS1	2.30514	1.61914e-20	8.55285e-19
TTC26	1.31058	1.62127e-20	8.55639e-19
ESRP1	2.25519	1.66965e-20	8.80377e-19
THUMPD3	0.943668	1.68731e-20	8.8889e-19
RAB19	2.66608	1.71778e-20	9.04124e-19
YWHAB	0.868418	1.74e-20	9.14997e-19
CDCA3	1.99677	1.76383e-20	9.26698e-19
CIRH1A	0.945805	1.77042e-20	9.29328e-19
RP11-863P13.3	4.17739	1.77923e-20	9.33117e-19
LAMC2	2.63564	1.83075e-20	9.59278e-19
RP11-465N4.5	1.65193	1.84377e-20	9.65236e-19
USP1	1.00021	1.89156e-20	9.89369e-19
ZNF217	1.40713	1.90104e-20	9.9344e-19
MRPL47	1.03182	1.95625e-20	1.02138e-18
TUG1	0.964386	1.98501e-20	1.03548e-18
ZNF107	1.29431	1.99345e-20	1.03895e-18
POLR1C	1.1286	2.02625e-20	1.05511e-18
DDX12P	1.81031	2.04066e-20	1.06152e-18
PDCD2L	1.31815	2.04218e-20	1.06152e-18
TNFRSF10A	1.46766	2.08046e-20	1.08046e-18
FNDC1	3.75294	2.09452e-20	1.0868e-18
STAMBPL1	1.52197	2.11785e-20	1.09718e-18
NCSTN	0.798774	2.11828e-20	1.09718e-18
NDUFAF6	1.04385	2.16725e-20	1.12155e-18
AATF	1.06476	2.18918e-20	1.1319e-18
PAK2	0.823813	2.19653e-20	1.13433e-18
KIF12	3.39245	2.19776e-20	1.13433e-18
SMARCA5	0.964706	2.20014e-20	1.13456e-18
NAA15	1.05229	2.22144e-20	1.14454e-18
AC114730.3	4.41365	2.27963e-20	1.17349e-18
WDR4	1.19981	2.31692e-20	1.19164e-18
CDH3	3.07904	2.32937e-20	1.19699e-18
KRT80	3.96113	2.35113e-20	1.20711e-18
PRMT3	1.10969	2.35897e-20	1.21008e-18
USP14	0.990912	2.39634e-20	1.22803e-18
P4HA1	1.40964	2.39817e-20	1.22803e-18
ATXN2	0.80777	2.42534e-20	1.24086e-18
NIT2	0.905862	2.43118e-20	1.24276e-18
NIP7	0.961654	2.52699e-20	1.29062e-18
MYOC	-6.73364	2.577e-20	1.31501e-18
DOCK6	1.01731	2.6389e-20	1.34543e-18
RP11-817I4.2	1.94355	2.74094e-20	1.39624e-18
PCAT1	2.81334	2.90332e-20	1.47767e-18
TNS3	1.23697	2.92549e-20	1.48766e-18
RBM34	0.953078	2.94967e-20	1.49865e-18
GMFB	1.0293	2.98279e-20	1.51417e-18
FAM111A	1.1487	3.09179e-20	1.56814e-18
IWS1	0.704596	3.12425e-20	1.58323e-18
NARS2	1.22643	3.14799e-20	1.59388e-18
DUSP12	0.828128	3.36999e-20	1.70481e-18
ZNF587B	1.265	3.42929e-20	1.73332e-18
ZNF341	0.774414	3.48123e-20	1.75805e-18
RP11-426C22.4	2.44712	3.49966e-20	1.76584e-18
NPRL3	0.849418	3.52694e-20	1.77807e-18
RP4-563E14.1	2.17886	3.54959e-20	1.78795e-18
WDR90	1.59041	3.72747e-20	1.87594e-18
VPRBP	0.867748	3.7745e-20	1.89797e-18
RP11-357D18.1	-4.24648	3.82853e-20	1.92349e-18
RP11-156E6.1	1.28469	3.92392e-20	1.96972e-18
LINC01123	1.82695	4.01501e-20	2.01373e-18
POGK	0.872343	4.05495e-20	2.03202e-18
MSH5-SAPCD1	2.0137	4.09691e-20	2.05129e-18
FAM96A	1.08073	4.15797e-20	2.08009e-18
CCT3	1.02112	4.35401e-20	2.1763e-18
ZNF92	1.21568	4.3914e-20	2.19312e-18
AC107081.5	2.93451	4.40153e-20	2.1963e-18
FIRRE	3.7367	4.49429e-20	2.24068e-18
CENPP	1.12662	4.68001e-20	2.33129e-18
CHORDC1	1.23491	4.70364e-20	2.34107e-18
PRR7	1.86689	4.74474e-20	2.35952e-18
CCZ1	0.834205	4.83837e-20	2.40404e-18
PTGES3	0.907483	4.85271e-20	2.40912e-18
MEX3A	2.50331	4.89747e-20	2.42929e-18
TTF2	1.44813	5.00585e-20	2.48084e-18
DTYMK	1.24801	5.00987e-20	2.48084e-18
SNHG16	1.01958	5.02826e-20	2.48784e-18
TFCP2	0.769997	5.14954e-20	2.5457e-18
XIRP1	3.69194	5.18187e-20	2.55952e-18
HSPA14	0.968906	5.2163e-20	2.57436e-18
CXorf38	1.11281	5.23596e-20	2.58188e-18
UBR5	1.12158	5.29985e-20	2.61119e-18
ATAT1	1.12861	5.34433e-20	2.63089e-18
TRPM2-AS	5.19844	5.38807e-20	2.6502e-18
AMPD2	0.953575	5.46002e-20	2.68233e-18
KIAA0020	1.26951	5.46255e-20	2.68233e-18
NAA40	1.05163	5.48096e-20	2.68911e-18
CDC123	0.912845	5.6678e-20	2.77846e-18
MARS2	1.21043	5.68844e-20	2.78624e-18
GINS4	1.86846	5.77142e-20	2.8222e-18
TUBGCP3	0.956822	5.77148e-20	2.8222e-18
CALU	1.12259	5.8187e-20	2.84291e-18
TBC1D30	1.93659	5.92585e-20	2.89285e-18
NFKBIE	1.33105	5.96278e-20	2.90846e-18
RTEL1-TNFRSF6B	1.6711	6.03883e-20	2.9431e-18
BNIP3P11	3.46537	6.43236e-20	3.13229e-18
KIAA0907	1.11287	6.6666e-20	3.24366e-18
BAAT	4.99166	6.81913e-20	3.31512e-18
DNMT3B	2.19873	6.85488e-20	3.32973e-18
RP9	1.04259	6.89439e-20	3.34615e-18
CSF2	4.84953	7.05661e-20	3.42205e-18
GDPD5	2.03632	7.51688e-20	3.64224e-18
SNRPE	1.17046	7.58691e-20	3.67313e-18
MYBBP1A	1.17273	7.74887e-20	3.74845e-18
ZC3H3	1.02652	7.982e-20	3.85803e-18
ZMYND19	1.10877	8.08445e-20	3.90113e-18
CPSF1	1.10862	8.08729e-20	3.90113e-18
LARP1	0.917469	8.09114e-20	3.90113e-18
ADAMDEC1	3.05113	8.21514e-20	3.95766e-18
CCDC93	1.02843	8.3445e-20	4.01667e-18
HSP90AB3P	1.46032	8.35682e-20	4.0193e-18
SUSD1	1.31185	8.5723e-20	4.11955e-18
COG2	0.813011	8.60257e-20	4.13072e-18
NCOA6	0.941441	8.67927e-20	4.16413e-18
LLGL2	1.762	9.0466e-20	4.33682e-18
ATP6V0D2	3.39379	9.14927e-20	4.37896e-18
FTSJ3	0.810512	9.14947e-20	4.37896e-18
EIF2S2	0.954347	9.21942e-20	4.40884e-18
SLC12A9	1.12453	9.78928e-20	4.67753e-18
LLPH	0.923683	1.00076e-19	4.77795e-18
RP11-626G11.1	3.14827	1.00437e-19	4.79127e-18
ZNF239	1.62097	1.00533e-19	4.79195e-18
RHPN2	2.25553	1.02877e-19	4.89968e-18
CITED2	-1.41497	1.06693e-19	5.07733e-18
KDELC1	1.36015	1.07293e-19	5.10174e-18
TMEM62	1.04527	1.07969e-19	5.12969e-18
LIPG	2.5022	1.09589e-19	5.20245e-18
FCGR3A	2.66343	1.09811e-19	5.2068e-18
ABCC10	1.00404	1.09858e-19	5.2068e-18
GBAP1	1.2241	1.10199e-19	5.21874e-18
PASK	1.32566	1.11132e-19	5.25866e-18
C1orf74	1.09897	1.11573e-19	5.27529e-18
DTX4	1.6142	1.13993e-19	5.38533e-18
SCAF11	0.823088	1.14719e-19	5.41526e-18
ABCF1	0.854138	1.15388e-19	5.44248e-18
RP11-298I3.3	2.30698	1.15482e-19	5.4425e-18
ZNF280C	1.2418	1.16417e-19	5.48216e-18
WHSC1	1.2135	1.17544e-19	5.53078e-18
CXCL1	3.42401	1.19524e-19	5.61945e-18
RP11-351C21.2	3.80462	1.21236e-19	5.69537e-18
LEO1	0.898101	1.22365e-19	5.74381e-18
FANCC	1.06177	1.22974e-19	5.76779e-18
ZC3H8	1.05713	1.24992e-19	5.85771e-18
ADAT2	1.54357	1.26987e-19	5.94647e-18
RP11-737O24.3	2.45906	1.27219e-19	5.95255e-18
HOXC-AS1	5.59966	1.29354e-19	6.04763e-18
C4orf46	1.07482	1.30958e-19	6.11775e-18
PSMA2	0.727601	1.31939e-19	6.15866e-18
RP11-521B24.4	1.61138	1.34274e-19	6.26266e-18
WRNIP1	0.921021	1.3558e-19	6.31853e-18
ADAR	0.985865	1.38394e-19	6.44454e-18
ANKRD32	0.994787	1.39792e-19	6.50447e-18
CEP131	1.25303	1.41363e-19	6.57238e-18
PLAU	1.97811	1.42133e-19	6.60291e-18
RP1-228H13.5	1.36649	1.42379e-19	6.6091e-18
WDR55	0.785165	1.42772e-19	6.62209e-18
MYB	2.67056	1.45218e-19	6.73025e-18
RP4-594A5.1	6.38117	1.4618e-19	6.76946e-18
UCN2	4.06205	1.48508e-19	6.87186e-18
RP11-303E16.2	1.48869	1.49334e-19	6.90462e-18
NUPL2	0.885019	1.49939e-19	6.92709e-18
YARS2	1.10464	1.52496e-19	7.03969e-18
HDGF	1.0472	1.55339e-19	7.1653e-18
HAMP	3.3367	1.5735e-19	7.25235e-18
ZNF131	0.919412	1.5904e-19	7.32446e-18
TMPO-AS1	1.41322	1.61279e-19	7.42174e-18
CLCN5	1.50812	1.64279e-19	7.55386e-18
SLC17A9	2.48331	1.66984e-19	7.67224e-18
LINC00844	-4.29918	1.68039e-19	7.71465e-18
ACTR2	0.722512	1.72197e-19	7.89936e-18
ARPC1B	1.37266	1.73251e-19	7.9415e-18
CSTF3	0.944821	1.74863e-19	8.00909e-18
CYP4A22-AS1	3.98961	1.80463e-19	8.25916e-18
YWHAG	0.869222	1.8174e-19	8.31109e-18
RAN	1.00625	1.826e-19	8.34389e-18
ZNF792	1.2261	1.84023e-19	8.39923e-18
PSMD13	0.724236	1.84097e-19	8.39923e-18
TOP3A	0.892584	1.8462e-19	8.4165e-18
RP11-510N19.5	3.07909	1.84866e-19	8.42111e-18
SFMBT1	1.05746	1.85008e-19	8.42111e-18
RP11-260M2.1	2.11513	1.86036e-19	8.46131e-18
IER5L	1.80341	1.86921e-19	8.49497e-18
POLR2H	1.1309	1.88025e-19	8.5385e-18
R3HDM1	0.960272	2.0068e-19	9.10614e-18
HGS	0.778003	2.01537e-19	9.13796e-18
ZNF587	1.21355	2.11239e-19	9.57047e-18
SAAL1	1.02028	2.12499e-19	9.6193e-18
MTF2	0.935217	2.12646e-19	9.6193e-18
LINC01106	1.79792	2.19408e-19	9.91753e-18
IRF3	1.02318	2.22874e-19	1.00664e-17
NONO	0.758662	2.23388e-19	1.00819e-17
NR6A1	1.81564	2.27376e-19	1.0254e-17
LSR	1.85244	2.284e-19	1.02923e-17
RP11-85I17.2	3.09072	2.39607e-19	1.07889e-17
EXOSC9	0.857756	2.4176e-19	1.08775e-17
PFDN2	0.996508	2.4319e-19	1.09335e-17
ZNF326	0.875027	2.43548e-19	1.09412e-17
FAT1	1.37898	2.61705e-19	1.17479e-17
RP11-673C5.1	1.67415	2.62661e-19	1.17817e-17
PRPF38B	0.854148	2.66275e-19	1.19347e-17
EXOSC10	0.814692	2.77805e-19	1.2442e-17
GSPT1	0.850411	2.78704e-19	1.24727e-17
NRAS	1.05293	2.80621e-19	1.25489e-17
SRSF6	0.910728	2.81541e-19	1.25805e-17
RABGGTB	0.987528	2.83258e-19	1.26475e-17
YY1	0.723335	2.90495e-19	1.29608e-17
AC005042.4	2.47193	2.90914e-19	1.29626e-17
AC007255.8	2.54448	2.90978e-19	1.29626e-17
C1orf147	2.6201	2.91411e-19	1.2972e-17
COIL	0.770462	2.92327e-19	1.30029e-17
NOLC1	1.15318	3.02184e-19	1.34312e-17
PPFIA1	0.995009	3.09949e-19	1.37658e-17
CCDC137	1.00055	3.21067e-19	1.42488e-17
CH507-154B10.2	2.20074	3.21553e-19	1.42596e-17
SHTN1	1.27392	3.23004e-19	1.43131e-17
C2	2.08589	3.27013e-19	1.44798e-17
GPR84	2.53836	3.28377e-19	1.45292e-17
ZNF695	3.09446	3.34562e-19	1.47917e-17
RBM25	0.932318	3.39778e-19	1.50109e-17
TUBGCP4	0.883153	3.41337e-19	1.50685e-17
C19orf48	1.4072	3.43416e-19	1.51488e-17
TAF4	1.14395	3.45262e-19	1.52188e-17
TM9SF4	0.884663	3.47308e-19	1.52975e-17
PCAT7	3.12713	3.48212e-19	1.53258e-17
RP11-1143G9.5	3.90166	3.50736e-19	1.54253e-17
AC133644.2	1.86501	3.5119e-19	1.54336e-17
UBD	3.3281	3.54229e-19	1.55555e-17
CCZ1B	1.06691	3.69005e-19	1.61805e-17
ZNF799	0.999995	3.69014e-19	1.61805e-17
PDE7A	1.21563	3.70147e-19	1.62181e-17
DLL4	1.40398	3.7497e-19	1.64171e-17
ABCF3	0.740986	3.77335e-19	1.65076e-17
STAG3L5P	1.45269	3.77599e-19	1.65076e-17
AQP4	-5.3059	3.80973e-19	1.66427e-17
TMEM214	0.676653	3.84815e-19	1.67979e-17
NT5C3A	1.16833	3.87103e-19	1.68853e-17
MMS19	0.688953	3.91571e-19	1.70674e-17
FRMD5	2.22638	4.07377e-19	1.77432e-17
TMC5	2.7057	4.09536e-19	1.7824e-17
LINC01232	1.51833	4.19355e-19	1.82377e-17
LRRC59	0.986161	4.27598e-19	1.85824e-17
TRIAP1	0.888783	4.31629e-19	1.87437e-17
PRIM1	1.27928	4.40259e-19	1.91043e-17
SH2B3	1.19273	4.41241e-19	1.91327e-17
LSM8	1.10653	4.55782e-19	1.97486e-17
MYO7A	1.70833	4.69165e-19	2.03135e-17
INTS4	0.848602	4.73282e-19	2.04766e-17
SNHG15	1.13218	4.75808e-19	2.05707e-17
IARS2	1.00384	4.77121e-19	2.06122e-17
AGMAT	2.353	4.80994e-19	2.07643e-17
NEK8	1.12248	4.84313e-19	2.08922e-17
ADH7	-6.63413	5.00336e-19	2.15674e-17
SCNN1B	-4.00033	5.06639e-19	2.18231e-17
DHX16	0.745148	5.09607e-19	2.19348e-17
THUMPD2	0.95385	5.26548e-19	2.26473e-17
ESCO2	2.17524	5.41464e-19	2.32718e-17
NLRC5	1.5999	5.51051e-19	2.36665e-17
ADAP1	1.6285	5.51795e-19	2.36811e-17
PCNXL4	0.891566	5.66644e-19	2.43006e-17
APOC1P1	5.01118	5.68588e-19	2.43661e-17
COL1A2	2.25583	5.77951e-19	2.47492e-17
RP11-251G23.5	1.24603	5.82075e-19	2.49076e-17
RPL13AP20	1.86341	5.93863e-19	2.53935e-17
LINC01272	2.06565	5.96232e-19	2.54762e-17
CCT8	0.926419	6.1161e-19	2.60822e-17
CWH43	-6.02086	6.117e-19	2.60822e-17
PRR7-AS1	2.65194	6.1175e-19	2.60822e-17
ERI1	1.19455	6.13739e-19	2.6148e-17
IL4I1	2.17258	6.19326e-19	2.63668e-17
SMG7	0.873091	6.35049e-19	2.70166e-17
NUP43	0.955853	6.35545e-19	2.7018e-17
CIAO1	0.648368	6.38341e-19	2.71172e-17
BCCIP	0.86679	6.573e-19	2.79024e-17
FERMT1	2.20396	6.5952e-19	2.79764e-17
MRE11A	1.17568	6.65407e-19	2.82056e-17
HMGXB4	0.757289	6.7609e-19	2.86334e-17
CMTM8	1.43338	6.76475e-19	2.86334e-17
CBX2	2.48474	6.89135e-19	2.91482e-17
SCLT1	0.832919	6.95306e-19	2.9388e-17
HOXC6	3.04399	6.98239e-19	2.94906e-17
CST2	4.12083	7.18568e-19	3.03069e-17
PLXND1	1.307	7.18887e-19	3.03069e-17
AGPS	0.873255	7.19116e-19	3.03069e-17
ATP5G1P4	4.01464	7.3678e-19	3.1029e-17
CLTC	0.757406	7.41546e-19	3.12073e-17
KDM4A-AS1	1.81787	7.69229e-19	3.2349e-17
MIPEP	1.13901	7.72838e-19	3.24775e-17
CTD-2574D22.3	1.73127	7.84884e-19	3.29601e-17
ALMS1	1.0453	7.85889e-19	3.29786e-17
MRPL17	0.904694	8.0449e-19	3.3735e-17
SNRPG	1.07462	8.06198e-19	3.37825e-17
ORC5	1.00384	8.09229e-19	3.38852e-17
C3orf17	0.815915	8.31711e-19	3.48018e-17
SGK223	1.52846	8.44267e-19	3.53019e-17
HNRNPLL	0.68129	8.51416e-19	3.55754e-17
PMS1	0.916822	8.80438e-19	3.67619e-17
MYO9B	0.910356	9.16482e-19	3.82396e-17
SULF1	2.59598	9.2247e-19	3.84491e-17
YEATS2-AS1	1.88002	9.22816e-19	3.84491e-17
FASTKD3	1.02874	9.27141e-19	3.86019e-17
XPOT	1.22571	9.33175e-19	3.88255e-17
TXLNG	1.0509	9.47402e-19	3.93895e-17
CHI3L1	3.11842	9.50495e-19	3.949e-17
MACC1	2.47269	9.6878e-19	4.02212e-17
SF3B4	0.805341	9.69517e-19	4.02233e-17
MSI2	1.05123	9.79001e-19	4.0588e-17
XPO4	1.14742	9.86128e-19	4.08546e-17
GPR180	1.12998	9.88932e-19	4.09418e-17
VMP1	1.00196	9.92543e-19	4.10623e-17
PLA2G15	0.983915	9.96047e-19	4.11781e-17
PSMD12	0.902642	9.98002e-19	4.12299e-17
ALMS1-IT1	1.9658	1.0006e-18	4.12919e-17
SRM	1.04439	1.00091e-18	4.12919e-17
FIGF	-3.49593	1.0088e-18	4.15879e-17
RBAK	1.02041	1.01387e-18	4.17676e-17
IKBKE	1.4293	1.03806e-18	4.2734e-17
TNFRSF12A	1.78096	1.04171e-18	4.28351e-17
DPP3	1.10429	1.04198e-18	4.28351e-17
EDRF1	1.10499	1.06846e-18	4.38424e-17
GSN	-1.61313	1.06869e-18	4.38424e-17
BUB3	0.943628	1.06929e-18	4.38424e-17
RP11-295D4.3	1.7948	1.06947e-18	4.38424e-17
RP11-474P2.6	2.34345	1.08851e-18	4.45915e-17
MMP9	2.83282	1.10363e-18	4.51793e-17
FANCG	1.1715	1.12062e-18	4.58429e-17
RP11-353N14.5	2.67658	1.13752e-18	4.65018e-17
R3HCC1L	0.832015	1.14696e-18	4.68549e-17
CCNI2	2.08255	1.15972e-18	4.73431e-17
ANKRD13B	1.71481	1.16499e-18	4.75253e-17
ADAM17	0.992068	1.18422e-18	4.8276e-17
CHSY3	1.70213	1.18629e-18	4.83268e-17
TP53BP1	0.933652	1.19948e-18	4.88002e-17
NOC4L	1.03987	1.19957e-18	4.88002e-17
ZNF12	0.848711	1.20275e-18	4.88953e-17
HCG18	0.95049	1.21597e-18	4.93986e-17
C2CD4D	1.97723	1.2174e-18	4.94224e-17
ARL6IP1	1.18221	1.22447e-18	4.96749e-17
RANGAP1	0.937771	1.22743e-18	4.97606e-17
ZBTB24	0.899404	1.24648e-18	5.04981e-17
PDIA3	0.979263	1.26221e-18	5.10998e-17
PIK3R4	0.891869	1.26888e-18	5.13345e-17
POLD3	1.29928	1.27359e-18	5.14896e-17
RDH12	-2.93431	1.28416e-18	5.18811e-17
DNAJC7	0.774956	1.29656e-18	5.23459e-17
STAC3	1.41001	1.31119e-18	5.29002e-17
SUPT7L	0.656542	1.32324e-18	5.33496e-17
RP11-345J4.5	1.14616	1.33253e-18	5.36872e-17
SEC61A2	1.17647	1.34209e-18	5.40351e-17
ANKEF1	1.36705	1.36876e-18	5.50708e-17
RP1-239B22.5	2.21721	1.37167e-18	5.51503e-17
FAM120A	0.845323	1.4014e-18	5.6307e-17
CTD-3216D2.5	4.34539	1.40245e-18	5.63105e-17
CMSS1	1.12554	1.41704e-18	5.68571e-17
RP11-138J23.1	6.53431	1.42803e-18	5.72589e-17
STT3A	0.882816	1.44345e-18	5.78378e-17
RAD1	0.915627	1.46136e-18	5.85155e-17
SEC11A	0.759065	1.50542e-18	6.02385e-17
ACBD7	2.84556	1.50882e-18	6.03332e-17
MAP1S	0.777574	1.51152e-18	6.03998e-17
MDN1	1.20267	1.54843e-18	6.18328e-17
RP11-9E17.1	1.82104	1.55269e-18	6.19605e-17
ANKRD17	0.805238	1.5582e-18	6.21381e-17
SGPL1	1.06583	1.58493e-18	6.31272e-17
RP11-4O1.2	1.35761	1.58516e-18	6.31272e-17
DNAAF5	1.02878	1.59546e-18	6.34942e-17
ZNHIT6	0.786099	1.60115e-18	6.36776e-17
RP5-1099D15.1	2.1871	1.61195e-18	6.40637e-17
ADAM8	1.9467	1.6424e-18	6.52295e-17
TTF1	0.831519	1.66656e-18	6.6144e-17
JADE3	1.06685	1.67553e-18	6.64549e-17
RCN2	0.945452	1.71636e-18	6.80106e-17
CBR1	-1.51724	1.71707e-18	6.80106e-17
RP11-449P15.2	2.01749	1.77401e-18	7.02183e-17
RP11-322D14.1	3.54474	1.79106e-18	7.08456e-17
GANAB	0.830698	1.80097e-18	7.11894e-17
HPRT1	1.05621	1.81035e-18	7.1512e-17
IARS	1.05966	1.82329e-18	7.19746e-17
ZNF443	1.08918	1.83278e-18	7.23004e-17
PPAN	0.93365	1.84357e-18	7.26771e-17
SUGP2	0.93822	1.85891e-18	7.32326e-17
LAMB1	1.23891	1.88586e-18	7.42441e-17
RP11-977P2.1	-3.35965	1.89462e-18	7.45391e-17
GPN1	0.696144	1.94272e-18	7.63802e-17
TARS2	0.860004	1.95523e-18	7.68205e-17
AHCTF1	0.969032	2.01542e-18	7.91324e-17
LEF1	1.70367	2.02998e-18	7.96273e-17
FCGR1C	3.84516	2.03075e-18	7.96273e-17
RIOK1	0.888432	2.03256e-18	7.96452e-17
BCL7A	1.1737	2.04702e-18	8.01579e-17
RP11-112J3.16	2.16266	2.08479e-18	8.15739e-17
AP1S3	1.78709	2.08629e-18	8.15739e-17
ITPR3	1.51882	2.08735e-18	8.15739e-17
SNX5	1.01786	2.09234e-18	8.17142e-17
MPHOSPH9	1.11296	2.09875e-18	8.19102e-17
ZCCHC8	0.75683	2.12143e-18	8.26892e-17
RP11-598F7.6	2.58102	2.12154e-18	8.26892e-17
PPIA	0.869056	2.12921e-18	8.2933e-17
UBFD1	0.931228	2.13455e-18	8.3086e-17
ANKRD10	1.07838	2.14277e-18	8.33502e-17
LYVE1	-2.4599	2.16422e-18	8.41289e-17
RP11-403P17.6	2.04808	2.18206e-18	8.47661e-17
MTND5P28	3.19587	2.20236e-18	8.54981e-17
TRIM37	0.883391	2.22878e-18	8.64662e-17
HNF1A-AS1	3.46628	2.25025e-18	8.72416e-17
LINC00659	4.56667	2.26048e-18	8.75803e-17
POLR3K	1.03094	2.29061e-18	8.86889e-17
PSMC3IP	1.18374	2.29482e-18	8.87933e-17
STIP1	1.01543	2.29774e-18	8.88476e-17
TADA1	0.771289	2.31777e-18	8.95629e-17
CEBPZ	0.957911	2.33745e-18	9.02636e-17
KDM1A	0.930923	2.35979e-18	9.1012e-17
FOXP4-AS1	2.60538	2.35993e-18	9.1012e-17
BCLAF1	0.748019	2.39647e-18	9.23604e-17
SPP1	3.49861	2.41524e-18	9.30226e-17
SNHG20	1.09257	2.44566e-18	9.41324e-17
SLC30A5	0.69463	2.45682e-18	9.44995e-17
ADO	0.801846	2.47896e-18	9.52887e-17
XPR1	1.11007	2.48321e-18	9.53893e-17
COL7A1	2.62017	2.4881e-18	9.55146e-17
IKBIP	1.02965	2.51138e-18	9.63453e-17
CD80	2.23193	2.5198e-18	9.6605e-17
BARD1	1.1026	2.56086e-18	9.8115e-17
AGO2	1.1466	2.59703e-18	9.94356e-17
RP11-468E2.4	1.34163	2.61479e-18	1.0005e-16
CAPN10-AS1	1.4966	2.63652e-18	1.00816e-16
ALPP	5.6709	2.70763e-18	1.03468e-16
RP11-488L18.4	1.18427	2.74479e-18	1.04819e-16
SNRNP48	1.00584	2.76921e-18	1.05683e-16
CNOT11	0.814529	2.78757e-18	1.06314e-16
OLFML2B	2.23627	2.80582e-18	1.06941e-16
GNL3L	0.964948	2.81032e-18	1.07042e-16
SLC39A1	0.939589	2.84798e-18	1.08406e-16
MCCC2	0.986014	2.86418e-18	1.08952e-16
NUP62	0.857674	2.87529e-18	1.09304e-16
SP140L	1.20031	2.90644e-18	1.10416e-16
DNAJA1	0.967004	2.92029e-18	1.10871e-16
SLC25A19	1.07806	2.92469e-18	1.10966e-16
CDK5RAP3	0.897164	2.9574e-18	1.12134e-16
COL3A1	2.27907	2.97945e-18	1.12897e-16
LINC00896	2.52208	3.04781e-18	1.15413e-16
MAK16	1.02539	3.06354e-18	1.15934e-16
RP11-843B15.4	3.13766	3.08945e-18	1.16839e-16
PMEPA1	2.22057	3.09146e-18	1.16839e-16
SRSF2	0.692371	3.10405e-18	1.17239e-16
RP11-87C12.2	2.68234	3.17532e-18	1.19854e-16
ANKZF1	0.900135	3.24066e-18	1.22241e-16
DCAF7	0.791049	3.2698e-18	1.23261e-16
DAP3	0.727301	3.30605e-18	1.24548e-16
ZNF251	1.06899	3.33164e-18	1.25431e-16
VPS9D1-AS1	2.39089	3.35124e-18	1.26088e-16
SNRNP70	0.687914	3.38484e-18	1.2727e-16
PMM2	1.00481	3.39507e-18	1.27573e-16
CEP295	1.26007	3.44093e-18	1.29214e-16
CPNE1	1.24309	3.51132e-18	1.31772e-16
NUDT15	1.08295	3.52313e-18	1.32131e-16
RP11-486O12.2	1.43065	3.61407e-18	1.35455e-16
RANBP1	1.05384	3.65856e-18	1.37034e-16
BRD9	0.924739	3.68435e-18	1.37912e-16
PSPC1	0.761538	3.693e-18	1.38148e-16
TMEM165	0.792384	3.77672e-18	1.41189e-16
COA1	0.736402	3.79205e-18	1.41648e-16
GRINA	1.0607	3.79382e-18	1.41648e-16
LRRC45	1.25492	3.82566e-18	1.42746e-16
RP11-465B22.8	2.80495	3.88165e-18	1.44743e-16
C2CD4A	3.4794	3.89779e-18	1.45172e-16
CCL3	2.64956	3.89811e-18	1.45172e-16
POC1B-GALNT4	1.52219	3.92248e-18	1.45986e-16
CCDC77	0.989981	3.92566e-18	1.46012e-16
CTPS2	0.993128	3.9479e-18	1.467e-16
KRTCAP3	2.18111	3.94917e-18	1.467e-16
RP11-277B15.3	2.38759	3.95424e-18	1.46796e-16
ADRB2	-2.41171	3.97597e-18	1.47509e-16
C1GALT1C1	0.887015	4.08743e-18	1.51548e-16
LPCAT1	1.45315	4.13438e-18	1.53192e-16
CTR9	0.686689	4.1614e-18	1.54095e-16
RP11-421M1.8	2.00923	4.24741e-18	1.57181e-16
RLIM	0.97012	4.2691e-18	1.57884e-16
FAM84B	1.61162	4.29766e-18	1.5884e-16
PANX1	0.911377	4.66971e-18	1.72479e-16
STAU1	0.800013	4.67259e-18	1.72479e-16
LARS	0.806977	4.68176e-18	1.72709e-16
MAMDC2	-3.751	4.74054e-18	1.74768e-16
PTCD1	1.03917	4.74551e-18	1.74841e-16
PGF	1.52866	4.78217e-18	1.76081e-16
POLRMT	0.997567	4.82937e-18	1.77707e-16
NID2	1.6846	5.07799e-18	1.86738e-16
RP11-131L23.1	1.99721	5.22174e-18	1.91904e-16
KRT8P39	2.48124	5.22713e-18	1.91981e-16
NUPL1	1.01816	5.31506e-18	1.95089e-16
RP11-481C4.2	1.40779	5.36038e-18	1.96629e-16
AC069282.6	1.51373	5.41042e-18	1.9834e-16
HAT1	0.784595	5.42058e-18	1.98589e-16
RP11-474L23.3	4.28481	5.48726e-18	2.00906e-16
SRSF7	0.725208	5.72901e-18	2.09612e-16
EPS8L3	3.28012	5.7322e-18	2.09612e-16
BIK	2.11953	5.76874e-18	2.10816e-16
PLEKHG4	2.24895	6.09503e-18	2.22602e-16
ERAL1	0.885235	6.11191e-18	2.23079e-16
RACGAP1	1.34584	6.23553e-18	2.27449e-16
ARMC10	0.921803	6.26912e-18	2.28532e-16
SLC35A2	0.998064	6.28424e-18	2.28941e-16
EEF1E1	1.0912	6.29244e-18	2.29097e-16
METTL21A	0.958683	6.32176e-18	2.30022e-16
ZNF746	0.698432	6.38743e-18	2.32134e-16
ZFYVE27	0.916574	6.38773e-18	2.32134e-16
STT3B	0.876579	6.50838e-18	2.36372e-16
CD47	1.231	6.55241e-18	2.37823e-16
AC112229.1	2.94679	6.64224e-18	2.40934e-16
MSR1	2.2306	6.6467e-18	2.40947e-16
THNSL1	1.26453	6.69163e-18	2.42426e-16
IGFL2	4.38973	6.69681e-18	2.42463e-16
MDK	1.91578	6.72368e-18	2.43286e-16
SNRNP40	0.742534	6.7419e-18	2.43795e-16
EFNA4	1.35165	6.78545e-18	2.45218e-16
RP11-674E16.4	3.58409	6.86156e-18	2.47816e-16
ADHFE1	-2.27999	7.03107e-18	2.53782e-16
IKBKAP	0.812155	7.13517e-18	2.5738e-16
TSPAN13	1.65566	7.31466e-18	2.63692e-16
ST14	1.83757	7.31916e-18	2.63692e-16
CNPY2	0.950089	7.35313e-18	2.64753e-16
GRB7	2.84292	7.3904e-18	2.65932e-16
AMMECR1	1.14028	7.41291e-18	2.66578e-16
CDK2	1.06453	7.51476e-18	2.70075e-16
TSN	0.889435	7.85584e-18	2.8216e-16
CTB-114C7.4	2.8078	7.92087e-18	2.84218e-16
CEP152	1.25687	7.92284e-18	2.84218e-16
CH507-254M2.3	1.90417	8.12933e-18	2.91447e-16
LHX5-AS1	-3.56582	8.1552e-18	2.92196e-16
RP11-797A18.6	2.43576	8.22631e-18	2.94563e-16
AP1G2	1.1621	8.26694e-18	2.95837e-16
FAM86JP	1.32672	8.51722e-18	3.04586e-16
PIF1	1.58798	8.52182e-18	3.04586e-16
MICB	1.83563	8.54538e-18	3.05242e-16
THEM6	1.41436	8.68798e-18	3.10147e-16
C12orf66	0.969906	9.07315e-18	3.23699e-16
SLC25A17	0.806731	9.092e-18	3.24174e-16
SLC26A6	1.3725	9.18696e-18	3.27361e-16
CIDEA	-5.55948	9.21919e-18	3.2831e-16
GAS2L3	1.58604	9.59576e-18	3.41512e-16
AC004623.3	2.32909	9.62169e-18	3.42227e-16
PTPN6	1.12705	9.64652e-18	3.42902e-16
HAGHL	1.81878	9.82896e-18	3.49175e-16
LAS1L	0.781926	9.98337e-18	3.54446e-16
ADNP	0.979795	1.02046e-17	3.62081e-16
AC012363.7	3.99911	1.02349e-17	3.62937e-16
REXO4	0.860286	1.02534e-17	3.63374e-16
AC002128.5	3.29257	1.0338e-17	3.66148e-16
RBM27	0.662764	1.0351e-17	3.66386e-16
NOC2L	1.04237	1.03671e-17	3.66736e-16
SEH1L	1.0059	1.05148e-17	3.71738e-16
LBX2-AS1	1.52361	1.05215e-17	3.7175e-16
RRS1	1.1257	1.06414e-17	3.7576e-16
HNF1A	2.9838	1.07083e-17	3.77892e-16
FXYD1	-3.13691	1.07589e-17	3.7945e-16
AC090945.1	2.70183	1.08565e-17	3.82663e-16
TRAF3	0.884123	1.08746e-17	3.83069e-16
SNAPC4	1.01813	1.09514e-17	3.85542e-16
ZNF765	1.09968	1.10163e-17	3.87596e-16
RP11-1008C21.1	4.14654	1.10243e-17	3.87643e-16
SFSWAP	0.690049	1.11055e-17	3.90087e-16
POU2F1	1.12639	1.11071e-17	3.90087e-16
HDAC8	0.690167	1.11469e-17	3.91249e-16
PSMA3	0.866102	1.13364e-17	3.97545e-16
HNRNPA3	0.833606	1.13398e-17	3.97545e-16
RP11-342K6.1	0.829545	1.16508e-17	4.08205e-16
SPRTN	0.812026	1.17859e-17	4.12691e-16
ARFGEF3	1.83498	1.19e-17	4.16436e-16
SLC39A6	1.08983	1.19414e-17	4.17634e-16
ANKRD52	0.941521	1.21059e-17	4.23135e-16
SNRPA	0.793591	1.21635e-17	4.24895e-16
RP11-273B20.1	1.78673	1.21845e-17	4.25377e-16
AC046143.3	1.35903	1.22433e-17	4.27174e-16
RP11-264B17.3	1.29703	1.22636e-17	4.27626e-16
CTD-2192J16.20	1.19094	1.22797e-17	4.27934e-16
EDEM2	0.952494	1.23673e-17	4.30731e-16
G3BP1	0.871002	1.23852e-17	4.31097e-16
RP11-264B17.4	1.61603	1.26131e-17	4.38771e-16
RP11-34F20.7	1.9853	1.28468e-17	4.46633e-16
TNFRSF9	2.22555	1.28602e-17	4.46834e-16
IRAK1	1.06802	1.28992e-17	4.47924e-16
TMEM185B	0.908382	1.30465e-17	4.52771e-16
NBN	1.00567	1.3169e-17	4.56753e-16
RPF2	0.947531	1.34464e-17	4.66098e-16
RBM12B	1.07878	1.35691e-17	4.70073e-16
RPIA	1.10117	1.359e-17	4.70518e-16
PTDSS1	0.976683	1.37549e-17	4.75946e-16
POLR3A	0.946113	1.37745e-17	4.76344e-16
SHQ1	0.760017	1.38792e-17	4.79681e-16
RBM15	0.895154	1.39086e-17	4.80414e-16
SPOCD1	2.14194	1.4042e-17	4.84735e-16
OR2I1P	3.41922	1.45493e-17	5.01952e-16
RP11-485G7.6	3.63981	1.46843e-17	5.06312e-16
SNRPB	1.1122	1.47239e-17	5.07377e-16
MROH1	1.0754	1.47751e-17	5.08841e-16
TATDN1	1.01109	1.49853e-17	5.15777e-16
GEMIN5	0.866698	1.50176e-17	5.16458e-16
CTC-479C5.12	1.25643	1.50227e-17	5.16458e-16
EXOSC2	0.868436	1.50505e-17	5.17112e-16
LRR1	0.93117	1.52555e-17	5.23845e-16
NFATC2IP	0.835948	1.52931e-17	5.24832e-16
DPP9	0.756495	1.54431e-17	5.29447e-16
LYN	1.44766	1.54457e-17	5.29447e-16
ASUN	1.16727	1.55328e-17	5.32121e-16
SCRIB	1.25207	1.55605e-17	5.32758e-16
M6PR	0.837167	1.57538e-17	5.3906e-16
CTD-2371O3.3	1.66362	1.57809e-17	5.39675e-16
NKAP	0.791122	1.5958e-17	5.45412e-16
GNPNAT1	1.15036	1.63769e-17	5.59404e-16
LACTB2-AS1	1.89425	1.65057e-17	5.63475e-16
RFC5	1.02251	1.65872e-17	5.65925e-16
LA16c-360H6.1	2.20106	1.6626e-17	5.66919e-16
AC012363.8	3.80189	1.66713e-17	5.68133e-16
TMEM68	0.97946	1.67958e-17	5.72043e-16
STAT1	1.49144	1.68179e-17	5.72463e-16
POLG	0.826085	1.71434e-17	5.83205e-16
PVR	1.31902	1.72085e-17	5.85079e-16
TMEM249	3.31205	1.72659e-17	5.8669e-16
GAR1	0.933081	1.74045e-17	5.90828e-16
HSH2D	1.74378	1.74078e-17	5.90828e-16
RP11-649A18.4	2.50172	1.74896e-17	5.9326e-16
ZC3H11A	0.816333	1.75518e-17	5.95024e-16
PDGFRB	1.68967	1.75653e-17	5.95137e-16
RP5-1112D6.4	1.59057	1.76301e-17	5.96987e-16
RP11-384L8.1	1.82113	1.77019e-17	5.99074e-16
AC007879.7	3.16723	1.77888e-17	6.01664e-16
RP11-642A1.2	2.29314	1.78318e-17	6.02773e-16
ZNFX1	0.964967	1.81393e-17	6.12812e-16
WDR34	1.18769	1.83397e-17	6.19227e-16
RP11-874J12.4	4.37762	1.8659e-17	6.29644e-16
PHF20	0.768474	1.87317e-17	6.31733e-16
MRPL50	0.910234	1.87949e-17	6.33499e-16
RRN3	0.836362	1.88856e-17	6.36191e-16
JAG2	1.45908	1.91618e-17	6.45027e-16
SCARA5	-3.95529	1.91699e-17	6.45027e-16
SEC16A	0.817143	1.92534e-17	6.47465e-16
ACYP1	1.32447	1.93536e-17	6.50461e-16
GSTM5	-2.31081	1.9558e-17	6.56953e-16
SLC1A5	1.55576	2.02725e-17	6.80563e-16
PMS2	0.796596	2.037e-17	6.83444e-16
MED14	0.934856	2.07398e-17	6.95454e-16
SF3B1	0.860997	2.08123e-17	6.97487e-16
WDR74	0.891544	2.10161e-17	7.03912e-16
CCL14	-3.90419	2.11019e-17	7.06383e-16
ADGRE5	1.15939	2.13333e-17	7.13721e-16
DDX47	0.812961	2.1686e-17	7.25106e-16
TBK1	0.896937	2.19505e-17	7.33532e-16
BZW2	1.09015	2.25395e-17	7.52786e-16
RAB15	1.71781	2.25711e-17	7.53413e-16
HDAC2	0.854642	2.26673e-17	7.56192e-16
AC073283.7	3.84351	2.30032e-17	7.66779e-16
MRPL13	1.04443	2.30108e-17	7.66779e-16
MFAP2	2.29253	2.30889e-17	7.68943e-16
RBM26	0.869856	2.34241e-17	7.79664e-16
NCLN	1.01564	2.37376e-17	7.89648e-16
KIAA1841	1.07943	2.37775e-17	7.90529e-16
DPM2	0.908106	2.44866e-17	8.13642e-16
HOXA10-AS	5.88497	2.46859e-17	8.19798e-16
SKP2	1.42895	2.49924e-17	8.29506e-16
PREP	1.09331	2.55403e-17	8.47212e-16
RP11-680A11.5	1.61854	2.56322e-17	8.4978e-16
TMEM87B	0.98545	2.60862e-17	8.6434e-16
EMC1	0.89852	2.613e-17	8.65302e-16
ALDH18A1	0.970807	2.6196e-17	8.66998e-16
RBBP5	0.806114	2.66014e-17	8.7992e-16
DPH7	0.878056	2.66511e-17	8.81064e-16
RP11-295D4.1	1.48158	2.68221e-17	8.86219e-16
ANAPC7	0.758665	2.69328e-17	8.89375e-16
ZNF623	0.960429	2.71436e-17	8.95829e-16
PCNXL3	0.955203	2.76666e-17	9.12577e-16
C2orf48	3.2091	2.76841e-17	9.12641e-16
SMARCD1	0.84674	2.7745e-17	9.14133e-16
CCNE2	1.59273	2.78518e-17	9.17137e-16
MCM3AP-AS1	1.17688	2.80027e-17	9.21587e-16
GPR35	1.97597	2.81726e-17	9.26174e-16
PPA1	0.997163	2.81737e-17	9.26174e-16
KARS	0.746583	2.82422e-17	9.27906e-16
NCL	0.950395	2.851e-17	9.36179e-16
HNRNPA1	0.770213	2.86773e-17	9.41147e-16
PIEZO1	1.08418	2.90676e-17	9.53359e-16
SERINC5	1.25725	2.9082e-17	9.53359e-16
LSM12	0.80593	3.05602e-17	1.00126e-15
C1QL1	-2.28452	3.09174e-17	1.0124e-15
COL12A1	1.96787	3.14418e-17	1.02899e-15
KIAA1033	0.891247	3.15678e-17	1.03254e-15
TET3	1.2189	3.24869e-17	1.062e-15
SEMA5B	1.92746	3.2509e-17	1.06213e-15
CORIN	2.47578	3.25598e-17	1.0632e-15
UNC93B1	1.32972	3.31985e-17	1.08345e-15
TOMM40	1.19424	3.33306e-17	1.08716e-15
RP11-488L18.10	1.56557	3.36415e-17	1.09669e-15
LACTB	0.844911	3.40382e-17	1.109e-15
CDC23	0.737863	3.45435e-17	1.12484e-15
KCTD13	0.971392	3.46861e-17	1.12886e-15
TMC6	1.29829	3.49055e-17	1.13537e-15
TFRC	1.55691	3.51335e-17	1.14215e-15
HNF4G	2.71314	3.53993e-17	1.15015e-15
CKLF	1.17526	3.57637e-17	1.16135e-15
TRRAP	1.09595	3.6141e-17	1.17295e-15
PRICKLE3	0.957145	3.62232e-17	1.17497e-15
MRM1	1.17495	3.63696e-17	1.17837e-15
KMT2B	0.949513	3.63875e-17	1.17837e-15
ZMYND15	1.62872	3.63884e-17	1.17837e-15
FNBP1L	1.13329	3.69901e-17	1.19719e-15
TCP1	0.930717	3.71177e-17	1.20066e-15
PKP4	1.00222	3.71479e-17	1.20097e-15
DHX33	0.957759	3.71786e-17	1.2013e-15
CMTM1	1.24036	3.72733e-17	1.2037e-15
NBPF9	1.05384	3.79534e-17	1.22499e-15
HSPA4	0.890175	3.80266e-17	1.22667e-15
OACYLP	3.76942	3.80512e-17	1.22679e-15
C20orf144	1.68314	3.81878e-17	1.23052e-15
ZNF473	1.04811	3.83233e-17	1.2342e-15
EGFL6	2.58464	3.86108e-17	1.24275e-15
RCCD1	1.11933	3.86312e-17	1.24275e-15
MRRF	0.968428	3.8748e-17	1.24583e-15
C17orf75	0.911121	3.8795e-17	1.24665e-15
SNHG4	1.6042	3.96754e-17	1.27425e-15
UTP23	0.828239	3.97004e-17	1.27435e-15
RP11-201O14.1	3.79725	3.97917e-17	1.27658e-15
RP3-325F22.5	2.39613	4.01575e-17	1.28761e-15
B3GALT6	0.993479	4.02999e-17	1.29147e-15
SNRPF	1.14822	4.04128e-17	1.29438e-15
HUS1	0.775544	4.12184e-17	1.31946e-15
PSMA7	0.871734	4.13094e-17	1.32165e-15
CHERP	0.810846	4.26205e-17	1.36286e-15
OR7E128P	2.39257	4.27387e-17	1.36589e-15
RAD51D	0.887834	4.29503e-17	1.3719e-15
SLC25A14	0.859352	4.30553e-17	1.37451e-15
FAM178A	0.929702	4.36044e-17	1.39128e-15
RBBP8	1.15665	4.39386e-17	1.40118e-15
RP11-1023L17.2	1.95757	4.41173e-17	1.40556e-15
RPE	0.754058	4.41239e-17	1.40556e-15
TAF15	0.726517	4.49906e-17	1.43239e-15
VCAN	2.00257	4.51467e-17	1.43658e-15
LY75	1.75662	4.52265e-17	1.43833e-15
BRMS1	0.931997	4.53063e-17	1.44009e-15
ZFP69B	1.4202	4.55552e-17	1.44722e-15
HOXC-AS3	6.22621	4.6173e-17	1.46605e-15
KBTBD6	1.03996	4.63942e-17	1.47227e-15
TDP1	0.930982	4.65716e-17	1.4771e-15
MRPL42	0.950409	4.67296e-17	1.48131e-15
PLEKHS1	3.71171	4.67764e-17	1.48149e-15
POLA2	1.0559	4.67859e-17	1.48149e-15
RP11-93K22.13	3.29377	4.69227e-17	1.48502e-15
AFTPH	0.73678	4.70331e-17	1.48771e-15
DPM1	0.899831	4.73674e-17	1.49748e-15
LAMP3	2.2172	4.79897e-17	1.51593e-15
RAET1K	2.55848	4.80179e-17	1.51593e-15
CEP192	1.01238	4.80286e-17	1.51593e-15
GCA	0.989375	4.81189e-17	1.51796e-15
CERKL	1.42189	4.81529e-17	1.51822e-15
SAFB	0.67475	4.86867e-17	1.53422e-15
CCL15	4.34037	4.98418e-17	1.56978e-15
RP11-968A15.2	2.80095	5.09063e-17	1.60244e-15
ANKRD61	2.27176	5.11236e-17	1.60842e-15
FAM132B	2.36097	5.14779e-17	1.61869e-15
MORC4	1.35879	5.16149e-17	1.62213e-15
ADAMTS2	2.06996	5.32196e-17	1.67011e-15
SNHG1	1.33786	5.32248e-17	1.67011e-15
COX19	1.02063	5.32269e-17	1.67011e-15
GMNN	1.32278	5.44561e-17	1.70776e-15
RRBP1	1.27222	5.45168e-17	1.70875e-15
COPG1	0.877956	5.50203e-17	1.72361e-15
TMEM5	0.833582	5.50501e-17	1.72362e-15
HNRNPC	0.630785	5.52479e-17	1.72889e-15
YY2	1.27799	5.77648e-17	1.80669e-15
UFM1	0.765141	5.81436e-17	1.81756e-15
PDIA4	1.23761	5.84033e-17	1.82471e-15
PARP9	1.13934	5.87294e-17	1.83392e-15
CHST1	1.66755	5.87865e-17	1.83466e-15
PHTF2	0.977704	5.8816e-17	1.83466e-15
C5orf46	5.53272	5.93849e-17	1.85142e-15
ZNF138	0.986339	5.94651e-17	1.85294e-15
NDUFAF7	0.659378	5.97137e-17	1.8597e-15
CNOT2	0.753	6.03887e-17	1.87955e-15
C12orf73	0.868942	6.04402e-17	1.87955e-15
PUS7L	1.04576	6.04474e-17	1.87955e-15
HAPLN3	1.80415	6.07514e-17	1.88707e-15
ZNF616	0.940725	6.07537e-17	1.88707e-15
ZBTB11	0.74608	6.0975e-17	1.89294e-15
PYCRL	1.29522	6.20022e-17	1.92381e-15
DEFB131	-3.40986	6.22115e-17	1.92889e-15
ZNF165	1.34606	6.22318e-17	1.92889e-15
CMTM7	1.581	6.25667e-17	1.93771e-15
PSMA4	0.804653	6.25825e-17	1.93771e-15
GPR107	0.844161	6.42494e-17	1.98804e-15
AC083884.8	1.95147	6.42758e-17	1.98804e-15
SLC4A1AP	0.531832	6.5161e-17	2.01435e-15
TMEM180	1.13888	6.56366e-17	2.02799e-15
MFSD10	0.976796	6.57277e-17	2.02973e-15
NPIPA7	3.29193	6.59914e-17	2.0368e-15
RBM39	0.853499	6.67495e-17	2.05911e-15
ZBTB41	1.13376	6.69787e-17	2.06509e-15
AC010761.8	1.33743	6.75639e-17	2.08204e-15
TMEM209	0.93801	6.76607e-17	2.08393e-15
DFFB	1.04286	6.77407e-17	2.08529e-15
KIN	0.946769	6.8056e-17	2.0939e-15
RAB22A	0.846796	6.81159e-17	2.09464e-15
RP11-120K18.2	3.73503	6.82872e-17	2.09881e-15
GPM6B	-2.16058	6.84626e-17	2.1031e-15
POMP	0.92441	6.89282e-17	2.11629e-15
DDX20	0.721673	6.94018e-17	2.12972e-15
RAE1	1.02866	7.12452e-17	2.18514e-15
CLNS1A	0.861482	7.18333e-17	2.20202e-15
ACTBP7	3.97236	7.2148e-17	2.21051e-15
GEMIN2	0.842821	7.23147e-17	2.21446e-15
ZDHHC16	0.708899	7.2784e-17	2.22767e-15
CKLF-CMTM1	1.52153	7.32109e-17	2.23957e-15
THBS2	2.76061	7.41895e-17	2.26832e-15
KRR1	0.893327	7.51133e-17	2.29436e-15
RBPJ	0.793363	7.51196e-17	2.29436e-15
RMI1	1.05551	7.56634e-17	2.30976e-15
KRI1	0.763815	7.62385e-17	2.32611e-15
FAM107A	-2.40665	7.64449e-17	2.33119e-15
FAM102B	1.19585	7.71646e-17	2.35191e-15
HACD3	1.07306	7.87659e-17	2.39947e-15
SPATA3-AS1	3.40596	7.90687e-17	2.40745e-15
PSRC1	1.51153	8.03519e-17	2.44518e-15
TMEM120B	0.789713	8.03915e-17	2.44518e-15
CARD10	1.29684	8.09792e-17	2.46178e-15
GSK3B	0.786709	8.19228e-17	2.48917e-15
PPP1R9B	0.821601	8.22035e-17	2.4964e-15
SMEK2	0.644226	8.27777e-17	2.51254e-15
RP5-965G21.3	1.68103	8.28806e-17	2.51436e-15
OAS3	1.67051	8.32812e-17	2.52521e-15
TCF3	1.10311	8.36889e-17	2.53522e-15
CHDH	1.83506	8.36981e-17	2.53522e-15
PARN	0.760783	8.4048e-17	2.5445e-15
RP11-884K10.7	1.0368	8.41209e-17	2.5454e-15
ACBD3	0.766439	8.44652e-17	2.55449e-15
PSME3	0.772277	8.47442e-17	2.56161e-15
FAM81A	1.84383	8.60024e-17	2.5983e-15
MCMBP	0.762158	8.63325e-17	2.60693e-15
METTL2B	0.762182	8.71127e-17	2.62913e-15
LRRC8B	1.15658	8.78576e-17	2.65025e-15
ACIN1	0.700343	8.9138e-17	2.68749e-15
CTD-2006C1.6	2.13184	8.93966e-17	2.6939e-15
TCIRG1	1.01603	8.98617e-17	2.70652e-15
WRN	1.08428	9.12324e-17	2.74639e-15
RTEL1	1.23406	9.14041e-17	2.74901e-15
DCK	0.90815	9.14132e-17	2.74901e-15
HSPD1P1	1.70925	9.20016e-17	2.76529e-15
XPNPEP3	0.848023	9.31444e-17	2.7982e-15
HMGA1	1.67193	9.32394e-17	2.79962e-15
ABCF2	0.82596	9.34362e-17	2.80409e-15
SPRY4	1.26127	9.36317e-17	2.80852e-15
PDS5A	0.82023	9.37315e-17	2.81008e-15
SLC4A11	2.66773	9.56793e-17	2.867e-15
PCNXL2	1.3386	9.61226e-17	2.87881e-15
CBX8	1.29674	9.71084e-17	2.90685e-15
FAAP24	1.22115	9.72728e-17	2.91028e-15
CEP170	1.22949	1.01511e-16	3.03553e-15
LHX4	1.58834	1.0195e-16	3.0471e-15
NSUN5P1	1.29019	1.02141e-16	3.05126e-15
STK31	3.08632	1.03101e-16	3.07838e-15
FBXL6	1.31304	1.07239e-16	3.20028e-15
HCFC1	0.894572	1.09497e-16	3.266e-15
ATHL1	1.9277	1.10227e-16	3.28612e-15
MAPRE1	0.763494	1.1233e-16	3.34712e-15
CREBZF	1.03544	1.12497e-16	3.34894e-15
HMGN1	0.881013	1.12506e-16	3.34894e-15
SPDYE3	0.938042	1.13193e-16	3.36768e-15
DCAF4L1	2.54732	1.14642e-16	3.40904e-15
AP1AR	0.862459	1.14762e-16	3.41089e-15
ZFC3H1	1.052	1.1511e-16	3.4195e-15
RP11-158L12.4	1.59657	1.17795e-16	3.49748e-15
DHRS7C	-3.09076	1.18077e-16	3.50408e-15
MEN1	0.949152	1.18694e-16	3.5206e-15
PLXNA3	1.41771	1.19109e-16	3.53113e-15
MAZ	0.838895	1.19913e-16	3.55316e-15
CAPN10	0.967584	1.20898e-16	3.58055e-15
KIAA0196-AS1	3.8557	1.21483e-16	3.59605e-15
RP11-347C12.11	1.76464	1.21778e-16	3.6023e-15
TNFSF4	2.02725	1.21817e-16	3.6023e-15
SND1	0.725182	1.22288e-16	3.6144e-15
PANO1	1.41424	1.24446e-16	3.67633e-15
NME1-NME2	0.998396	1.26592e-16	3.73784e-15
PAICSP4	2.54028	1.28431e-16	3.79023e-15
LPAR2	1.34878	1.29042e-16	3.80635e-15
TMEM104	0.914993	1.30093e-16	3.83542e-15
AMMECR1L	0.658696	1.30686e-16	3.85096e-15
RP11-631N16.4	1.98929	1.33113e-16	3.92052e-15
SUV420H2	1.13519	1.33689e-16	3.93551e-15
DEK	0.834973	1.34656e-16	3.96081e-15
BIRC7	3.73081	1.34684e-16	3.96081e-15
SLC9A5	1.46456	1.34909e-16	3.96544e-15
HEATR3	0.716721	1.3675e-16	4.01751e-15
PCSK2	-4.6812	1.39162e-16	4.08634e-15
FAM86C1	0.917005	1.45753e-16	4.27774e-15
SUV39H1	1.04837	1.48604e-16	4.35923e-15
EXOSC8	0.989633	1.49998e-16	4.39791e-15
KIF3B	0.983042	1.51828e-16	4.44934e-15
[truncated: 56,582 more rows]
