# Supplementary material for: Genomic and clinical features of endoplasmic reticulum stress factor in digestive system pan-cancer studies
Source: Front Oncol. 2023 Jan 9;12:1072576. doi: 10.3389/fonc.2022.1072576 (PMC9868864; doi:10.3389/fonc.2022.1072576)
Supplement: Supplementary file 8 [file Table_8.xls]

## Sheet: TableS8 results of methylation 
probe	gene	cancer	adj.P.Val	deltaBeta	Diff
cg14552982	EXOSC2	ESCA	3.85614e-09	-0.213745	up
cg14614094	EXOSC2	ESCA	6.72525e-06	-0.121594	not-significant
cg19728382	STC2	ESCA	3.19643e-05	-0.225789	up
cg11028923	PAIP1	ESCA	3.59444e-05	0.0798594	not-significant
cg05898524	LMNA	ESCA	0.000173346	-0.162074	not-significant
cg26721877	STC2	ESCA	0.000186256	-0.212614	up
cg19565757	PAIP1	ESCA	0.000356699	0.0484966	not-significant
cg01298514	VEGFA	ESCA	0.00108921	-0.140676	not-significant
cg24825027	CREB3L1	ESCA	0.0019931	-0.215696	up
cg19599803	HDGF	ESCA	0.00271116	-0.149871	not-significant
cg15046693	CEBPG	ESCA	0.0042069	0.203972	down
cg12256550	CREB3L1	ESCA	0.00452886	-0.181053	not-significant
cg22027433	ERN1	ESCA	0.00479815	0.141284	not-significant
cg08830672	ATP6V0D1	ESCA	0.00592858	-0.145497	not-significant
cg27123016	STC2	ESCA	0.00811148	-0.130109	not-significant
cg15457390	ADD1	ESCA	0.00905129	-0.0922727	not-significant
cg03233656	SLC1A4	ESCA	0.0114953	0.087176	not-significant
cg20998539	ERN1	ESCA	0.0115272	0.140821	not-significant
cg18022921	VEGFA	ESCA	0.0130321	-0.137266	not-significant
cg20373634	NOLC1	ESCA	0.015291	0.186236	not-significant
cg10189135	ATP6V0D1	ESCA	0.0165982	-0.143416	not-significant
cg06603828	RPS14	ESCA	0.016638	0.00387032	not-significant
cg12550574	SPCS3	ESCA	0.0169699	-0.0182012	not-significant
cg25195673	GFPT1	ESCA	0.017814	-0.190224	not-significant
cg03550002	TTC37	ESCA	0.0199199	-0.00531731	not-significant
cg01668452	ATF3	ESCA	0.0228421	0.0058499	not-significant
cg01049775	ATF4	ESCA	0.0254748	-0.0360799	not-significant
cg26657230	TTC37	ESCA	0.0297494	-0.0109354	not-significant
cg18940763	XBP1	ESCA	0.0297572	-0.193284	not-significant
cg15241708	CNOT6	ESCA	0.0372654	0.188374	not-significant
cg14079578	EXOSC2	ESCA	0.0444235	-0.146595	not-significant
cg14865516	PAIP1	ESCA	0.0448997	0.0151443	not-significant
cg02073525	DNAJA4	ESCA	0.0452474	0.10712	not-significant
cg07985397	CNOT2	ESCA	0.0515159	-0.00831453	not-significant
cg16657244	NOLC1	ESCA	0.0532061	0.068479	not-significant
cg19452060	DDIT3	ESCA	0.0586862	0.0389967	not-significant
cg19981751	SPCS3	ESCA	0.0606291	-0.0251416	not-significant
cg02957150	EEF2	ESCA	0.0606693	-0.0756678	not-significant
cg22004443	PDIA6	ESCA	0.0621714	-0.0511082	not-significant
cg06695812	EDC4	ESCA	0.0646155	-0.0812935	not-significant
cg23429638	EXOSC8	ESCA	0.0647986	-0.0172147	not-significant
cg08108966	EEF2	ESCA	0.0648466	-0.0663185	not-significant
cg19433021	NFYB	ESCA	0.0662671	-0.0707769	not-significant
cg04432377	EXOSC7	ESCA	0.0704097	-0.0469263	not-significant
cg24666196	DIS3	ESCA	0.0706961	-0.0139687	not-significant
cg14776578	KIF5B	ESCA	0.0716572	-0.108148	not-significant
cg11736500	EIF4A1	ESCA	0.0718749	-0.00782133	not-significant
cg05123019	ALDH18A1	ESCA	0.0790267	-0.100872	not-significant
cg19586881	STC2	ESCA	0.0866516	-0.116287	not-significant
cg15611150	SRPRB	ESCA	0.0907176	0.0522978	not-significant
cg18159180	CUL7	ESCA	0.0926128	-0.121998	not-significant
cg02046226	BAG3	ESCA	0.0940797	-0.0386654	not-significant
cg03076246	EDC4	ESCA	0.0965022	-0.00680852	not-significant
cg25974308	EIF4E	ESCA	0.10024	0.0179334	not-significant
cg03698765	POP4	ESCA	0.100355	-0.0356183	not-significant
cg12794432	DDX10	ESCA	0.105474	-0.00488846	not-significant
cg14228980	EIF4A3	ESCA	0.112983	0.0939125	not-significant
cg03617456	EXOSC10	ESCA	0.113066	-0.0833387	not-significant
cg07155664	RPS14	ESCA	0.117336	-0.0598562	not-significant
cg15632775	CXXC1	ESCA	0.119588	0.0523275	not-significant
cg27530015	TUBB2A	ESCA	0.124897	-0.0954551	not-significant
cg22120017	YWHAZ	ESCA	0.130686	0.0126075	not-significant
cg10169957	SYVN1	ESCA	0.131732	-0.00361177	not-significant
cg11687679	EXOSC8	ESCA	0.133339	0.01639	not-significant
cg08074962	SEC31A	ESCA	0.136996	-0.00436567	not-significant
cg03931078	WIPI1	ESCA	0.154536	0.00193317	not-significant
cg06418219	SHC1	ESCA	0.159532	-0.0652131	not-significant
cg08327423	MBTPS1	ESCA	0.166879	0.00358761	not-significant
cg25661781	WIPI1	ESCA	0.171206	-0.0227017	not-significant
cg08124027	KHSRP	ESCA	0.178853	0.00713849	not-significant
cg13612317	KIF5B	ESCA	0.179144	-0.0984235	not-significant
cg18317154	ATF3	ESCA	0.179484	-0.124672	not-significant
cg14876325	DNAJC3	ESCA	0.183946	-0.00238346	not-significant
cg01959004	HYOU1	ESCA	0.188942	-0.0715029	not-significant
cg07880135	PAIP1	ESCA	0.198976	0.00360293	not-significant
cg06084313	EDEM1	ESCA	0.206435	-0.00551043	not-significant
cg08597205	HDGF	ESCA	0.209187	0.072105	not-significant
cg14416269	WFS1	ESCA	0.211348	-0.040785	not-significant
cg03503471	SDAD1	ESCA	0.21691	0.101033	not-significant
cg00539360	VEGFA	ESCA	0.217123	-0.0731794	not-significant
cg15139248	EXOSC10	ESCA	0.225943	-0.00904737	not-significant
cg23138728	HYOU1	ESCA	0.228593	-0.0023325	not-significant
cg07359803	HYOU1	ESCA	0.229198	0.0073688	not-significant
cg08910551	DIS3	ESCA	0.230449	-0.00587473	not-significant
cg08036278	SYVN1	ESCA	0.233231	-0.00572523	not-significant
cg16142977	EEF2	ESCA	0.237095	-0.0333129	not-significant
cg13912748	NPM1	ESCA	0.24443	-0.0141953	not-significant
cg06482044	FUS	ESCA	0.245997	-0.00391589	not-significant
cg16701467	EIF4A1	ESCA	0.247914	-0.00725687	not-significant
cg01409985	SRPRB	ESCA	0.250582	0.0936476	not-significant
cg10733616	ADD1	ESCA	0.250582	-0.00189876	not-significant
cg15949380	LMNA	ESCA	0.25176	-0.0433928	not-significant
cg08505076	ACADVL	ESCA	0.254579	-0.0364104	not-significant
cg17808849	HERPUD1	ESCA	0.261094	-0.0181857	not-significant
cg07871059	ATP6V0D1	ESCA	0.26545	-0.0666694	not-significant
cg23809917	PDIA6	ESCA	0.271585	-0.00192535	not-significant
cg02712222	SSR1	ESCA	0.272007	0.0713169	not-significant
cg23013392	RRP9	ESCA	0.272474	0.0024608	not-significant
cg19500185	LSM1	ESCA	0.285257	-0.00191959	not-significant
cg03690162	BAG3	ESCA	0.291195	-0.00297427	not-significant
cg03179478	SERP1	ESCA	0.293243	-0.00306146	not-significant
cg04659473	IFIT1	ESCA	0.295506	-0.0155343	not-significant
cg02528979	SEC31A	ESCA	0.300938	-0.00146511	not-significant
cg02478379	NPM1	ESCA	0.302332	-0.0488297	not-significant
cg22319885	CNOT4	ESCA	0.306157	-0.00976457	not-significant
cg07751266	ATP6V0D1	ESCA	0.310615	-0.00358348	not-significant
cg03720887	YWHAZ	ESCA	0.318544	-0.00512711	not-significant
cg27386837	NFYC	ESCA	0.325765	-0.0544017	not-significant
cg24825722	ACADVL	ESCA	0.329728	-0.0636557	not-significant
cg18766864	KDELR3	ESCA	0.331819	-0.0183429	not-significant
cg06886059	DDX10	ESCA	0.339051	-0.00230361	not-significant
cg26937061	GOSR2	ESCA	0.351128	-0.00186952	not-significant
cg25195100	ARFGAP1	ESCA	0.354323	0.00915734	not-significant
cg26783428	NFYC	ESCA	0.363122	-0.0810766	not-significant
cg10009657	CREB3L3	ESCA	0.363485	-0.0384707	not-significant
cg04832210	MBTPS1	ESCA	0.376691	-0.00980634	not-significant
cg01440078	SERP1	ESCA	0.378738	-0.0023163	not-significant
cg04046930	WIPI1	ESCA	0.382519	-0.00170981	not-significant
cg06401851	FUS	ESCA	0.38854	-0.00158653	not-significant
cg27474649	CNOT4	ESCA	0.390147	-0.0132625	not-significant
cg25129837	YIF1A	ESCA	0.405651	-0.0143157	not-significant
cg08388111	DDIT4	ESCA	0.405724	-0.012864	not-significant
cg17253884	RRP9	ESCA	0.410147	0.00319485	not-significant
cg10513437	NPM1	ESCA	0.410147	-0.0376902	not-significant
cg21539223	DCP2	ESCA	0.410147	-0.0292925	not-significant
cg04864586	EIF4E	ESCA	0.410147	0.00923462	not-significant
cg10309957	ATF6	ESCA	0.410147	-0.0359939	not-significant
cg04491089	MBTPS1	ESCA	0.410147	-0.0452838	not-significant
cg13735974	NFYC	ESCA	0.410147	-0.0517457	not-significant
cg21317132	SLC1A4	ESCA	0.410147	-0.0208243	not-significant
cg20088969	DDIT4	ESCA	0.410147	0.0160255	not-significant
cg07061707	IMP3	ESCA	0.410147	-0.00172135	not-significant
cg23199143	BANF1	ESCA	0.410147	-0.00279464	not-significant
cg20067598	HYOU1	ESCA	0.410147	-0.0065777	not-significant
cg27415969	EIF4A2	ESCA	0.410147	-0.00161706	not-significant
cg06803933	VEGFA	ESCA	0.410147	-0.00419201	not-significant
cg18851730	CREB3L2	ESCA	0.410147	-0.035819	not-significant
cg24936630	DDX10	ESCA	0.410147	-0.00219837	not-significant
cg27519958	ATF6	ESCA	0.410147	-0.0373915	not-significant
cg02765275	MTHFD2	ESCA	0.410147	-0.0098931	not-significant
cg05966241	ATP6V0D1	ESCA	0.410147	-0.0098931	not-significant
cg06291846	CEBPB	ESCA	0.410147	-0.0098931	not-significant
cg07190630	EXOSC10	ESCA	0.410147	-0.0098931	not-significant
cg14199193	ARFGAP1	ESCA	0.410147	-0.0098931	not-significant
cg14626678	EIF4A2	ESCA	0.410147	-0.0098931	not-significant
cg17802144	STC2	ESCA	0.410147	-0.0098931	not-significant
cg21950720	EXTL1	ESCA	0.410147	-0.0098931	not-significant
cg27394127	PARN	ESCA	0.410147	-0.0098931	not-significant
cg17662872	WFS1	ESCA	0.410147	0.0604028	not-significant
cg09611363	SDAD1	ESCA	0.410147	-0.0425603	not-significant
cg02636234	ATF3	ESCA	0.410147	-0.00142259	not-significant
cg13769004	HSPA5	ESCA	0.410147	0.00310704	not-significant
cg02732509	CTDSP2	ESCA	0.410147	-0.0329853	not-significant
cg10154626	BAG3	ESCA	0.410147	-0.00263796	not-significant
cg11631883	YWHAZ	ESCA	0.410147	-0.00366258	not-significant
cg04253913	YWHAZ	ESCA	0.410147	-0.00185651	not-significant
cg10190808	RPS14	ESCA	0.410147	-0.00174902	not-significant
cg03989322	SLC30A5	ESCA	0.410147	0.00412537	not-significant
cg00677455	CTDSP2	ESCA	0.410147	-0.0130928	not-significant
cg11871295	CXXC1	ESCA	0.410147	0.0256978	not-significant
cg00267296	TPP1	ESCA	0.410147	-0.024214	not-significant
cg00352031	CREB3L1	ESCA	0.410147	-0.024214	not-significant
cg00354863	EIF4EBP1	ESCA	0.410147	-0.024214	not-significant
cg00439384	PDIA5	ESCA	0.410147	-0.024214	not-significant
cg00965110	PARN	ESCA	0.410147	-0.024214	not-significant
cg00978570	ZBTB17	ESCA	0.410147	-0.024214	not-significant
cg01562356	EIF2S2	ESCA	0.410147	-0.024214	not-significant
cg01838419	EIF2S1	ESCA	0.410147	-0.024214	not-significant
cg01999787	EXOSC8	ESCA	0.410147	-0.024214	not-significant
cg02350474	FKBP14	ESCA	0.410147	-0.024214	not-significant
cg02906787	SHC1	ESCA	0.410147	-0.024214	not-significant
cg03202477	EIF2AK3	ESCA	0.410147	-0.024214	not-significant
cg03715931	EXOSC3	ESCA	0.410147	-0.024214	not-significant
cg05618183	FUS	ESCA	0.410147	-0.024214	not-significant
cg05964363	LSM1	ESCA	0.410147	-0.024214	not-significant
cg06288632	PREB	ESCA	0.410147	-0.024214	not-significant
cg06484360	LSM4	ESCA	0.410147	-0.024214	not-significant
cg07569953	LSM1	ESCA	0.410147	-0.024214	not-significant
cg07869651	NHP2	ESCA	0.410147	-0.024214	not-significant
cg07989466	XPOT	ESCA	0.410147	-0.024214	not-significant
cg08522256	YWHAZ	ESCA	0.410147	-0.024214	not-significant
cg10098541	PDIA5	ESCA	0.410147	-0.024214	not-significant
cg10997785	HSPA5	ESCA	0.410147	-0.024214	not-significant
cg11979875	EXOSC9	ESCA	0.410147	-0.024214	not-significant
cg12019717	SEC11A	ESCA	0.410147	-0.024214	not-significant
cg12634840	NHP2	ESCA	0.410147	-0.024214	not-significant
cg13374473	LSM4	ESCA	0.410147	-0.024214	not-significant
cg13388830	NOLC1	ESCA	0.410147	-0.024214	not-significant
cg13634151	EEF2	ESCA	0.410147	-0.024214	not-significant
cg13783323	EXTL1	ESCA	0.410147	-0.024214	not-significant
cg15986668	NFYC	ESCA	0.410147	-0.024214	not-significant
cg16275903	SRPRB	ESCA	0.410147	-0.024214	not-significant
cg17308464	CALR	ESCA	0.410147	-0.024214	not-significant
cg17445557	ZBTB17	ESCA	0.410147	-0.024214	not-significant
cg18212039	EXTL1	ESCA	0.410147	-0.024214	not-significant
cg18271262	ATF3	ESCA	0.410147	-0.024214	not-significant
cg21134610	CXXC1	ESCA	0.410147	-0.024214	not-significant
cg21892708	PDIA6	ESCA	0.410147	-0.024214	not-significant
cg23020752	ATF3	ESCA	0.410147	-0.024214	not-significant
cg25546539	TPP1	ESCA	0.410147	-0.024214	not-significant
cg26974214	IFIT1	ESCA	0.410147	-0.024214	not-significant
cg12779575	ERN1	ESCA	0.411021	0.0596712	not-significant
cg24276070	PPP2R5B	ESCA	0.412779	-0.00173526	not-significant
cg18112117	YWHAZ	ESCA	0.419707	-0.0119672	not-significant
cg19999829	TATDN2	ESCA	0.42396	0.00145357	not-significant
cg03065641	EXOSC4	ESCA	0.424734	-0.00151434	not-significant
cg15146966	XBP1	ESCA	0.42605	-0.00143395	not-significant
cg23101910	DNAJC3	ESCA	0.42646	-0.00120339	not-significant
cg24145210	NPM1	ESCA	0.427621	-0.00387264	not-significant
cg18006808	PPP2R5B	ESCA	0.429298	-0.00268665	not-significant
cg26463020	SEC31A	ESCA	0.433001	-0.00261508	not-significant
cg21637282	GOSR2	ESCA	0.436489	-0.00147696	not-significant
cg15227302	CNOT4	ESCA	0.437632	-0.00310583	not-significant
cg16786712	DCP1A	ESCA	0.439071	-0.00274484	not-significant
cg15538669	HSPA9	ESCA	0.443395	-0.00131608	not-significant
cg13940405	GOSR2	ESCA	0.44349	-0.00111588	not-significant
cg24365042	ATF3	ESCA	0.447261	-0.00592215	not-significant
cg18851071	FKBP14	ESCA	0.450112	-0.0011931	not-significant
cg06889607	EIF2S1	ESCA	0.451838	-0.0105869	not-significant
cg03777868	CNOT4	ESCA	0.462993	-0.00188007	not-significant
cg25002649	CUL7	ESCA	0.464673	-0.0474343	not-significant
cg07061145	DNAJA4	ESCA	0.467903	0.0413865	not-significant
cg07591442	GFPT1	ESCA	0.468309	0.0536877	not-significant
cg12548454	PSAT1	ESCA	0.468671	-0.0168806	not-significant
cg12698626	CCL2	ESCA	0.469025	-0.0581486	not-significant
cg05914712	CEBPG	ESCA	0.469195	-0.000840554	not-significant
cg02259698	PDIA6	ESCA	0.470522	0.00825204	not-significant
cg10505791	HYOU1	ESCA	0.470703	0.00150644	not-significant
cg19414266	EIF4A3	ESCA	0.472585	-0.00206443	not-significant
cg13964906	EXOSC7	ESCA	0.475358	-0.00180245	not-significant
cg06391660	DCTN1	ESCA	0.475705	0.00945726	not-significant
cg05889321	ALDH18A1	ESCA	0.476528	-0.0039938	not-significant
cg09638344	WFS1	ESCA	0.476959	-0.00319238	not-significant
cg17833341	SHC1	ESCA	0.478363	-0.00304065	not-significant
cg25557858	EXTL3	ESCA	0.48029	-0.00661054	not-significant
cg18333807	GSK3A	ESCA	0.482867	-0.00143719	not-significant
cg24513567	SEC11A	ESCA	0.482943	-0.002309	not-significant
cg05440824	CCL2	ESCA	0.484935	0.0715	not-significant
cg15641275	LSM1	ESCA	0.485653	-0.00133454	not-significant
cg12986726	CEBPB	ESCA	0.487118	-0.00222102	not-significant
cg19026959	CALR	ESCA	0.487987	0.00482564	not-significant
cg21307697	EXOSC7	ESCA	0.489589	0.00102727	not-significant
cg11019923	DNAJA4	ESCA	0.490349	0.0315512	not-significant
cg10326031	IGFBP1	ESCA	0.505324	-0.0488375	not-significant
cg14092997	KHSRP	ESCA	0.505515	0.058264	not-significant
cg17080534	ATF3	ESCA	0.50828	-0.000741085	not-significant
cg10423113	DDIT4	ESCA	0.51189	-0.00444838	not-significant
cg07076342	KLHDC3	ESCA	0.517686	-0.00137542	not-significant
cg04975272	DNAJA4	ESCA	0.521133	0.0401748	not-significant
cg12143717	EXOSC4	ESCA	0.526347	-0.00179385	not-significant
cg04888647	SPCS1	ESCA	0.531818	-0.00192988	not-significant
cg17978425	TATDN2	ESCA	0.53281	0.0540569	not-significant
cg25554036	WFS1	ESCA	0.535052	-0.0280833	not-significant
cg27435126	MBTPS1	ESCA	0.536734	-0.00255006	not-significant
cg07315372	PAIP1	ESCA	0.537812	-0.000972089	not-significant
cg22068473	DDIT4	ESCA	0.541804	-0.00140252	not-significant
cg26868799	SYVN1	ESCA	0.545341	-0.00102248	not-significant
cg20833128	CNOT4	ESCA	0.554982	-0.0101957	not-significant
cg06921259	FUS	ESCA	0.555766	-0.000861398	not-significant
cg14233568	SLC1A4	ESCA	0.556725	-0.00104729	not-significant
cg09416271	DCTN1	ESCA	0.557942	-0.0158446	not-significant
cg15301525	ATP6V0D1	ESCA	0.566572	-0.00059882	not-significant
cg27227100	RRP9	ESCA	0.571095	-0.0226164	not-significant
cg11866527	SLC1A4	ESCA	0.573282	-0.0100295	not-significant
cg03222257	LSM1	ESCA	0.57433	-0.000729784	not-significant
cg06845268	GFPT1	ESCA	0.581017	-0.0448778	not-significant
cg21636577	ACADVL	ESCA	0.585214	-0.0354319	not-significant
cg00929565	CREB3L2	ESCA	0.585908	-0.0160096	not-significant
cg11826116	ATF4	ESCA	0.587628	0.00182357	not-significant
cg00603625	CNOT2	ESCA	0.590208	-0.00122809	not-significant
cg13745881	SYVN1	ESCA	0.596256	-0.000847162	not-significant
cg21437521	SLC1A4	ESCA	0.60026	-0.014925	not-significant
cg23105471	CTDSP2	ESCA	0.608914	-0.019618	not-significant
cg21109025	CCL2	ESCA	0.610353	0.0558078	not-significant
cg06718696	EIF4A3	ESCA	0.61304	-0.00890121	not-significant
cg04096472	CREB3L2	ESCA	0.625653	-0.0100039	not-significant
cg10336144	NFYC	ESCA	0.632487	-0.0263868	not-significant
cg12682392	SLC1A4	ESCA	0.632603	-0.00994116	not-significant
cg04258457	ERN1	ESCA	0.634651	-0.000995152	not-significant
cg22704057	MTHFD2	ESCA	0.636789	0.0382559	not-significant
cg03361067	FKBP14	ESCA	0.638121	-0.00392989	not-significant
cg02289127	PREB	ESCA	0.64043	-0.00120032	not-significant
cg17301506	EIF2S2	ESCA	0.642409	-0.0036763	not-significant
cg22545112	EIF4EBP1	ESCA	0.643257	-0.0145055	not-significant
cg11593949	IGFBP1	ESCA	0.646639	-0.0400506	not-significant
cg02216939	CREB3L2	ESCA	0.650201	-0.0112054	not-significant
cg15593187	HSPA9	ESCA	0.657632	-0.0114594	not-significant
cg13747794	DNAJA4	ESCA	0.660045	-0.0122698	not-significant
cg00262280	CREB3L2	ESCA	0.660622	-0.0150231	not-significant
cg14286928	EIF2S1	ESCA	0.660674	0.00183396	not-significant
cg06692871	YWHAZ	ESCA	0.661081	0.000602196	not-significant
cg14462067	TUBB2A	ESCA	0.662704	-0.0155187	not-significant
cg00762711	FUS	ESCA	0.663058	-0.000542393	not-significant
cg14726525	LSM1	ESCA	0.669763	0.000722207	not-significant
cg26065841	CHAC1	ESCA	0.674671	0.0335336	not-significant
cg14356946	EIF2S2	ESCA	0.675949	-0.00517957	not-significant
cg19057163	GOSR2	ESCA	0.678107	-0.00075873	not-significant
cg17959324	GSK3A	ESCA	0.679491	0.000764286	not-significant
cg12518041	EXTL3	ESCA	0.684938	-0.000817092	not-significant
cg20237960	IGFBP1	ESCA	0.687816	0.00355298	not-significant
cg14385175	PSAT1	ESCA	0.696862	-0.00694826	not-significant
cg24913324	SLC1A4	ESCA	0.696924	-0.00812521	not-significant
cg00004421	EIF4A1	ESCA	0.701964	-0.0252722	not-significant
cg04735281	CEBPG	ESCA	0.708736	0.00208098	not-significant
cg20501069	EIF4A1	ESCA	0.709546	-0.000765338	not-significant
cg25025992	DNAJA4	ESCA	0.70958	0.0238351	not-significant
cg06713675	EXOSC9	ESCA	0.713311	0.0322617	not-significant
cg15617847	SLC1A4	ESCA	0.722982	-0.00788551	not-significant
cg12499716	POP4	ESCA	0.728691	-0.000623915	not-significant
cg00273124	NHP2	ESCA	0.731286	-0.0353604	not-significant
cg07916323	CALR	ESCA	0.731804	-0.00374745	not-significant
cg27362103	SLC1A4	ESCA	0.731963	-0.00558291	not-significant
cg23581656	SLC1A4	ESCA	0.742845	-0.0054795	not-significant
cg23443041	DNAJC3	ESCA	0.744062	0.00123441	not-significant
cg02669349	DDIT4	ESCA	0.75052	-0.00342771	not-significant
cg18101118	EXOSC7	ESCA	0.750848	0.00467701	not-significant
cg25672318	EXOSC4	ESCA	0.750859	0.000435096	not-significant
cg10926516	MBTPS1	ESCA	0.750881	-0.00039291	not-significant
cg06919553	MBTPS1	ESCA	0.751082	-0.000597095	not-significant
cg13828183	PSAT1	ESCA	0.752115	-0.00756684	not-significant
cg05713971	HERPUD1	ESCA	0.752202	-0.00113185	not-significant
cg07046885	PPP2R5B	ESCA	0.756139	-0.000456609	not-significant
cg26807590	YIF1A	ESCA	0.757925	0.0170843	not-significant
cg26059822	RRP9	ESCA	0.759322	0.000816892	not-significant
cg05945622	YIF1A	ESCA	0.759658	-0.000339508	not-significant
cg02427764	BANF1	ESCA	0.761139	-0.00351215	not-significant
cg27144485	DDIT4	ESCA	0.761843	-0.000887723	not-significant
cg20908993	EIF2S1	ESCA	0.767606	0.00117112	not-significant
cg04497885	GSK3A	ESCA	0.768105	-0.000840593	not-significant
cg06884262	KHSRP	ESCA	0.770619	-0.0130104	not-significant
cg12679980	PAIP1	ESCA	0.772428	-0.00171869	not-significant
cg00924576	EIF2S1	ESCA	0.773529	-0.000621091	not-significant
cg00352043	KDELR3	ESCA	0.775075	-0.00331902	not-significant
cg00231644	TUBB2A	ESCA	0.776722	-0.0155539	not-significant
cg13230348	ATF3	ESCA	0.777603	0.00113064	not-significant
cg25815124	LSM4	ESCA	0.777668	-0.00113804	not-significant
cg13284007	DCP1A	ESCA	0.778518	0.00310016	not-significant
cg20569955	CHAC1	ESCA	0.783015	0.000630605	not-significant
cg21269523	EIF2AK3	ESCA	0.784107	0.000875239	not-significant
cg17891149	SHC1	ESCA	0.787009	-0.00197159	not-significant
cg05370988	EIF4A2	ESCA	0.791444	-0.00289833	not-significant
cg09510263	EIF4EBP1	ESCA	0.79475	-0.00218908	not-significant
cg19573564	DCTN1	ESCA	0.795502	-0.00610441	not-significant
cg01682615	ADD1	ESCA	0.800543	-0.000357835	not-significant
cg14476487	GFPT1	ESCA	0.802393	0.0207838	not-significant
cg16323491	DDIT4	ESCA	0.803836	0.00292266	not-significant
cg05654329	NHP2	ESCA	0.808663	0.0241936	not-significant
cg10713134	ZBTB17	ESCA	0.809825	-0.0125503	not-significant
cg10503854	EIF4A3	ESCA	0.815232	-0.000272104	not-significant
cg24546426	NHP2	ESCA	0.818501	0.015611	not-significant
cg24796651	SDAD1	ESCA	0.826768	-0.0110629	not-significant
cg21376738	TATDN2	ESCA	0.828424	0.00101836	not-significant
cg13979182	ADD1	ESCA	0.833097	0.00115528	not-significant
cg04915414	SHC1	ESCA	0.834406	-0.00280279	not-significant
cg00522316	KHSRP	ESCA	0.834447	-0.000705338	not-significant
cg12434364	EIF2AK3	ESCA	0.836291	-0.000310587	not-significant
cg17022635	FUS	ESCA	0.842173	-0.000259783	not-significant
cg21664310	LSM4	ESCA	0.842465	0.000303185	not-significant
cg10131910	YWHAZ	ESCA	0.844948	-0.000531785	not-significant
cg08302486	LSM1	ESCA	0.84536	0.000719051	not-significant
cg09246833	ATF4	ESCA	0.846659	0.000900294	not-significant
cg26346232	HSPA9	ESCA	0.849586	-0.000481982	not-significant
cg06255524	DNAJC3	ESCA	0.851702	-0.000740354	not-significant
cg12062545	NFYB	ESCA	0.853965	-0.000697921	not-significant
cg06145308	CNOT4	ESCA	0.855997	0.0011718	not-significant
cg12382704	IMP3	ESCA	0.859669	-0.00026944	not-significant
cg12073594	ARFGAP1	ESCA	0.867087	0.00314353	not-significant
cg01870519	EXOC2	ESCA	0.868533	0.0122442	not-significant
cg10954182	NFYB	ESCA	0.869765	-0.00498317	not-significant
cg07544482	PAIP1	ESCA	0.874013	0.00964868	not-significant
cg07981370	CHAC1	ESCA	0.874741	0.0148078	not-significant
cg22728323	EIF4EBP1	ESCA	0.87659	-0.00157418	not-significant
cg15831613	ATF3	ESCA	0.879097	-0.000285405	not-significant
cg25738301	NFYB	ESCA	0.881092	-0.00966405	not-significant
cg02690256	PDIA6	ESCA	0.884431	-0.0102819	not-significant
cg19163814	EXOSC9	ESCA	0.886642	-0.000433412	not-significant
cg23861930	GSK3A	ESCA	0.893065	-0.000357302	not-significant
cg02047661	RRP9	ESCA	0.900155	0.00668233	not-significant
cg07328417	EXTL3	ESCA	0.90497	-0.000178801	not-significant
cg06401449	XPOT	ESCA	0.913424	-0.000357073	not-significant
cg10464585	CNOT2	ESCA	0.915644	-0.000248302	not-significant
cg18292711	KIF5B	ESCA	0.917016	0.00779124	not-significant
cg13527910	FKBP14	ESCA	0.918306	-0.0002859	not-significant
cg23790326	CHAC1	ESCA	0.922599	-0.000136535	not-significant
cg16456337	DCP2	ESCA	0.928565	0.000963448	not-significant
cg14262432	RRP9	ESCA	0.930538	0.000238424	not-significant
cg02368206	HSPA9	ESCA	0.931105	-0.000172354	not-significant
cg26213496	EIF4A3	ESCA	0.931646	-0.000107818	not-significant
cg05677579	RRP9	ESCA	0.933959	0.000452749	not-significant
cg13699363	EDEM1	ESCA	0.934243	-0.000134557	not-significant
cg17397004	KDELR3	ESCA	0.934925	0.00482744	not-significant
cg04633676	CCL2	ESCA	0.941893	-0.00854003	not-significant
cg03717803	ATF3	ESCA	0.949077	0.000205174	not-significant
cg24051152	EXOSC4	ESCA	0.959696	-0.000191318	not-significant
cg04963153	DNAJA4	ESCA	0.960245	0.00397852	not-significant
cg10144964	FUS	ESCA	0.964064	-9.36731e-05	not-significant
cg07891971	CHAC1	ESCA	0.977164	0.00050798	not-significant
cg02922247	IMP3	ESCA	0.978125	0.000116698	not-significant
cg07821739	EXTL1	ESCA	0.980936	0.00210272	not-significant
cg02868338	EXOSC4	ESCA	0.982794	0.000172443	not-significant
cg16816226	EDEM1	ESCA	0.98508	-9.44497e-05	not-significant
cg07981588	YWHAZ	ESCA	0.988328	-0.000103293	not-significant
cg21281234	ATF3	ESCA	0.989617	-3.52798e-05	not-significant
cg10657986	DCP1A	ESCA	0.993056	-1.96153e-05	not-significant
cg13803003	WIPI1	ESCA	0.993188	1.38786e-05	not-significant
cg05906871	ALDH18A1	ESCA	0.993221	-2.54736e-05	not-significant
cg09067465	HERPUD1	ESCA	0.993549	0.000365226	not-significant
cg13148824	DDIT3	ESCA	0.994904	-9.59712e-06	not-significant
cg21926698	EIF2S1	ESCA	0.996931	-7.05644e-06	not-significant
cg02930951	CEBPB	ESCA	0.997933	0.000175641	not-significant
cg04497885	GSK3A	STAD	0.877705	0.015332	not-significant
cg21269523	EIF2AK3	STAD	0.96885	0.0123462	not-significant
cg09246833	ATF4	STAD	0.984097	0.0158907	not-significant
cg08830672	ATP6V0D1	STAD	0.984097	-0.238897	not-significant
cg17833341	SHC1	STAD	0.984097	0.0212538	not-significant
cg00352043	KDELR3	STAD	0.984097	0.120242	not-significant
cg01870519	EXOC2	STAD	0.984097	0.263983	not-significant
cg26059822	RRP9	STAD	0.984097	0.00968957	not-significant
cg11687679	EXOSC8	STAD	0.984097	0.0394625	not-significant
cg05889321	ALDH18A1	STAD	0.984097	0.0252738	not-significant
cg05440824	CCL2	STAD	0.984097	0.291123	not-significant
cg05654329	NHP2	STAD	0.984097	0.26557	not-significant
cg15241708	CNOT6	STAD	0.984097	0.308918	not-significant
cg20373634	NOLC1	STAD	0.984097	0.268109	not-significant
cg18766864	KDELR3	STAD	0.984097	0.134476	not-significant
cg11019923	DNAJA4	STAD	0.984097	0.157435	not-significant
cg02073525	DNAJA4	STAD	0.984097	0.197792	not-significant
cg12143717	EXOSC4	STAD	0.984097	-0.00946554	not-significant
cg00273124	NHP2	STAD	0.984097	0.224769	not-significant
cg25195100	ARFGAP1	STAD	0.984097	0.0317626	not-significant
cg06482044	FUS	STAD	0.984097	-0.00765864	not-significant
cg06921259	FUS	STAD	0.984097	-0.00405662	not-significant
cg17397004	KDELR3	STAD	0.984097	0.165688	not-significant
cg19452060	DDIT3	STAD	0.984097	0.066422	not-significant
cg13527910	FKBP14	STAD	0.984097	0.00721864	not-significant
cg07891971	CHAC1	STAD	0.984097	0.0773477	not-significant
cg06145308	CNOT4	STAD	0.984097	0.00869562	not-significant
cg26065841	CHAC1	STAD	0.984097	0.181176	not-significant
cg07981588	YWHAZ	STAD	0.984097	-0.010832	not-significant
cg02922247	IMP3	STAD	0.984097	0.0114955	not-significant
cg05370988	EIF4A2	STAD	0.984097	0.0418644	not-significant
cg07076342	KLHDC3	STAD	0.984097	0.00646781	not-significant
cg20908993	EIF2S1	STAD	0.984097	0.0121336	not-significant
cg07061145	DNAJA4	STAD	0.984097	0.143944	not-significant
cg24051152	EXOSC4	STAD	0.984097	0.00922683	not-significant
cg24546426	NHP2	STAD	0.984097	0.167504	not-significant
cg12550574	SPCS3	STAD	0.984097	-0.0150539	not-significant
cg22004443	PDIA6	STAD	0.984097	-0.0804813	not-significant
cg08074962	SEC31A	STAD	0.984097	-0.00526257	not-significant
cg03550002	TTC37	STAD	0.984097	-0.00506644	not-significant
cg03989322	SLC30A5	STAD	0.984097	0.0162154	not-significant
cg25738301	NFYB	STAD	0.984097	0.111852	not-significant
cg18940763	XBP1	STAD	0.984097	-0.195484	not-significant
cg07981370	CHAC1	STAD	0.984097	0.184249	not-significant
cg21109025	CCL2	STAD	0.984097	0.205787	not-significant
cg19728382	STC2	STAD	0.984097	-0.128892	not-significant
cg20067598	HYOU1	STAD	0.984097	-0.0220931	not-significant
cg25025992	DNAJA4	STAD	0.984097	0.129741	not-significant
cg08910551	DIS3	STAD	0.984097	-0.00900831	not-significant
cg07359803	HYOU1	STAD	0.984097	0.0134698	not-significant
cg22068473	DDIT4	STAD	0.984097	0.00590712	not-significant
cg04633676	CCL2	STAD	0.984097	0.198161	not-significant
cg17253884	RRP9	STAD	0.984097	-0.00586049	not-significant
cg07985397	CNOT2	STAD	0.984097	-0.00858115	not-significant
cg10309957	ATF6	STAD	0.984097	-0.105622	not-significant
cg10131910	YWHAZ	STAD	0.984097	0.00517954	not-significant
cg15046693	CEBPG	STAD	0.984097	0.127577	not-significant
cg05898524	LMNA	STAD	0.984097	-0.101144	not-significant
cg10189135	ATP6V0D1	STAD	0.984097	-0.120192	not-significant
cg08327423	MBTPS1	STAD	0.984097	0.00994814	not-significant
cg17662872	WFS1	STAD	0.984097	0.109212	not-significant
cg06692871	YWHAZ	STAD	0.984097	0.00360605	not-significant
cg15538669	HSPA9	STAD	0.984097	-0.00264872	not-significant
cg10657986	DCP1A	STAD	0.984097	0.00427454	not-significant
cg06084313	EDEM1	STAD	0.984097	-0.00777097	not-significant
cg13612317	KIF5B	STAD	0.984097	0.146429	not-significant
cg02046226	BAG3	STAD	0.984097	-0.0627035	not-significant
cg03503471	SDAD1	STAD	0.984097	0.12728	not-significant
cg02930951	CEBPB	STAD	0.984097	0.0849647	not-significant
cg05677579	RRP9	STAD	0.984097	-0.00867156	not-significant
cg25974308	EIF4E	STAD	0.984097	0.0118636	not-significant
cg09416271	DCTN1	STAD	0.984097	-0.0466268	not-significant
cg25002649	CUL7	STAD	0.984097	0.113051	not-significant
cg07751266	ATP6V0D1	STAD	0.984097	-0.00559509	not-significant
cg04975272	DNAJA4	STAD	0.984097	0.0963138	not-significant
cg18317154	ATF3	STAD	0.984097	0.135352	not-significant
cg09611363	SDAD1	STAD	0.984097	-0.0782175	not-significant
cg13747794	DNAJA4	STAD	0.984097	0.0478545	not-significant
cg06418219	SHC1	STAD	0.984097	-0.0686127	not-significant
cg14286928	EIF2S1	STAD	0.984097	0.00688998	not-significant
cg17959324	GSK3A	STAD	0.984097	-0.00397899	not-significant
cg18292711	KIF5B	STAD	0.984097	0.0936446	not-significant
cg06886059	DDX10	STAD	0.984097	-0.00525072	not-significant
cg02957150	EEF2	STAD	0.984097	-0.134135	not-significant
cg23861930	GSK3A	STAD	0.984097	-0.00330058	not-significant
cg08108966	EEF2	STAD	0.984097	-0.118115	not-significant
cg06401851	FUS	STAD	0.984097	-0.00317688	not-significant
cg23013392	RRP9	STAD	0.984097	-0.00435913	not-significant
cg07871059	ATP6V0D1	STAD	0.984097	-0.0796275	not-significant
cg07155664	RPS14	STAD	0.984097	-0.0565584	not-significant
cg27227100	RRP9	STAD	0.984097	0.0799218	not-significant
cg14228980	EIF4A3	STAD	0.984097	0.0973998	not-significant
cg00231644	TUBB2A	STAD	0.984097	0.0910056	not-significant
cg21637282	GOSR2	STAD	0.984097	0.0032986	not-significant
cg22319885	CNOT4	STAD	0.984097	-0.00995244	not-significant
cg19981751	SPCS3	STAD	0.984097	-0.024067	not-significant
cg26721877	STC2	STAD	0.984097	-0.108842	not-significant
cg14776578	KIF5B	STAD	0.984097	0.106268	not-significant
cg01959004	HYOU1	STAD	0.984097	-0.0542283	not-significant
cg05713971	HERPUD1	STAD	0.984097	-0.00642882	not-significant
cg27530015	TUBB2A	STAD	0.984097	-0.107429	not-significant
cg24936630	DDX10	STAD	0.984097	-0.00285512	not-significant
cg27386837	NFYC	STAD	0.984097	-0.074345	not-significant
cg07544482	PAIP1	STAD	0.984097	0.0706688	not-significant
cg04253913	YWHAZ	STAD	0.984097	-0.00316167	not-significant
cg02732509	CTDSP2	STAD	0.984097	0.0749855	not-significant
cg12434364	EIF2AK3	STAD	0.984097	-0.00398345	not-significant
cg13745881	SYVN1	STAD	0.984097	0.00251462	not-significant
cg10169957	SYVN1	STAD	0.984097	-0.00498499	not-significant
cg16657244	NOLC1	STAD	0.984097	0.0548008	not-significant
cg22704057	MTHFD2	STAD	0.984097	0.0945146	not-significant
cg03698765	POP4	STAD	0.984097	-0.0403922	not-significant
cg06713675	EXOSC9	STAD	0.984097	-0.102461	not-significant
cg16142977	EEF2	STAD	0.984097	-0.0392172	not-significant
cg23429638	EXOSC8	STAD	0.984097	-0.0130838	not-significant
cg21281234	ATF3	STAD	0.984097	-0.00316822	not-significant
cg13979182	ADD1	STAD	0.984097	0.012544	not-significant
cg12382704	IMP3	STAD	0.984097	-0.00174717	not-significant
cg06889607	EIF2S1	STAD	0.984097	0.0402284	not-significant
cg21317132	SLC1A4	STAD	0.984097	-0.0742781	not-significant
cg08597205	HDGF	STAD	0.984097	0.0623701	not-significant
cg10926516	MBTPS1	STAD	0.984097	-0.00331553	not-significant
cg15146966	XBP1	STAD	0.984097	0.00239715	not-significant
cg17808849	HERPUD1	STAD	0.984097	-0.0165665	not-significant
cg14476487	GFPT1	STAD	0.984097	0.0822084	not-significant
cg17891149	SHC1	STAD	0.984097	-0.00162201	not-significant
cg17301506	EIF2S2	STAD	0.984097	-0.0183504	not-significant
cg04963153	DNAJA4	STAD	0.984097	0.0737868	not-significant
cg21307697	EXOSC7	STAD	0.984097	-0.00343913	not-significant
cg01409985	SRPRB	STAD	0.984097	0.0920125	not-significant
cg26868799	SYVN1	STAD	0.984097	-0.00201274	not-significant
cg05945622	YIF1A	STAD	0.984097	-0.00126631	not-significant
cg03361067	FKBP14	STAD	0.984097	0.00584712	not-significant
cg13912748	NPM1	STAD	0.984097	-0.0303047	not-significant
cg13769004	HSPA5	STAD	0.984097	0.00770912	not-significant
cg06884262	KHSRP	STAD	0.984097	0.0419842	not-significant
cg24145210	NPM1	STAD	0.984097	0.00282873	not-significant
cg02368206	HSPA9	STAD	0.984097	-0.00218149	not-significant
cg03233656	SLC1A4	STAD	0.984097	0.0518138	not-significant
cg08388111	DDIT4	STAD	0.984097	-0.0539512	not-significant
cg07046885	PPP2R5B	STAD	0.984097	-0.00368962	not-significant
cg22027433	ERN1	STAD	0.984097	0.0665097	not-significant
cg12698626	CCL2	STAD	0.984097	0.0776055	not-significant
cg06603828	RPS14	STAD	0.984097	-0.00265556	not-significant
cg11866527	SLC1A4	STAD	0.984097	-0.0431493	not-significant
cg19586881	STC2	STAD	0.984097	-0.0682016	not-significant
cg23105471	CTDSP2	STAD	0.984097	0.0765794	not-significant
cg24666196	DIS3	STAD	0.984097	-0.00643704	not-significant
cg00677455	CTDSP2	STAD	0.984097	-0.0295717	not-significant
cg21437521	SLC1A4	STAD	0.984097	-0.0694495	not-significant
cg03179478	SERP1	STAD	0.984097	-0.00232849	not-significant
cg00539360	VEGFA	STAD	0.984097	0.0540946	not-significant
cg21539223	DCP2	STAD	0.984097	-0.0569518	not-significant
cg04888647	SPCS1	STAD	0.984097	0.00383788	not-significant
cg25661781	WIPI1	STAD	0.984097	-0.0424951	not-significant
cg08302486	LSM1	STAD	0.984097	0.00661638	not-significant
cg18112117	YWHAZ	STAD	0.984097	0.00615584	not-significant
cg07591442	GFPT1	STAD	0.984097	0.0775025	not-significant
cg19573564	DCTN1	STAD	0.984097	0.0151538	not-significant
cg06401449	XPOT	STAD	0.984097	0.00325825	not-significant
cg02712222	SSR1	STAD	0.984097	0.0273482	not-significant
cg07821739	EXTL1	STAD	0.984097	0.0652088	not-significant
cg12682392	SLC1A4	STAD	0.984097	-0.0487867	not-significant
cg18006808	PPP2R5B	STAD	0.984097	-0.00697239	not-significant
cg24913324	SLC1A4	STAD	0.984097	-0.0472125	not-significant
cg25129837	YIF1A	STAD	0.984097	0.025777	not-significant
cg15617847	SLC1A4	STAD	0.984097	-0.0482536	not-significant
cg27362103	SLC1A4	STAD	0.984097	-0.043947	not-significant
cg14079578	EXOSC2	STAD	0.984097	-0.0839095	not-significant
cg19057163	GOSR2	STAD	0.984097	-0.00156127	not-significant
cg03222257	LSM1	STAD	0.984097	-0.00115458	not-significant
cg15457390	ADD1	STAD	0.984097	0.0350363	not-significant
cg27123016	STC2	STAD	0.984097	0.0472852	not-significant
cg02765275	MTHFD2	STAD	0.984097	0.0118643	not-significant
cg05966241	ATP6V0D1	STAD	0.984097	0.0118643	not-significant
cg06291846	CEBPB	STAD	0.984097	0.0118643	not-significant
cg07190630	EXOSC10	STAD	0.984097	0.0118643	not-significant
cg14199193	ARFGAP1	STAD	0.984097	0.0118643	not-significant
cg14626678	EIF4A2	STAD	0.984097	0.0118643	not-significant
cg17802144	STC2	STAD	0.984097	0.0118643	not-significant
cg21950720	EXTL1	STAD	0.984097	0.0118643	not-significant
cg27394127	PARN	STAD	0.984097	0.0118643	not-significant
cg23581656	SLC1A4	STAD	0.984097	-0.0342156	not-significant
cg04659473	IFIT1	STAD	0.984097	-0.0255063	not-significant
cg04491089	MBTPS1	STAD	0.984097	-0.0505112	not-significant
cg11631883	YWHAZ	STAD	0.984097	-0.00332913	not-significant
cg12256550	CREB3L1	STAD	0.984097	0.0437227	not-significant
cg26783428	NFYC	STAD	0.984097	-0.0573722	not-significant
cg27474649	CNOT4	STAD	0.984097	-0.0223669	not-significant
cg10464585	CNOT2	STAD	0.984097	0.00224073	not-significant
cg13699363	EDEM1	STAD	0.984097	-0.00108041	not-significant
cg08124027	KHSRP	STAD	0.984097	-0.0094844	not-significant
cg20501069	EIF4A1	STAD	0.984097	-0.00108738	not-significant
cg04735281	CEBPG	STAD	0.984097	-0.0271373	not-significant
cg02669349	DDIT4	STAD	0.984097	-0.0294125	not-significant
cg01049775	ATF4	STAD	0.984097	-0.0139485	not-significant
cg20833128	CNOT4	STAD	0.984097	0.0236287	not-significant
cg22120017	YWHAZ	STAD	0.984097	0.00606067	not-significant
cg19565757	PAIP1	STAD	0.984097	-0.0316428	not-significant
cg00603625	CNOT2	STAD	0.984097	0.00378306	not-significant
cg16786712	DCP1A	STAD	0.984097	0.0149938	not-significant
cg23443041	DNAJC3	STAD	0.984097	-0.00243995	not-significant
cg14865516	PAIP1	STAD	0.984097	-0.0291544	not-significant
cg06803933	VEGFA	STAD	0.984097	-0.00226432	not-significant
cg15301525	ATP6V0D1	STAD	0.984097	-0.000796496	not-significant
cg20998539	ERN1	STAD	0.984097	0.0400943	not-significant
cg02868338	EXOSC4	STAD	0.984097	0.00480132	not-significant
cg26807590	YIF1A	STAD	0.984097	0.0393353	not-significant
cg08505076	ACADVL	STAD	0.984097	-0.0121529	not-significant
cg14262432	RRP9	STAD	0.984097	-0.00183092	not-significant
cg16701467	EIF4A1	STAD	0.984097	0.0044264	not-significant
cg19599803	HDGF	STAD	0.984097	-0.0457065	not-significant
cg13230348	ATF3	STAD	0.984097	-0.00256108	not-significant
cg24513567	SEC11A	STAD	0.984097	-0.0129491	not-significant
cg17022635	FUS	STAD	0.984097	-0.00370925	not-significant
cg10423113	DDIT4	STAD	0.984097	-0.0213839	not-significant
cg18851730	CREB3L2	STAD	0.984097	-0.0302712	not-significant
cg05914712	CEBPG	STAD	0.984097	-0.000802653	not-significant
cg07061707	IMP3	STAD	0.984097	-0.00520533	not-significant
cg11593949	IGFBP1	STAD	0.984097	-0.040205	not-significant
cg00267296	TPP1	STAD	0.984097	0.013918	not-significant
cg00352031	CREB3L1	STAD	0.984097	0.013918	not-significant
cg00354863	EIF4EBP1	STAD	0.984097	0.013918	not-significant
cg00439384	PDIA5	STAD	0.984097	0.013918	not-significant
cg00965110	PARN	STAD	0.984097	0.013918	not-significant
cg00978570	ZBTB17	STAD	0.984097	0.013918	not-significant
cg01562356	EIF2S2	STAD	0.984097	0.013918	not-significant
cg01838419	EIF2S1	STAD	0.984097	0.013918	not-significant
cg01999787	EXOSC8	STAD	0.984097	0.013918	not-significant
cg02350474	FKBP14	STAD	0.984097	0.013918	not-significant
cg02906787	SHC1	STAD	0.984097	0.013918	not-significant
cg03202477	EIF2AK3	STAD	0.984097	0.013918	not-significant
cg03715931	EXOSC3	STAD	0.984097	0.013918	not-significant
cg05618183	FUS	STAD	0.984097	0.013918	not-significant
cg05964363	LSM1	STAD	0.984097	0.013918	not-significant
cg06288632	PREB	STAD	0.984097	0.013918	not-significant
cg06484360	LSM4	STAD	0.984097	0.013918	not-significant
cg07569953	LSM1	STAD	0.984097	0.013918	not-significant
cg07869651	NHP2	STAD	0.984097	0.013918	not-significant
cg07989466	XPOT	STAD	0.984097	0.013918	not-significant
cg08522256	YWHAZ	STAD	0.984097	0.013918	not-significant
cg10098541	PDIA5	STAD	0.984097	0.013918	not-significant
cg10997785	HSPA5	STAD	0.984097	0.013918	not-significant
cg11979875	EXOSC9	STAD	0.984097	0.013918	not-significant
cg12019717	SEC11A	STAD	0.984097	0.013918	not-significant
cg12634840	NHP2	STAD	0.984097	0.013918	not-significant
cg13374473	LSM4	STAD	0.984097	0.013918	not-significant
cg13388830	NOLC1	STAD	0.984097	0.013918	not-significant
cg13634151	EEF2	STAD	0.984097	0.013918	not-significant
cg13783323	EXTL1	STAD	0.984097	0.013918	not-significant
cg15986668	NFYC	STAD	0.984097	0.013918	not-significant
cg16275903	SRPRB	STAD	0.984097	0.013918	not-significant
cg17308464	CALR	STAD	0.984097	0.013918	not-significant
cg17445557	ZBTB17	STAD	0.984097	0.013918	not-significant
cg18212039	EXTL1	STAD	0.984097	0.013918	not-significant
cg18271262	ATF3	STAD	0.984097	0.013918	not-significant
cg21134610	CXXC1	STAD	0.984097	0.013918	not-significant
cg21892708	PDIA6	STAD	0.984097	0.013918	not-significant
cg23020752	ATF3	STAD	0.984097	0.013918	not-significant
cg25546539	TPP1	STAD	0.984097	0.013918	not-significant
cg26974214	IFIT1	STAD	0.984097	0.013918	not-significant
cg06255524	DNAJC3	STAD	0.984097	0.00519095	not-significant
cg15139248	EXOSC10	STAD	0.984097	-0.0268647	not-significant
cg15593187	HSPA9	STAD	0.984097	-0.0204115	not-significant
cg14092997	KHSRP	STAD	0.984097	0.0570571	not-significant
cg03617456	EXOSC10	STAD	0.984097	-0.044815	not-significant
cg19433021	NFYB	STAD	0.984097	0.0239898	not-significant
cg06695812	EDC4	STAD	0.984097	0.0267138	not-significant
cg12794432	DDX10	STAD	0.984097	-0.00284841	not-significant
cg14385175	PSAT1	STAD	0.984097	-0.0223104	not-significant
cg10733616	ADD1	STAD	0.984097	-0.00101299	not-significant
cg06718696	EIF4A3	STAD	0.984097	-0.00611924	not-significant
cg18101118	EXOSC7	STAD	0.984097	0.00994622	not-significant
cg04832210	MBTPS1	STAD	0.984097	-0.0233813	not-significant
cg15641275	LSM1	STAD	0.984097	-0.00433033	not-significant
cg11736500	EIF4A1	STAD	0.984097	-0.00267487	not-significant
cg11826116	ATF4	STAD	0.984097	0.00557441	not-significant
cg12548454	PSAT1	STAD	0.984097	0.0259497	not-significant
cg25557858	EXTL3	STAD	0.984097	-0.0184175	not-significant
cg03076246	EDC4	STAD	0.984097	-0.0115168	not-significant
cg04046930	WIPI1	STAD	0.984097	-0.00560466	not-significant
cg14233568	SLC1A4	STAD	0.984097	-0.0140605	not-significant
cg01440078	SERP1	STAD	0.984097	-0.0032704	not-significant
cg14876325	DNAJC3	STAD	0.984097	-0.00103249	not-significant
cg24276070	PPP2R5B	STAD	0.984097	-0.0017584	not-significant
cg12679980	PAIP1	STAD	0.984097	-0.0186069	not-significant
cg27144485	DDIT4	STAD	0.984097	-0.0115332	not-significant
cg26657230	TTC37	STAD	0.984097	-0.00350304	not-significant
cg14356946	EIF2S2	STAD	0.984097	-0.0147244	not-significant
cg26213496	EIF4A3	STAD	0.984097	-0.000765352	not-significant
cg21664310	LSM4	STAD	0.984097	0.00113723	not-significant
cg16323491	DDIT4	STAD	0.984097	-0.0206719	not-significant
cg06919553	MBTPS1	STAD	0.984097	-0.00344736	not-significant
cg26463020	SEC31A	STAD	0.984097	-0.00351619	not-significant
cg08036278	SYVN1	STAD	0.984097	0.00463263	not-significant
cg07880135	PAIP1	STAD	0.984097	-0.0140873	not-significant
cg10954182	NFYB	STAD	0.984097	0.020959	not-significant
cg12073594	ARFGAP1	STAD	0.984097	-0.0194993	not-significant
cg07315372	PAIP1	STAD	0.984097	-0.0123168	not-significant
cg03717803	ATF3	STAD	0.984097	-0.00118208	not-significant
cg10009657	CREB3L3	STAD	0.984097	0.00840013	not-significant
cg09067465	HERPUD1	STAD	0.984097	-0.0144624	not-significant
cg02528979	SEC31A	STAD	0.984097	-0.00331407	not-significant
cg11028923	PAIP1	STAD	0.984097	-0.0252883	not-significant
cg02427764	BANF1	STAD	0.984097	-0.0100361	not-significant
cg25815124	LSM4	STAD	0.984097	0.0020173	not-significant
cg27435126	MBTPS1	STAD	0.984097	-0.0133329	not-significant
cg15632775	CXXC1	STAD	0.984097	0.0132359	not-significant
cg24825027	CREB3L1	STAD	0.984097	-0.0325075	not-significant
cg10505791	HYOU1	STAD	0.984097	0.0010237	not-significant
cg20237960	IGFBP1	STAD	0.984097	-0.00720787	not-significant
cg22728323	EIF4EBP1	STAD	0.984097	-0.011526	not-significant
cg02289127	PREB	STAD	0.984097	0.00122946	not-significant
cg14462067	TUBB2A	STAD	0.984097	-0.0245054	not-significant
cg13828183	PSAT1	STAD	0.984097	-0.0182936	not-significant
cg00924576	EIF2S1	STAD	0.984097	-0.0111111	not-significant
cg04864586	EIF4E	STAD	0.984097	0.00347166	not-significant
cg13284007	DCP1A	STAD	0.984097	-0.0057212	not-significant
cg01682615	ADD1	STAD	0.984097	-0.000518808	not-significant
cg17080534	ATF3	STAD	0.984097	-0.00690145	not-significant
cg10503854	EIF4A3	STAD	0.984097	-0.000764772	not-significant
cg15611150	SRPRB	STAD	0.984097	-0.0257114	not-significant
cg04258457	ERN1	STAD	0.984097	0.00179301	not-significant
cg13803003	WIPI1	STAD	0.984097	-0.00577732	not-significant
cg22545112	EIF4EBP1	STAD	0.984097	-0.0269514	not-significant
cg02216939	CREB3L2	STAD	0.984097	-0.00850064	not-significant
cg05906871	ALDH18A1	STAD	0.984097	-0.00112623	not-significant
cg07328417	EXTL3	STAD	0.984097	-0.00130259	not-significant
cg02478379	NPM1	STAD	0.984097	-0.0156841	not-significant
cg14552982	EXOSC2	STAD	0.984097	0.0161042	not-significant
cg10713134	ZBTB17	STAD	0.984097	-0.0116385	not-significant
cg02690256	PDIA6	STAD	0.984097	-0.026202	not-significant
cg24365042	ATF3	STAD	0.984097	-0.00520255	not-significant
cg15831613	ATF3	STAD	0.984097	-0.00509859	not-significant
cg00929565	CREB3L2	STAD	0.984097	-0.0079444	not-significant
cg25554036	WFS1	STAD	0.984097	-0.029272	not-significant
cg12779575	ERN1	STAD	0.984097	0.0233775	not-significant
cg03720887	YWHAZ	STAD	0.984097	0.0015391	not-significant
cg10336144	NFYC	STAD	0.984122	-0.0233587	not-significant
cg03931078	WIPI1	STAD	0.984246	-0.00497619	not-significant
cg12518041	EXTL3	STAD	0.984257	0.000992747	not-significant
cg00762711	FUS	STAD	0.984257	-0.00171548	not-significant
cg09510263	EIF4EBP1	STAD	0.984257	-0.00933057	not-significant
cg18159180	CUL7	STAD	0.984257	0.0251738	not-significant
cg23199143	BANF1	STAD	0.984257	0.00412862	not-significant
cg15949380	LMNA	STAD	0.984257	0.0135776	not-significant
cg04096472	CREB3L2	STAD	0.984658	-0.00847301	not-significant
cg26937061	GOSR2	STAD	0.984709	0.000785448	not-significant
cg18333807	GSK3A	STAD	0.984983	0.00101627	not-significant
cg12499716	POP4	STAD	0.985037	-0.000597653	not-significant
cg06391660	DCTN1	STAD	0.985089	0.00482772	not-significant
cg19163814	EXOSC9	STAD	0.98522	-0.00259812	not-significant
cg19026959	CALR	STAD	0.985287	0.00251094	not-significant
cg04432377	EXOSC7	STAD	0.985287	-0.0073857	not-significant
cg00262280	CREB3L2	STAD	0.985291	-0.00904986	not-significant
cg15227302	CNOT4	STAD	0.985294	0.00427373	not-significant
cg20569955	CHAC1	STAD	0.985397	-0.000522107	not-significant
cg19500185	LSM1	STAD	0.985499	-0.0013988	not-significant
cg24796651	SDAD1	STAD	0.985698	-0.0168172	not-significant
cg27415969	EIF4A2	STAD	0.985768	-0.00336226	not-significant
cg14614094	EXOSC2	STAD	0.985872	-0.0104523	not-significant
cg21926698	EIF2S1	STAD	0.986003	-0.000513045	not-significant
cg11871295	CXXC1	STAD	0.986135	0.0103962	not-significant
cg01668452	ATF3	STAD	0.986168	-0.00300692	not-significant
cg23138728	HYOU1	STAD	0.986284	-0.00461733	not-significant
cg17978425	TATDN2	STAD	0.986384	-0.0240918	not-significant
cg14416269	WFS1	STAD	0.98648	0.0155661	not-significant
cg13735974	NFYC	STAD	0.986684	-0.0150509	not-significant
cg14726525	LSM1	STAD	0.986799	0.00117268	not-significant
cg24825722	ACADVL	STAD	0.986856	-0.0119356	not-significant
cg03690162	BAG3	STAD	0.987483	-0.000923088	not-significant
cg03065641	EXOSC4	STAD	0.988608	-0.00322971	not-significant
cg23809917	PDIA6	STAD	0.988967	-0.00194461	not-significant
cg00004421	EIF4A1	STAD	0.988984	0.00950516	not-significant
cg21636577	ACADVL	STAD	0.989231	0.0109758	not-significant
cg18022921	VEGFA	STAD	0.989851	-0.0106122	not-significant
cg25195673	GFPT1	STAD	0.989988	0.0139348	not-significant
cg10190808	RPS14	STAD	0.99004	-0.000447643	not-significant
cg25672318	EXOSC4	STAD	0.990113	-0.000276335	not-significant
cg10326031	IGFBP1	STAD	0.990933	-0.00983087	not-significant
cg00522316	KHSRP	STAD	0.991132	0.000466271	not-significant
cg13940405	GOSR2	STAD	0.991181	0.000215057	not-significant
cg27519958	ATF6	STAD	0.991458	-0.0101927	not-significant
cg10513437	NPM1	STAD	0.991552	0.00319294	not-significant
cg18851071	FKBP14	STAD	0.991792	-0.000249912	not-significant
cg05123019	ALDH18A1	STAD	0.991994	-0.0079624	not-significant
cg01298514	VEGFA	STAD	0.991995	-0.00672629	not-significant
cg10154626	BAG3	STAD	0.991995	0.00139871	not-significant
cg23790326	CHAC1	STAD	0.99219	0.000579616	not-significant
cg16816226	EDEM1	STAD	0.992296	-0.00295579	not-significant
cg13148824	DDIT3	STAD	0.992566	-0.000250878	not-significant
cg02636234	ATF3	STAD	0.993063	-0.00172007	not-significant
cg07916323	CALR	STAD	0.994026	-0.00229625	not-significant
cg12062545	NFYB	STAD	0.994027	0.00276969	not-significant
cg12986726	CEBPB	STAD	0.994269	-0.000306004	not-significant
cg19999829	TATDN2	STAD	0.994275	0.000251468	not-significant
cg06845268	GFPT1	STAD	0.995905	0.0051743	not-significant
cg03777868	CNOT4	STAD	0.996028	-0.000748157	not-significant
cg16456337	DCP2	STAD	0.996073	-0.00147744	not-significant
cg19414266	EIF4A3	STAD	0.99616	0.000185323	not-significant
cg02259698	PDIA6	STAD	0.996437	0.00278564	not-significant
cg13964906	EXOSC7	STAD	0.997856	0.000239585	not-significant
cg20088969	DDIT4	STAD	0.998149	0.00133652	not-significant
cg26346232	HSPA9	STAD	0.998383	-7.75703e-05	not-significant
cg10144964	FUS	STAD	0.998466	-0.000324315	not-significant
cg04915414	SHC1	STAD	0.998544	0.000646542	not-significant
cg09638344	WFS1	STAD	0.998827	-0.000451172	not-significant
cg21376738	TATDN2	STAD	0.999301	-0.00038928	not-significant
cg23101910	DNAJC3	STAD	0.999338	2.48639e-05	not-significant
cg02047661	RRP9	STAD	0.99984	0.000131651	not-significant
cg00004421	EIF4A1	LIHC	7.9384e-14	0.252866	down
cg09067465	HERPUD1	LIHC	1.92137e-11	0.260447	down
cg02690256	PDIA6	LIHC	3.90146e-10	0.193183	not-significant
cg05889321	ALDH18A1	LIHC	4.34708e-10	0.0171187	not-significant
cg26721877	STC2	LIHC	2.01542e-09	-0.218228	up
cg13612317	KIF5B	LIHC	2.58527e-09	0.158107	not-significant
cg17662872	WFS1	LIHC	8.09194e-09	0.210347	down
cg01870519	EXOC2	LIHC	1.52067e-08	0.169466	not-significant
cg16701467	EIF4A1	LIHC	3.35721e-08	0.0215828	not-significant
cg25025992	DNAJA4	LIHC	3.88785e-08	0.199116	not-significant
cg13747794	DNAJA4	LIHC	6.12067e-08	-0.138835	not-significant
cg04963153	DNAJA4	LIHC	8.49759e-08	0.227063	down
cg15046693	CEBPG	LIHC	9.96786e-08	0.179321	not-significant
cg22704057	MTHFD2	LIHC	2.26514e-07	0.220464	down
cg19981751	SPCS3	LIHC	3.13931e-07	-0.0192515	not-significant
cg14614094	EXOSC2	LIHC	3.52325e-07	-0.117096	not-significant
cg05440824	CCL2	LIHC	6.78913e-07	0.22741	down
cg20833128	CNOT4	LIHC	1.73656e-06	0.0319731	not-significant
cg15949380	LMNA	LIHC	2.37661e-06	0.0358995	not-significant
cg08074962	SEC31A	LIHC	2.95466e-06	-0.00464254	not-significant
cg07985397	CNOT2	LIHC	3.32082e-06	-0.00932783	not-significant
cg23429638	EXOSC8	LIHC	3.72743e-06	-0.0255732	not-significant
cg02765275	MTHFD2	LIHC	3.72743e-06	0.0331425	not-significant
cg05966241	ATP6V0D1	LIHC	3.72743e-06	0.0331425	not-significant
cg06291846	CEBPB	LIHC	3.72743e-06	0.0331425	not-significant
cg07190630	EXOSC10	LIHC	3.72743e-06	0.0331425	not-significant
cg14199193	ARFGAP1	LIHC	3.72743e-06	0.0331425	not-significant
cg14626678	EIF4A2	LIHC	3.72743e-06	0.0331425	not-significant
cg17802144	STC2	LIHC	3.72743e-06	0.0331425	not-significant
cg21950720	EXTL1	LIHC	3.72743e-06	0.0331425	not-significant
cg27394127	PARN	LIHC	3.72743e-06	0.0331425	not-significant
cg04659473	IFIT1	LIHC	6.43745e-06	-0.0332268	not-significant
cg05906871	ALDH18A1	LIHC	7.90958e-06	0.00429848	not-significant
cg22319885	CNOT4	LIHC	9.98183e-06	-0.00559951	not-significant
cg22120017	YWHAZ	LIHC	1.25643e-05	0.0142329	not-significant
cg24546426	NHP2	LIHC	1.36403e-05	0.132715	not-significant
cg02073525	DNAJA4	LIHC	1.64784e-05	0.125973	not-significant
cg24666196	DIS3	LIHC	2.31288e-05	-0.0285743	not-significant
cg21109025	CCL2	LIHC	4.07363e-05	0.196044	not-significant
cg20373634	NOLC1	LIHC	5.47167e-05	0.121026	not-significant
cg24825027	CREB3L1	LIHC	5.74065e-05	0.156392	not-significant
cg25974308	EIF4E	LIHC	6.07283e-05	0.0320661	not-significant
cg03550002	TTC37	LIHC	7.20843e-05	-0.00362908	not-significant
cg09611363	SDAD1	LIHC	8.6714e-05	-0.0706893	not-significant
cg07061145	DNAJA4	LIHC	0.000124699	0.132173	not-significant
cg15632775	CXXC1	LIHC	0.000130211	0.065609	not-significant
cg11871295	CXXC1	LIHC	0.000153152	0.0820717	not-significant
cg17978425	TATDN2	LIHC	0.000159197	0.166182	not-significant
cg01440078	SERP1	LIHC	0.000196343	-0.00483306	not-significant
cg00231644	TUBB2A	LIHC	0.000217977	0.119631	not-significant
cg04975272	DNAJA4	LIHC	0.000274736	0.128884	not-significant
cg06886059	DDX10	LIHC	0.000283618	-0.00355109	not-significant
cg18317154	ATF3	LIHC	0.000429753	0.140291	not-significant
cg08302486	LSM1	LIHC	0.000645293	0.00525449	not-significant
cg16657244	NOLC1	LIHC	0.0006649	0.110883	not-significant
cg04633676	CCL2	LIHC	0.000967632	0.160559	not-significant
cg21636577	ACADVL	LIHC	0.00122647	0.0831212	not-significant
cg18851071	FKBP14	LIHC	0.0012265	0.0210967	not-significant
cg18292711	KIF5B	LIHC	0.00135666	0.0891838	not-significant
cg14079578	EXOSC2	LIHC	0.00139249	-0.0747366	not-significant
cg03698765	POP4	LIHC	0.00158011	-0.0188119	not-significant
cg27386837	NFYC	LIHC	0.00168672	-0.0798811	not-significant
cg17301506	EIF2S2	LIHC	0.0020719	-0.0178214	not-significant
cg27123016	STC2	LIHC	0.00222723	0.120836	not-significant
cg27227100	RRP9	LIHC	0.00250705	0.0392336	not-significant
cg05677579	RRP9	LIHC	0.00251534	0.00560254	not-significant
cg19586881	STC2	LIHC	0.00268902	-0.0697766	not-significant
cg17808849	HERPUD1	LIHC	0.00282557	-0.0531486	not-significant
cg13735974	NFYC	LIHC	0.00289882	-0.081365	not-significant
cg02636234	ATF3	LIHC	0.0030971	0.00682286	not-significant
cg24051152	EXOSC4	LIHC	0.00309833	0.00549002	not-significant
cg12550574	SPCS3	LIHC	0.00314124	-0.0165098	not-significant
cg08036278	SYVN1	LIHC	0.00341378	-0.00701861	not-significant
cg06803933	VEGFA	LIHC	0.00349431	0.00423307	not-significant
cg14092997	KHSRP	LIHC	0.00355556	0.126071	not-significant
cg08108966	EEF2	LIHC	0.00365129	-0.0174855	not-significant
cg12518041	EXTL3	LIHC	0.00379311	-0.0030198	not-significant
cg08830672	ATP6V0D1	LIHC	0.00379311	-0.0382084	not-significant
cg00267296	TPP1	LIHC	0.00379311	0.0551848	not-significant
cg00352031	CREB3L1	LIHC	0.00379311	0.0551848	not-significant
cg00354863	EIF4EBP1	LIHC	0.00379311	0.0551848	not-significant
cg00439384	PDIA5	LIHC	0.00379311	0.0551848	not-significant
cg00965110	PARN	LIHC	0.00379311	0.0551848	not-significant
cg00978570	ZBTB17	LIHC	0.00379311	0.0551848	not-significant
cg01562356	EIF2S2	LIHC	0.00379311	0.0551848	not-significant
cg01838419	EIF2S1	LIHC	0.00379311	0.0551848	not-significant
cg01999787	EXOSC8	LIHC	0.00379311	0.0551848	not-significant
cg02350474	FKBP14	LIHC	0.00379311	0.0551848	not-significant
cg02906787	SHC1	LIHC	0.00379311	0.0551848	not-significant
cg03202477	EIF2AK3	LIHC	0.00379311	0.0551848	not-significant
cg03715931	EXOSC3	LIHC	0.00379311	0.0551848	not-significant
cg05618183	FUS	LIHC	0.00379311	0.0551848	not-significant
cg05964363	LSM1	LIHC	0.00379311	0.0551848	not-significant
cg06288632	PREB	LIHC	0.00379311	0.0551848	not-significant
cg06484360	LSM4	LIHC	0.00379311	0.0551848	not-significant
cg07569953	LSM1	LIHC	0.00379311	0.0551848	not-significant
cg07869651	NHP2	LIHC	0.00379311	0.0551848	not-significant
cg07989466	XPOT	LIHC	0.00379311	0.0551848	not-significant
cg08522256	YWHAZ	LIHC	0.00379311	0.0551848	not-significant
cg10098541	PDIA5	LIHC	0.00379311	0.0551848	not-significant
cg10997785	HSPA5	LIHC	0.00379311	0.0551848	not-significant
cg11979875	EXOSC9	LIHC	0.00379311	0.0551848	not-significant
cg12019717	SEC11A	LIHC	0.00379311	0.0551848	not-significant
cg12634840	NHP2	LIHC	0.00379311	0.0551848	not-significant
cg13374473	LSM4	LIHC	0.00379311	0.0551848	not-significant
cg13388830	NOLC1	LIHC	0.00379311	0.0551848	not-significant
cg13634151	EEF2	LIHC	0.00379311	0.0551848	not-significant
cg13783323	EXTL1	LIHC	0.00379311	0.0551848	not-significant
cg15986668	NFYC	LIHC	0.00379311	0.0551848	not-significant
cg16275903	SRPRB	LIHC	0.00379311	0.0551848	not-significant
cg17308464	CALR	LIHC	0.00379311	0.0551848	not-significant
cg17445557	ZBTB17	LIHC	0.00379311	0.0551848	not-significant
cg18212039	EXTL1	LIHC	0.00379311	0.0551848	not-significant
cg18271262	ATF3	LIHC	0.00379311	0.0551848	not-significant
cg21134610	CXXC1	LIHC	0.00379311	0.0551848	not-significant
cg21892708	PDIA6	LIHC	0.00379311	0.0551848	not-significant
cg23020752	ATF3	LIHC	0.00379311	0.0551848	not-significant
cg25546539	TPP1	LIHC	0.00379311	0.0551848	not-significant
cg26974214	IFIT1	LIHC	0.00379311	0.0551848	not-significant
cg04864586	EIF4E	LIHC	0.00380733	0.0296357	not-significant
cg08910551	DIS3	LIHC	0.00436866	-0.0165017	not-significant
cg14462067	TUBB2A	LIHC	0.00441099	0.0437809	not-significant
cg08505076	ACADVL	LIHC	0.00537326	0.0179663	not-significant
cg25738301	NFYB	LIHC	0.00563158	0.0472982	not-significant
cg23101910	DNAJC3	LIHC	0.00602857	-0.00205141	not-significant
cg14552982	EXOSC2	LIHC	0.00625597	-0.10994	not-significant
cg00273124	NHP2	LIHC	0.00639331	0.0833958	not-significant
cg06145308	CNOT4	LIHC	0.00672178	0.00579893	not-significant
cg10326031	IGFBP1	LIHC	0.00673158	0.0672626	not-significant
cg19599803	HDGF	LIHC	0.00687089	-0.0934063	not-significant
cg19500185	LSM1	LIHC	0.00810505	-0.00221273	not-significant
cg22068473	DDIT4	LIHC	0.0081465	0.0135546	not-significant
cg08597205	HDGF	LIHC	0.00815532	0.0559981	not-significant
cg07891971	CHAC1	LIHC	0.00845742	-0.0557188	not-significant
cg15241708	CNOT6	LIHC	0.00852664	0.089072	not-significant
cg11028923	PAIP1	LIHC	0.00928105	0.0643428	not-significant
cg14776578	KIF5B	LIHC	0.00979359	0.0566971	not-significant
cg01682615	ADD1	LIHC	0.0112215	0.0202413	not-significant
cg14228980	EIF4A3	LIHC	0.0115191	0.040694	not-significant
cg04096472	CREB3L2	LIHC	0.0115449	-0.00365468	not-significant
cg12779575	ERN1	LIHC	0.0120663	-0.0389362	not-significant
cg12256550	CREB3L1	LIHC	0.0120753	0.0831974	not-significant
cg06713675	EXOSC9	LIHC	0.0124688	0.103735	not-significant
cg17397004	KDELR3	LIHC	0.0127197	0.0916102	not-significant
cg13527910	FKBP14	LIHC	0.013886	0.00380221	not-significant
cg16456337	DCP2	LIHC	0.0143252	-0.0113293	not-significant
cg00262280	CREB3L2	LIHC	0.0143585	0.00308164	not-significant
cg26807590	YIF1A	LIHC	0.0167506	0.0948789	not-significant
cg18851730	CREB3L2	LIHC	0.0170421	-0.013825	not-significant
cg14356946	EIF2S2	LIHC	0.0177118	-0.0245736	not-significant
cg02478379	NPM1	LIHC	0.0181363	-0.0346562	not-significant
cg02732509	CTDSP2	LIHC	0.0182256	0.0444306	not-significant
cg10144964	FUS	LIHC	0.019498	-0.00205005	not-significant
cg25661781	WIPI1	LIHC	0.0198415	-0.0129131	not-significant
cg06482044	FUS	LIHC	0.0199492	0.00384395	not-significant
cg05123019	ALDH18A1	LIHC	0.020014	0.060115	not-significant
cg10169957	SYVN1	LIHC	0.0211465	-0.00234595	not-significant
cg06695812	EDC4	LIHC	0.0218392	0.0386352	not-significant
cg25554036	WFS1	LIHC	0.0223314	0.0665458	not-significant
cg23581656	SLC1A4	LIHC	0.0224397	-0.0526569	not-significant
cg00924576	EIF2S1	LIHC	0.0225787	0.00260352	not-significant
cg07076342	KLHDC3	LIHC	0.0231478	-0.00192935	not-significant
cg02368206	HSPA9	LIHC	0.023431	-0.0021776	not-significant
cg15617847	SLC1A4	LIHC	0.0236072	-0.0684593	not-significant
cg19433021	NFYB	LIHC	0.0240484	0.0232634	not-significant
cg05654329	NHP2	LIHC	0.0243518	0.072902	not-significant
cg06401851	FUS	LIHC	0.024827	0.00589375	not-significant
cg22004443	PDIA6	LIHC	0.0255951	-0.0176782	not-significant
cg10336144	NFYC	LIHC	0.0266251	-0.0642292	not-significant
cg18940763	XBP1	LIHC	0.0272611	0.0568631	not-significant
cg11866527	SLC1A4	LIHC	0.0283067	-0.0505893	not-significant
cg00929565	CREB3L2	LIHC	0.0286305	-0.00592832	not-significant
cg16142977	EEF2	LIHC	0.029339	-0.00507425	not-significant
cg13769004	HSPA5	LIHC	0.0296372	0.014766	not-significant
cg23138728	HYOU1	LIHC	0.0307416	-0.00212311	not-significant
cg05370988	EIF4A2	LIHC	0.0332314	0.0130444	not-significant
cg13979182	ADD1	LIHC	0.0341411	0.00579932	not-significant
cg23443041	DNAJC3	LIHC	0.0358808	0.00380715	not-significant
cg02712222	SSR1	LIHC	0.0370339	0.0178708	not-significant
cg12499716	POP4	LIHC	0.0391071	0.00192339	not-significant
cg10154626	BAG3	LIHC	0.0392969	-0.00341032	not-significant
cg07916323	CALR	LIHC	0.040363	0.0208794	not-significant
cg26657230	TTC37	LIHC	0.0411116	-0.0054697	not-significant
cg21637282	GOSR2	LIHC	0.0431918	0.00218257	not-significant
cg13230348	ATF3	LIHC	0.0442072	-0.00381076	not-significant
cg10954182	NFYB	LIHC	0.0447255	0.059649	not-significant
cg12682392	SLC1A4	LIHC	0.0452629	-0.0573205	not-significant
cg11593949	IGFBP1	LIHC	0.0460625	0.0729668	not-significant
cg14876325	DNAJC3	LIHC	0.0460904	-0.00211762	not-significant
cg24913324	SLC1A4	LIHC	0.0488979	-0.0521299	not-significant
cg13964906	EXOSC7	LIHC	0.049016	0.00337091	not-significant
cg06889607	EIF2S1	LIHC	0.0494152	0.0154693	not-significant
cg12794432	DDX10	LIHC	0.0506305	-0.00208584	not-significant
cg07821739	EXTL1	LIHC	0.0521626	0.0495435	not-significant
cg14865516	PAIP1	LIHC	0.0522755	-0.0353944	not-significant
cg11631883	YWHAZ	LIHC	0.052773	-0.00584918	not-significant
cg20501069	EIF4A1	LIHC	0.0528861	0.00406794	not-significant
cg19573564	DCTN1	LIHC	0.0532642	0.0150938	not-significant
cg25672318	EXOSC4	LIHC	0.053851	0.00182564	not-significant
cg23809917	PDIA6	LIHC	0.0559148	-0.00144327	not-significant
cg10309957	ATF6	LIHC	0.0620248	-0.027547	not-significant
cg14726525	LSM1	LIHC	0.064196	0.00282837	not-significant
cg05914712	CEBPG	LIHC	0.0654272	0.00307519	not-significant
cg27519958	ATF6	LIHC	0.0670063	-0.035877	not-significant
cg21317132	SLC1A4	LIHC	0.0675206	-0.0470789	not-significant
cg26065841	CHAC1	LIHC	0.068739	0.0613004	not-significant
cg27144485	DDIT4	LIHC	0.0688106	0.00534349	not-significant
cg27362103	SLC1A4	LIHC	0.0689276	-0.047705	not-significant
cg22545112	EIF4EBP1	LIHC	0.0692268	-0.0364653	not-significant
cg02259698	PDIA6	LIHC	0.0727507	0.00939988	not-significant
cg18159180	CUL7	LIHC	0.0731466	-0.0808653	not-significant
cg13284007	DCP1A	LIHC	0.0745825	-0.0111765	not-significant
cg07981588	YWHAZ	LIHC	0.0747498	-0.00544562	not-significant
cg12382704	IMP3	LIHC	0.0779282	-0.00101584	not-significant
cg21437521	SLC1A4	LIHC	0.0804625	-0.0575186	not-significant
cg11019923	DNAJA4	LIHC	0.0816432	-0.0589629	not-significant
cg01409985	SRPRB	LIHC	0.0824612	0.0445141	not-significant
cg02047661	RRP9	LIHC	0.082511	0.0336846	not-significant
cg25815124	LSM4	LIHC	0.0850701	-0.00505001	not-significant
cg10926516	MBTPS1	LIHC	0.0906811	0.00288397	not-significant
cg19414266	EIF4A3	LIHC	0.0919989	-0.00226937	not-significant
cg12062545	NFYB	LIHC	0.0947606	0.0204169	not-significant
cg09416271	DCTN1	LIHC	0.0967101	0.0258905	not-significant
cg02528979	SEC31A	LIHC	0.0967685	0.00282479	not-significant
cg19452060	DDIT3	LIHC	0.100028	0.0108296	not-significant
cg18766864	KDELR3	LIHC	0.105432	-0.0545329	not-significant
cg27435126	MBTPS1	LIHC	0.109269	-0.0093806	not-significant
cg17891149	SHC1	LIHC	0.114432	0.00265279	not-significant
cg02922247	IMP3	LIHC	0.115126	0.00506082	not-significant
cg06084313	EDEM1	LIHC	0.11753	-0.00246417	not-significant
cg24936630	DDX10	LIHC	0.121706	-0.00407017	not-significant
cg24825722	ACADVL	LIHC	0.12374	0.0478647	not-significant
cg23199143	BANF1	LIHC	0.125272	0.00289091	not-significant
cg03503471	SDAD1	LIHC	0.128599	0.0303637	not-significant
cg10733616	ADD1	LIHC	0.134578	0.00185704	not-significant
cg15457390	ADD1	LIHC	0.135213	-0.0228985	not-significant
cg14286928	EIF2S1	LIHC	0.139905	0.00304502	not-significant
cg00352043	KDELR3	LIHC	0.151922	-0.0442222	not-significant
cg20237960	IGFBP1	LIHC	0.154009	0.0107006	not-significant
cg15139248	EXOSC10	LIHC	0.156115	-0.007826	not-significant
cg10503854	EIF4A3	LIHC	0.157124	-0.000822547	not-significant
cg15641275	LSM1	LIHC	0.158534	-0.00125021	not-significant
cg10713134	ZBTB17	LIHC	0.159378	0.0131218	not-significant
cg03989322	SLC30A5	LIHC	0.159815	-0.00460137	not-significant
cg26868799	SYVN1	LIHC	0.163974	0.000930074	not-significant
cg07359803	HYOU1	LIHC	0.168009	0.00338687	not-significant
cg20067598	HYOU1	LIHC	0.169738	-0.00617213	not-significant
cg11826116	ATF4	LIHC	0.170683	0.00276154	not-significant
cg01959004	HYOU1	LIHC	0.172773	-0.0173073	not-significant
cg06845268	GFPT1	LIHC	0.174247	0.0209744	not-significant
cg12073594	ARFGAP1	LIHC	0.174632	0.0109103	not-significant
cg07751266	ATP6V0D1	LIHC	0.177182	-0.00291578	not-significant
cg14476487	GFPT1	LIHC	0.18109	0.0143458	not-significant
cg01049775	ATF4	LIHC	0.204197	-0.0128425	not-significant
cg10513437	NPM1	LIHC	0.207753	-0.0119036	not-significant
cg12679980	PAIP1	LIHC	0.217241	-0.00657998	not-significant
cg03179478	SERP1	LIHC	0.222009	0.00134879	not-significant
cg21926698	EIF2S1	LIHC	0.224372	0.00113617	not-significant
cg21539223	DCP2	LIHC	0.240846	-0.00860388	not-significant
cg24145210	NPM1	LIHC	0.241819	-0.00135045	not-significant
cg04915414	SHC1	LIHC	0.242464	0.00692602	not-significant
cg03222257	LSM1	LIHC	0.24288	-0.000961077	not-significant
cg08124027	KHSRP	LIHC	0.248791	-0.0088153	not-significant
cg18101118	EXOSC7	LIHC	0.249182	-0.00679095	not-significant
cg27474649	CNOT4	LIHC	0.252046	-0.00344363	not-significant
cg01298514	VEGFA	LIHC	0.252548	-0.0379222	not-significant
cg02957150	EEF2	LIHC	0.253863	-0.00619122	not-significant
cg22728323	EIF4EBP1	LIHC	0.254506	-0.00228963	not-significant
cg04735281	CEBPG	LIHC	0.255731	-0.0025932	not-significant
cg15611150	SRPRB	LIHC	0.259588	-0.0384591	not-significant
cg04491089	MBTPS1	LIHC	0.26293	0.0308197	not-significant
cg20569955	CHAC1	LIHC	0.276877	0.00454186	not-significant
cg17022635	FUS	LIHC	0.280669	0.000551215	not-significant
cg23861930	GSK3A	LIHC	0.288487	0.00119627	not-significant
cg00603625	CNOT2	LIHC	0.298542	-0.00142806	not-significant
cg02868338	EXOSC4	LIHC	0.299631	-0.0037974	not-significant
cg07981370	CHAC1	LIHC	0.303449	-0.0458013	not-significant
cg06718696	EIF4A3	LIHC	0.305974	0.0046936	not-significant
cg04497885	GSK3A	LIHC	0.308172	-0.00154288	not-significant
cg14416269	WFS1	LIHC	0.30879	0.0251394	not-significant
cg07155664	RPS14	LIHC	0.308958	-0.00409263	not-significant
cg13803003	WIPI1	LIHC	0.310537	0.00107384	not-significant
cg26937061	GOSR2	LIHC	0.310725	-0.00308421	not-significant
cg07046885	PPP2R5B	LIHC	0.315356	0.0023088	not-significant
cg07591442	GFPT1	LIHC	0.322046	0.01288	not-significant
cg00522316	KHSRP	LIHC	0.323594	0.00244974	not-significant
cg25557858	EXTL3	LIHC	0.326058	-0.00623455	not-significant
cg19026959	CALR	LIHC	0.32624	-0.00314969	not-significant
cg06255524	DNAJC3	LIHC	0.333186	-0.00202282	not-significant
cg04046930	WIPI1	LIHC	0.334708	-0.000729709	not-significant
cg12698626	CCL2	LIHC	0.336854	0.0422815	not-significant
cg15593187	HSPA9	LIHC	0.346917	0.0201777	not-significant
cg18006808	PPP2R5B	LIHC	0.347853	-0.00831788	not-significant
cg03717803	ATF3	LIHC	0.348027	0.00314517	not-significant
cg09246833	ATF4	LIHC	0.349521	0.0020406	not-significant
cg08327423	MBTPS1	LIHC	0.364818	0.00138353	not-significant
cg21307697	EXOSC7	LIHC	0.370585	-0.000611881	not-significant
cg09510263	EIF4EBP1	LIHC	0.384692	-0.00325601	not-significant
cg27415969	EIF4A2	LIHC	0.403296	0.000713607	not-significant
cg06418219	SHC1	LIHC	0.415255	-0.00721404	not-significant
cg26059822	RRP9	LIHC	0.416623	-0.00117816	not-significant
cg04258457	ERN1	LIHC	0.421881	-0.000703081	not-significant
cg04432377	EXOSC7	LIHC	0.425724	-0.00965506	not-significant
cg07880135	PAIP1	LIHC	0.427579	0.00588058	not-significant
cg21376738	TATDN2	LIHC	0.431879	-0.00295266	not-significant
cg00677455	CTDSP2	LIHC	0.439221	-0.0071806	not-significant
cg07871059	ATP6V0D1	LIHC	0.442946	0.0212409	not-significant
cg18333807	GSK3A	LIHC	0.44771	-0.00109374	not-significant
cg03777868	CNOT4	LIHC	0.454658	-0.00135756	not-significant
cg03076246	EDC4	LIHC	0.456502	0.00313229	not-significant
cg05898524	LMNA	LIHC	0.462825	-0.0193766	not-significant
cg16786712	DCP1A	LIHC	0.470831	-0.00336841	not-significant
cg10657986	DCP1A	LIHC	0.474916	0.000654306	not-significant
cg06884262	KHSRP	LIHC	0.47497	-0.0208228	not-significant
cg03065641	EXOSC4	LIHC	0.480017	0.00138614	not-significant
cg23013392	RRP9	LIHC	0.482711	-0.000968315	not-significant
cg17959324	GSK3A	LIHC	0.483379	0.000871519	not-significant
cg07315372	PAIP1	LIHC	0.492169	-0.000980909	not-significant
cg25129837	YIF1A	LIHC	0.494799	-0.00437325	not-significant
cg03690162	BAG3	LIHC	0.495093	-0.000818863	not-significant
cg07544482	PAIP1	LIHC	0.50306	0.011142	not-significant
cg10189135	ATP6V0D1	LIHC	0.517671	-0.0169231	not-significant
cg03233656	SLC1A4	LIHC	0.519878	0.0186742	not-significant
cg15227302	CNOT4	LIHC	0.529429	0.00487145	not-significant
cg06692871	YWHAZ	LIHC	0.53363	-0.000440028	not-significant
cg14262432	RRP9	LIHC	0.538566	-0.00075518	not-significant
cg24796651	SDAD1	LIHC	0.544394	0.014906	not-significant
cg15146966	XBP1	LIHC	0.551881	-0.0005288	not-significant
cg13912748	NPM1	LIHC	0.563176	-0.000836871	not-significant
cg14385175	PSAT1	LIHC	0.563905	-0.00462138	not-significant
cg17253884	RRP9	LIHC	0.569241	0.000762717	not-significant
cg06401449	XPOT	LIHC	0.588815	-0.00286094	not-significant
cg14233568	SLC1A4	LIHC	0.589898	-0.00251847	not-significant
cg02669349	DDIT4	LIHC	0.594526	-0.00397842	not-significant
cg02046226	BAG3	LIHC	0.62018	-0.0027532	not-significant
cg23105471	CTDSP2	LIHC	0.621828	0.0084895	not-significant
cg04253913	YWHAZ	LIHC	0.63066	-0.00133229	not-significant
cg25195100	ARFGAP1	LIHC	0.640854	0.00161311	not-significant
cg13745881	SYVN1	LIHC	0.660483	0.00208573	not-significant
cg12986726	CEBPB	LIHC	0.661891	-0.000795538	not-significant
cg10464585	CNOT2	LIHC	0.674609	-0.000397926	not-significant
cg00762711	FUS	LIHC	0.674755	-0.00376657	not-significant
cg03617456	EXOSC10	LIHC	0.682486	0.00496649	not-significant
cg09638344	WFS1	LIHC	0.687247	-0.00236206	not-significant
cg26783428	NFYC	LIHC	0.692659	0.017517	not-significant
cg16816226	EDEM1	LIHC	0.693611	-0.00380546	not-significant
cg17080534	ATF3	LIHC	0.694607	0.00106524	not-significant
cg17833341	SHC1	LIHC	0.70225	0.00110403	not-significant
cg03720887	YWHAZ	LIHC	0.702436	0.000717791	not-significant
cg10505791	HYOU1	LIHC	0.708957	-0.000305175	not-significant
cg21281234	ATF3	LIHC	0.709401	-0.000694938	not-significant
cg12434364	EIF2AK3	LIHC	0.710634	-0.00116798	not-significant
cg21269523	EIF2AK3	LIHC	0.711462	0.000786457	not-significant
cg06919553	MBTPS1	LIHC	0.712426	-0.000335333	not-significant
cg20908993	EIF2S1	LIHC	0.729069	0.00154675	not-significant
cg21664310	LSM4	LIHC	0.72982	0.00048976	not-significant
cg05945622	YIF1A	LIHC	0.742611	0.000175174	not-significant
cg13828183	PSAT1	LIHC	0.754242	-0.00362433	not-significant
cg19565757	PAIP1	LIHC	0.754552	0.00687301	not-significant
cg26213496	EIF4A3	LIHC	0.757329	-0.000170162	not-significant
cg10423113	DDIT4	LIHC	0.760196	-0.00217879	not-significant
cg04832210	MBTPS1	LIHC	0.764479	-0.0023036	not-significant
cg15538669	HSPA9	LIHC	0.772697	0.000256697	not-significant
cg04888647	SPCS1	LIHC	0.773922	0.000799352	not-significant
cg11687679	EXOSC8	LIHC	0.774701	-0.00109095	not-significant
cg01668452	ATF3	LIHC	0.800323	0.000489841	not-significant
cg10131910	YWHAZ	LIHC	0.801578	-0.00175613	not-significant
cg10190808	RPS14	LIHC	0.804695	-0.00147533	not-significant
cg02216939	CREB3L2	LIHC	0.809622	0.000391876	not-significant
cg20088969	DDIT4	LIHC	0.809684	0.00197618	not-significant
cg03931078	WIPI1	LIHC	0.812098	0.000152046	not-significant
cg26463020	SEC31A	LIHC	0.81249	0.000259743	not-significant
cg19057163	GOSR2	LIHC	0.81305	0.000190763	not-significant
cg06391660	DCTN1	LIHC	0.8216	0.000368005	not-significant
cg13940405	GOSR2	LIHC	0.822343	-0.000399799	not-significant
cg12548454	PSAT1	LIHC	0.823505	-0.00225784	not-significant
cg06603828	RPS14	LIHC	0.824146	-0.000160692	not-significant
cg13699363	EDEM1	LIHC	0.824643	-0.000163792	not-significant
cg24513567	SEC11A	LIHC	0.825095	-0.000364244	not-significant
cg24365042	ATF3	LIHC	0.825574	0.00219522	not-significant
cg15301525	ATP6V0D1	LIHC	0.82662	-0.000108668	not-significant
cg25195673	GFPT1	LIHC	0.830262	0.00714569	not-significant
cg07328417	EXTL3	LIHC	0.838127	0.000386438	not-significant
cg16323491	DDIT4	LIHC	0.839205	0.00199439	not-significant
cg06921259	FUS	LIHC	0.840372	-0.000860905	not-significant
cg19999829	TATDN2	LIHC	0.860395	0.000916071	not-significant
cg02427764	BANF1	LIHC	0.861838	-0.000872391	not-significant
cg18022921	VEGFA	LIHC	0.861954	0.00625601	not-significant
cg18112117	YWHAZ	LIHC	0.864277	-0.0011463	not-significant
cg24276070	PPP2R5B	LIHC	0.86438	-0.000536886	not-significant
cg07061707	IMP3	LIHC	0.881495	-0.000854555	not-significant
cg02930951	CEBPB	LIHC	0.8881	0.00577799	not-significant
cg00539360	VEGFA	LIHC	0.894945	-0.00494905	not-significant
cg15831613	ATF3	LIHC	0.902574	-0.000336827	not-significant
cg03361067	FKBP14	LIHC	0.907243	0.000384632	not-significant
cg10009657	CREB3L3	LIHC	0.915347	0.00108691	not-significant
cg27530015	TUBB2A	LIHC	0.917339	0.000983242	not-significant
cg13148824	DDIT3	LIHC	0.921673	-0.000296341	not-significant
cg20998539	ERN1	LIHC	0.923353	0.00294046	not-significant
cg12143717	EXOSC4	LIHC	0.924244	0.000138352	not-significant
cg05713971	HERPUD1	LIHC	0.934563	-0.0015303	not-significant
cg19163814	EXOSC9	LIHC	0.935413	0.000566665	not-significant
cg02289127	PREB	LIHC	0.940156	-9.8572e-05	not-significant
cg08388111	DDIT4	LIHC	0.955579	-0.000641593	not-significant
cg11736500	EIF4A1	LIHC	0.956822	-0.000136949	not-significant
cg19728382	STC2	LIHC	0.974608	-0.00143248	not-significant
cg22027433	ERN1	LIHC	0.988742	-0.000582038	not-significant
cg26346232	HSPA9	LIHC	0.989909	-1.86591e-05	not-significant
cg25002649	CUL7	LIHC	0.996881	-0.000211988	not-significant
cg23790326	CHAC1	LIHC	0.997559	6.50213e-06	not-significant
cg25025992	DNAJA4	PAAD	4.48534e-07	0.286011	down
cg02047661	RRP9	PAAD	1.84993e-05	0.239965	down
cg11019923	DNAJA4	PAAD	3.95388e-05	0.171832	not-significant
cg02073525	DNAJA4	PAAD	6.89599e-05	0.258233	down
cg26721877	STC2	PAAD	0.000109374	-0.262667	up
cg20998539	ERN1	PAAD	0.000171913	0.226413	down
cg19728382	STC2	PAAD	0.00051269	-0.196731	not-significant
cg14614094	EXOSC2	PAAD	0.000543913	-0.118083	not-significant
cg22027433	ERN1	PAAD	0.000874861	0.274424	down
cg14552982	EXOSC2	PAAD	0.00110671	-0.151569	not-significant
cg26213496	EIF4A3	PAAD	0.00186098	-0.00389157	not-significant
cg24936630	DDX10	PAAD	0.00208587	-0.00430225	not-significant
cg13912748	NPM1	PAAD	0.00221277	-0.00953658	not-significant
cg07046885	PPP2R5B	PAAD	0.00252082	-0.00349056	not-significant
cg12434364	EIF2AK3	PAAD	0.00315033	-0.0036661	not-significant
cg07328417	EXTL3	PAAD	0.0035631	-0.00361551	not-significant
cg17397004	KDELR3	PAAD	0.00410256	0.179808	not-significant
cg20569955	CHAC1	PAAD	0.00428844	-0.00543807	not-significant
cg00004421	EIF4A1	PAAD	0.0043251	0.167357	not-significant
cg09510263	EIF4EBP1	PAAD	0.00439952	-0.00615122	not-significant
cg17891149	SHC1	PAAD	0.00447419	-0.00327602	not-significant
cg08074962	SEC31A	PAAD	0.00474367	-0.00444041	not-significant
cg01682615	ADD1	PAAD	0.00478102	-0.00459017	not-significant
cg05945622	YIF1A	PAAD	0.00518084	-0.00260638	not-significant
cg00924576	EIF2S1	PAAD	0.00518414	-0.00516027	not-significant
cg10503854	EIF4A3	PAAD	0.00525801	-0.00300018	not-significant
cg12143717	EXOSC4	PAAD	0.00604378	-0.0082383	not-significant
cg13803003	WIPI1	PAAD	0.00626301	-0.00365515	not-significant
cg06921259	FUS	PAAD	0.00633903	-0.00387875	not-significant
cg02216939	CREB3L2	PAAD	0.00637868	-0.00469525	not-significant
cg19500185	LSM1	PAAD	0.00662376	-0.00480559	not-significant
cg03717803	ATF3	PAAD	0.00769937	-0.00603149	not-significant
cg10733616	ADD1	PAAD	0.007733	-0.00397374	not-significant
cg20373634	NOLC1	PAAD	0.00775603	0.216551	down
cg12499716	POP4	PAAD	0.00792137	-0.0047365	not-significant
cg05914712	CEBPG	PAAD	0.0086599	-0.00292252	not-significant
cg07821739	EXTL1	PAAD	0.0102015	0.125496	not-significant
cg19981751	SPCS3	PAAD	0.0102656	-0.0163251	not-significant
cg06886059	DDX10	PAAD	0.0110091	-0.00515309	not-significant
cg03222257	LSM1	PAAD	0.0116308	-0.00324888	not-significant
cg14876325	DNAJC3	PAAD	0.0118976	-0.0048021	not-significant
cg01870519	EXOC2	PAAD	0.0119109	0.140448	not-significant
cg23790326	CHAC1	PAAD	0.0123691	-0.0026088	not-significant
cg10926516	MBTPS1	PAAD	0.0136671	-0.00301787	not-significant
cg01049775	ATF4	PAAD	0.0145391	-0.0413584	not-significant
cg25738301	NFYB	PAAD	0.0172549	0.104364	not-significant
cg13148824	DDIT3	PAAD	0.0174469	-0.00324231	not-significant
cg25672318	EXOSC4	PAAD	0.0182323	-0.00256334	not-significant
cg11631883	YWHAZ	PAAD	0.0182388	-0.013411	not-significant
cg07751266	ATP6V0D1	PAAD	0.0185293	-0.00894082	not-significant
cg15301525	ATP6V0D1	PAAD	0.0189696	-0.00206832	not-significant
cg14286928	EIF2S1	PAAD	0.019701	-0.00875858	not-significant
cg02528979	SEC31A	PAAD	0.0197754	-0.0037745	not-significant
cg09246833	ATF4	PAAD	0.0199915	-0.00886932	not-significant
cg12518041	EXTL3	PAAD	0.0203698	-0.00473581	not-significant
cg12382704	IMP3	PAAD	0.0207072	-0.00359392	not-significant
cg05898524	LMNA	PAAD	0.0207173	-0.100016	not-significant
cg12550574	SPCS3	PAAD	0.0208801	-0.0174395	not-significant
cg19586881	STC2	PAAD	0.0213054	-0.144092	not-significant
cg22319885	CNOT4	PAAD	0.0214759	-0.00662723	not-significant
cg07061145	DNAJA4	PAAD	0.0246674	0.0786592	not-significant
cg11736500	EIF4A1	PAAD	0.0270542	-0.00997961	not-significant
cg24666196	DIS3	PAAD	0.0285641	-0.0149696	not-significant
cg23809917	PDIA6	PAAD	0.029165	-0.00533573	not-significant
cg19057163	GOSR2	PAAD	0.0295151	-0.00416562	not-significant
cg16657244	NOLC1	PAAD	0.0298654	0.0994921	not-significant
cg15641275	LSM1	PAAD	0.0307502	-0.00506367	not-significant
cg06482044	FUS	PAAD	0.031053	-0.00651882	not-significant
cg26059822	RRP9	PAAD	0.0323029	-0.00708109	not-significant
cg06692871	YWHAZ	PAAD	0.0375759	-0.00404044	not-significant
cg13230348	ATF3	PAAD	0.0379286	-0.00773592	not-significant
cg06919553	MBTPS1	PAAD	0.0381702	-0.00378426	not-significant
cg04253913	YWHAZ	PAAD	0.0384342	-0.00558272	not-significant
cg17022635	FUS	PAAD	0.0389585	-0.00234943	not-significant
cg03550002	TTC37	PAAD	0.0403604	-0.00537183	not-significant
cg21269523	EIF2AK3	PAAD	0.0404256	-0.00787016	not-significant
cg13699363	EDEM1	PAAD	0.0406057	-0.00308216	not-significant
cg19414266	EIF4A3	PAAD	0.0414842	-0.0059398	not-significant
cg21281234	ATF3	PAAD	0.0417081	-0.00752743	not-significant
cg13964906	EXOSC7	PAAD	0.0417169	-0.00741218	not-significant
cg20501069	EIF4A1	PAAD	0.041839	-0.00304591	not-significant
cg07981588	YWHAZ	PAAD	0.0430091	-0.0101521	not-significant
cg00273124	NHP2	PAAD	0.0433435	0.149673	not-significant
cg15146966	XBP1	PAAD	0.0451608	-0.00361607	not-significant
cg10144964	FUS	PAAD	0.0456857	-0.00388631	not-significant
cg27144485	DDIT4	PAAD	0.0480216	-0.00628557	not-significant
cg15538669	HSPA9	PAAD	0.0487719	-0.00415724	not-significant
cg00762711	FUS	PAAD	0.0540304	-0.00270083	not-significant
cg10154626	BAG3	PAAD	0.056127	-0.0105807	not-significant
cg04096472	CREB3L2	PAAD	0.0619271	-0.00745222	not-significant
cg05654329	NHP2	PAAD	0.0620832	0.144526	not-significant
cg10190808	RPS14	PAAD	0.0641115	-0.00366339	not-significant
cg17253884	RRP9	PAAD	0.0655748	-0.00593257	not-significant
cg06401851	FUS	PAAD	0.0668708	-0.00331548	not-significant
cg03931078	WIPI1	PAAD	0.0688507	-0.00244724	not-significant
cg06084313	EDEM1	PAAD	0.0706866	-0.0115174	not-significant
cg02368206	HSPA9	PAAD	0.073156	-0.00342961	not-significant
cg22728323	EIF4EBP1	PAAD	0.0733333	-0.00220548	not-significant
cg19433021	NFYB	PAAD	0.0741575	0.0517383	not-significant
cg02046226	BAG3	PAAD	0.0751698	-0.028744	not-significant
cg17959324	GSK3A	PAAD	0.0751726	-0.00530419	not-significant
cg04633676	CCL2	PAAD	0.0755703	0.135982	not-significant
cg12986726	CEBPB	PAAD	0.0763563	-0.00589647	not-significant
cg01440078	SERP1	PAAD	0.079763	-0.00492567	not-significant
cg04497885	GSK3A	PAAD	0.0805866	-0.00590153	not-significant
cg11871295	CXXC1	PAAD	0.0811552	0.0692463	not-significant
cg07061707	IMP3	PAAD	0.0813997	-0.00318507	not-significant
cg20067598	HYOU1	PAAD	0.0849751	-0.0167442	not-significant
cg23443041	DNAJC3	PAAD	0.0887698	-0.00733358	not-significant
cg26937061	GOSR2	PAAD	0.0905444	-0.00435889	not-significant
cg21637282	GOSR2	PAAD	0.0916875	-0.00324545	not-significant
cg04258457	ERN1	PAAD	0.0926292	-0.0032788	not-significant
cg14233568	SLC1A4	PAAD	0.0933219	-0.0032777	not-significant
cg00539360	VEGFA	PAAD	0.0957407	0.0878796	not-significant
cg07076342	KLHDC3	PAAD	0.0986871	-0.00436484	not-significant
cg16786712	DCP1A	PAAD	0.0997382	-0.00436052	not-significant
cg23861930	GSK3A	PAAD	0.105432	-0.00413723	not-significant
cg21307697	EXOSC7	PAAD	0.111549	-0.00229884	not-significant
cg08327423	MBTPS1	PAAD	0.111966	-0.00456501	not-significant
cg16142977	EEF2	PAAD	0.112264	-0.0085663	not-significant
cg18940763	XBP1	PAAD	0.113284	-0.101631	not-significant
cg01298514	VEGFA	PAAD	0.11363	0.0807279	not-significant
cg10505791	HYOU1	PAAD	0.115872	-0.00330209	not-significant
cg23429638	EXOSC8	PAAD	0.116669	-0.0134742	not-significant
cg27227100	RRP9	PAAD	0.11779	0.0497219	not-significant
cg18317154	ATF3	PAAD	0.118839	0.0987313	not-significant
cg25195673	GFPT1	PAAD	0.120647	0.105996	not-significant
cg02289127	PREB	PAAD	0.121362	-0.00442988	not-significant
cg20908993	EIF2S1	PAAD	0.121496	-0.00824958	not-significant
cg04046930	WIPI1	PAAD	0.123528	-0.00309449	not-significant
cg26657230	TTC37	PAAD	0.125318	-0.009865	not-significant
cg12779575	ERN1	PAAD	0.126817	0.0854169	not-significant
cg26463020	SEC31A	PAAD	0.128898	-0.00364005	not-significant
cg15632775	CXXC1	PAAD	0.130416	0.064926	not-significant
cg17080534	ATF3	PAAD	0.131851	-0.00218441	not-significant
cg05440824	CCL2	PAAD	0.132586	0.118608	not-significant
cg25815124	LSM4	PAAD	0.132929	-0.0092716	not-significant
cg07880135	PAIP1	PAAD	0.133427	-0.00854931	not-significant
cg13745881	SYVN1	PAAD	0.133657	-0.0028263	not-significant
cg26868799	SYVN1	PAAD	0.13395	-0.00266271	not-significant
cg03361067	FKBP14	PAAD	0.136471	-0.0223606	not-significant
cg14356946	EIF2S2	PAAD	0.13769	-0.0257243	not-significant
cg15046693	CEBPG	PAAD	0.139268	0.114676	not-significant
cg09416271	DCTN1	PAAD	0.141748	0.0454286	not-significant
cg00262280	CREB3L2	PAAD	0.142791	-0.00398567	not-significant
cg07315372	PAIP1	PAAD	0.143583	-0.00369902	not-significant
cg21376738	TATDN2	PAAD	0.144441	-0.00380027	not-significant
cg04832210	MBTPS1	PAAD	0.147522	-0.00679769	not-significant
cg17301506	EIF2S2	PAAD	0.150489	-0.0189353	not-significant
cg07871059	ATP6V0D1	PAAD	0.150968	0.0665795	not-significant
cg23138728	HYOU1	PAAD	0.15179	-0.00318775	not-significant
cg04975272	DNAJA4	PAAD	0.155768	0.0542158	not-significant
cg22068473	DDIT4	PAAD	0.156242	-0.00387908	not-significant
cg06803933	VEGFA	PAAD	0.162417	-0.00656818	not-significant
cg19026959	CALR	PAAD	0.163559	-0.0108442	not-significant
cg07155664	RPS14	PAAD	0.165095	-0.020141	not-significant
cg07981370	CHAC1	PAAD	0.165794	-0.0886994	not-significant
cg18112117	YWHAZ	PAAD	0.169721	-0.00630334	not-significant
cg19163814	EXOSC9	PAAD	0.170307	-0.00277956	not-significant
cg07985397	CNOT2	PAAD	0.170382	-0.0140333	not-significant
cg13940405	GOSR2	PAAD	0.171724	-0.00180919	not-significant
cg24051152	EXOSC4	PAAD	0.173895	-0.00416955	not-significant
cg02868338	EXOSC4	PAAD	0.174824	-0.00774558	not-significant
cg14079578	EXOSC2	PAAD	0.18464	-0.0608162	not-significant
cg14262432	RRP9	PAAD	0.186509	-0.00334222	not-significant
cg12794432	DDX10	PAAD	0.189266	-0.00423426	not-significant
cg25974308	EIF4E	PAAD	0.191876	0.0187101	not-significant
cg16456337	DCP2	PAAD	0.192441	-0.0129843	not-significant
cg03989322	SLC30A5	PAAD	0.195385	-0.00886977	not-significant
cg03690162	BAG3	PAAD	0.19805	-0.00619862	not-significant
cg25129837	YIF1A	PAAD	0.202348	-0.00668999	not-significant
cg24365042	ATF3	PAAD	0.20315	-0.00953815	not-significant
cg14462067	TUBB2A	PAAD	0.207461	0.00733719	not-significant
cg05889321	ALDH18A1	PAAD	0.208975	0.00899604	not-significant
cg03698765	POP4	PAAD	0.210686	-0.0207153	not-significant
cg05123019	ALDH18A1	PAAD	0.210938	-0.0646497	not-significant
cg26807590	YIF1A	PAAD	0.21196	0.0706414	not-significant
cg14476487	GFPT1	PAAD	0.213294	0.0766592	not-significant
cg03777868	CNOT4	PAAD	0.217128	-0.00409308	not-significant
cg15949380	LMNA	PAAD	0.218752	0.0257269	not-significant
cg04864586	EIF4E	PAAD	0.219241	0.0142709	not-significant
cg25557858	EXTL3	PAAD	0.221521	-0.00600325	not-significant
cg01409985	SRPRB	PAAD	0.2255	0.0800675	not-significant
cg27435126	MBTPS1	PAAD	0.226245	-0.00402907	not-significant
cg10131910	YWHAZ	PAAD	0.229472	-0.00351277	not-significant
cg21636577	ACADVL	PAAD	0.234671	-0.0453904	not-significant
cg24276070	PPP2R5B	PAAD	0.238979	-0.00372646	not-significant
cg10169957	SYVN1	PAAD	0.240339	-0.00474475	not-significant
cg00929565	CREB3L2	PAAD	0.241877	-0.0057199	not-significant
cg21926698	EIF2S1	PAAD	0.242175	-0.00235234	not-significant
cg06845268	GFPT1	PAAD	0.242524	0.0624045	not-significant
cg26346232	HSPA9	PAAD	0.248432	-0.0059662	not-significant
cg10954182	NFYB	PAAD	0.249407	0.0390342	not-significant
cg24546426	NHP2	PAAD	0.252644	0.0705181	not-significant
cg14092997	KHSRP	PAAD	0.255262	0.111167	not-significant
cg04659473	IFIT1	PAAD	0.265916	-0.0153175	not-significant
cg21664310	LSM4	PAAD	0.268703	0.00177039	not-significant
cg18333807	GSK3A	PAAD	0.269351	-0.00386703	not-significant
cg18851071	FKBP14	PAAD	0.270424	-0.00222594	not-significant
cg04963153	DNAJA4	PAAD	0.278261	0.0377943	not-significant
cg23199143	BANF1	PAAD	0.283453	-0.00696917	not-significant
cg27474649	CNOT4	PAAD	0.285731	-0.0123546	not-significant
cg24145210	NPM1	PAAD	0.301725	-0.00489877	not-significant
cg08108966	EEF2	PAAD	0.303218	-0.0274186	not-significant
cg06695812	EDC4	PAAD	0.304045	0.0324422	not-significant
cg17808849	HERPUD1	PAAD	0.304894	-0.0231105	not-significant
cg02732509	CTDSP2	PAAD	0.308564	-0.0410619	not-significant
cg14726525	LSM1	PAAD	0.310121	-0.00172945	not-significant
cg07544482	PAIP1	PAAD	0.312306	-0.0338222	not-significant
cg20237960	IGFBP1	PAAD	0.317051	-0.0131363	not-significant
cg09638344	WFS1	PAAD	0.317449	-0.00661591	not-significant
cg07591442	GFPT1	PAAD	0.318323	0.0648083	not-significant
cg13284007	DCP1A	PAAD	0.323856	-0.0148139	not-significant
cg03179478	SERP1	PAAD	0.325979	-0.00294913	not-significant
cg16816226	EDEM1	PAAD	0.32863	-0.00370971	not-significant
cg11028923	PAIP1	PAAD	0.333057	-0.0322158	not-significant
cg02669349	DDIT4	PAAD	0.337045	-0.00556916	not-significant
cg19565757	PAIP1	PAAD	0.339705	-0.0310074	not-significant
cg10713134	ZBTB17	PAAD	0.341115	0.0200112	not-significant
cg14385175	PSAT1	PAAD	0.345746	-0.0363374	not-significant
cg04432377	EXOSC7	PAAD	0.346012	-0.0345469	not-significant
cg18292711	KIF5B	PAAD	0.346889	0.0460883	not-significant
cg13747794	DNAJA4	PAAD	0.348045	-0.00874042	not-significant
cg01959004	HYOU1	PAAD	0.354859	-0.0367892	not-significant
cg01668452	ATF3	PAAD	0.355113	-0.00751895	not-significant
cg03065641	EXOSC4	PAAD	0.365258	-0.00183702	not-significant
cg18022921	VEGFA	PAAD	0.36542	0.0543559	not-significant
cg22545112	EIF4EBP1	PAAD	0.380912	-0.0277626	not-significant
cg13735974	NFYC	PAAD	0.383906	-0.0380322	not-significant
cg06401449	XPOT	PAAD	0.385529	-0.0031373	not-significant
cg23013392	RRP9	PAAD	0.386965	-0.00274404	not-significant
cg06713675	EXOSC9	PAAD	0.390273	0.0795493	not-significant
cg27415969	EIF4A2	PAAD	0.391197	-0.00209486	not-significant
cg03503471	SDAD1	PAAD	0.393853	0.0293458	not-significant
cg12073594	ARFGAP1	PAAD	0.393871	-0.017617	not-significant
cg14416269	WFS1	PAAD	0.402098	-0.0334684	not-significant
cg12679980	PAIP1	PAAD	0.40246	-0.00653965	not-significant
cg15139248	EXOSC10	PAAD	0.404301	-0.00783138	not-significant
cg24825722	ACADVL	PAAD	0.404318	-0.0428966	not-significant
cg25554036	WFS1	PAAD	0.410192	-0.0653299	not-significant
cg06391660	DCTN1	PAAD	0.412755	0.00344278	not-significant
cg21109025	CCL2	PAAD	0.434445	0.0801292	not-significant
cg08388111	DDIT4	PAAD	0.434454	-0.0119233	not-significant
cg05906871	ALDH18A1	PAAD	0.435931	-0.00208476	not-significant
cg03617456	EXOSC10	PAAD	0.437571	-0.0317044	not-significant
cg03076246	EDC4	PAAD	0.441074	-0.00205107	not-significant
cg03720887	YWHAZ	PAAD	0.451955	-0.00353879	not-significant
cg10336144	NFYC	PAAD	0.456315	-0.0346429	not-significant
cg22004443	PDIA6	PAAD	0.45845	-0.0266538	not-significant
cg05713971	HERPUD1	PAAD	0.462782	-0.00785212	not-significant
cg10464585	CNOT2	PAAD	0.466169	-0.00462782	not-significant
cg10423113	DDIT4	PAAD	0.473074	-0.00339563	not-significant
cg04735281	CEBPG	PAAD	0.476167	-0.00636093	not-significant
cg23101910	DNAJC3	PAAD	0.477434	-0.00172967	not-significant
cg11866527	SLC1A4	PAAD	0.490186	-0.00614318	not-significant
cg27386837	NFYC	PAAD	0.49392	-0.0278397	not-significant
cg17662872	WFS1	PAAD	0.501007	0.0421205	not-significant
cg27519958	ATF6	PAAD	0.503301	-0.03175	not-significant
cg09611363	SDAD1	PAAD	0.506362	-0.0366367	not-significant
cg26783428	NFYC	PAAD	0.5068	-0.0548267	not-significant
cg08036278	SYVN1	PAAD	0.508671	-0.00504854	not-significant
cg02427764	BANF1	PAAD	0.516505	-0.0110895	not-significant
cg05677579	RRP9	PAAD	0.520772	-0.00369055	not-significant
cg00677455	CTDSP2	PAAD	0.52113	-0.016383	not-significant
cg27530015	TUBB2A	PAAD	0.531535	-0.0156083	not-significant
cg02957150	EEF2	PAAD	0.535118	-0.030922	not-significant
cg04915414	SHC1	PAAD	0.542041	0.0113037	not-significant
cg02690256	PDIA6	PAAD	0.548995	0.0374867	not-significant
cg13979182	ADD1	PAAD	0.554487	-0.00341894	not-significant
cg02930951	CEBPB	PAAD	0.558639	0.0206501	not-significant
cg14865516	PAIP1	PAAD	0.55917	-0.0179396	not-significant
cg00603625	CNOT2	PAAD	0.565431	-0.00378546	not-significant
cg08830672	ATP6V0D1	PAAD	0.566953	0.0264492	not-significant
cg17833341	SHC1	PAAD	0.578214	-0.00375687	not-significant
cg12548454	PSAT1	PAAD	0.580626	-0.0151257	not-significant
cg13828183	PSAT1	PAAD	0.587479	-0.0390053	not-significant
cg05370988	EIF4A2	PAAD	0.590646	-0.00960014	not-significant
cg15457390	ADD1	PAAD	0.592356	-0.0182052	not-significant
cg02636234	ATF3	PAAD	0.599693	-0.00309145	not-significant
cg15617847	SLC1A4	PAAD	0.599848	-0.00847268	not-significant
cg00231644	TUBB2A	PAAD	0.602755	0.0197861	not-significant
cg24825027	CREB3L1	PAAD	0.605383	0.0409453	not-significant
cg11826116	ATF4	PAAD	0.615106	-0.00355159	not-significant
cg02712222	SSR1	PAAD	0.621485	0.0065018	not-significant
cg21539223	DCP2	PAAD	0.632985	-0.00320152	not-significant
cg07916323	CALR	PAAD	0.634888	-0.00470261	not-significant
cg06718696	EIF4A3	PAAD	0.641471	-0.011749	not-significant
cg06255524	DNAJC3	PAAD	0.648034	-0.00796885	not-significant
cg18851730	CREB3L2	PAAD	0.648034	-0.00953669	not-significant
cg15831613	ATF3	PAAD	0.648034	-0.0067374	not-significant
cg02922247	IMP3	PAAD	0.648034	-0.00251597	not-significant
cg12682392	SLC1A4	PAAD	0.648034	-0.00290782	not-significant
cg15227302	CNOT4	PAAD	0.648034	-0.013102	not-significant
cg08505076	ACADVL	PAAD	0.648034	0.0109664	not-significant
cg10009657	CREB3L3	PAAD	0.648034	0.0080991	not-significant
cg24513567	SEC11A	PAAD	0.648034	-0.00652706	not-significant
cg18159180	CUL7	PAAD	0.648034	-0.0288372	not-significant
cg25661781	WIPI1	PAAD	0.648034	-0.00558821	not-significant
cg10309957	ATF6	PAAD	0.648034	-0.0203729	not-significant
cg10657986	DCP1A	PAAD	0.648034	-0.00104642	not-significant
cg00267296	TPP1	PAAD	0.648034	-0.00736515	not-significant
cg00352031	CREB3L1	PAAD	0.648034	-0.00736515	not-significant
cg00354863	EIF4EBP1	PAAD	0.648034	-0.00736515	not-significant
cg00439384	PDIA5	PAAD	0.648034	-0.00736515	not-significant
cg00965110	PARN	PAAD	0.648034	-0.00736515	not-significant
cg00978570	ZBTB17	PAAD	0.648034	-0.00736515	not-significant
cg01562356	EIF2S2	PAAD	0.648034	-0.00736515	not-significant
cg01838419	EIF2S1	PAAD	0.648034	-0.00736515	not-significant
cg01999787	EXOSC8	PAAD	0.648034	-0.00736515	not-significant
cg02350474	FKBP14	PAAD	0.648034	-0.00736515	not-significant
cg02906787	SHC1	PAAD	0.648034	-0.00736515	not-significant
cg03202477	EIF2AK3	PAAD	0.648034	-0.00736515	not-significant
cg03715931	EXOSC3	PAAD	0.648034	-0.00736515	not-significant
cg05618183	FUS	PAAD	0.648034	-0.00736515	not-significant
cg05964363	LSM1	PAAD	0.648034	-0.00736515	not-significant
cg06288632	PREB	PAAD	0.648034	-0.00736515	not-significant
cg06484360	LSM4	PAAD	0.648034	-0.00736515	not-significant
cg07569953	LSM1	PAAD	0.648034	-0.00736515	not-significant
cg07869651	NHP2	PAAD	0.648034	-0.00736515	not-significant
cg07989466	XPOT	PAAD	0.648034	-0.00736515	not-significant
cg08522256	YWHAZ	PAAD	0.648034	-0.00736515	not-significant
cg10098541	PDIA5	PAAD	0.648034	-0.00736515	not-significant
cg10997785	HSPA5	PAAD	0.648034	-0.00736515	not-significant
cg11979875	EXOSC9	PAAD	0.648034	-0.00736515	not-significant
cg12019717	SEC11A	PAAD	0.648034	-0.00736515	not-significant
cg12634840	NHP2	PAAD	0.648034	-0.00736515	not-significant
cg13374473	LSM4	PAAD	0.648034	-0.00736515	not-significant
cg13388830	NOLC1	PAAD	0.648034	-0.00736515	not-significant
cg13634151	EEF2	PAAD	0.648034	-0.00736515	not-significant
cg13783323	EXTL1	PAAD	0.648034	-0.00736515	not-significant
cg15986668	NFYC	PAAD	0.648034	-0.00736515	not-significant
cg16275903	SRPRB	PAAD	0.648034	-0.00736515	not-significant
cg17308464	CALR	PAAD	0.648034	-0.00736515	not-significant
cg17445557	ZBTB17	PAAD	0.648034	-0.00736515	not-significant
cg18212039	EXTL1	PAAD	0.648034	-0.00736515	not-significant
cg18271262	ATF3	PAAD	0.648034	-0.00736515	not-significant
cg21134610	CXXC1	PAAD	0.648034	-0.00736515	not-significant
cg21892708	PDIA6	PAAD	0.648034	-0.00736515	not-significant
cg23020752	ATF3	PAAD	0.648034	-0.00736515	not-significant
cg25546539	TPP1	PAAD	0.648034	-0.00736515	not-significant
cg26974214	IFIT1	PAAD	0.648034	-0.00736515	not-significant
cg10189135	ATP6V0D1	PAAD	0.651615	0.0253693	not-significant
cg24913324	SLC1A4	PAAD	0.661493	-0.00697256	not-significant
cg03233656	SLC1A4	PAAD	0.66503	0.0237167	not-significant
cg08597205	HDGF	PAAD	0.666084	0.00805393	not-significant
cg02478379	NPM1	PAAD	0.667508	-0.0153997	not-significant
cg10513437	NPM1	PAAD	0.677728	-0.00494947	not-significant
cg19573564	DCTN1	PAAD	0.678859	0.00771374	not-significant
cg20088969	DDIT4	PAAD	0.680329	0.00702823	not-significant
cg06884262	KHSRP	PAAD	0.681543	0.0136901	not-significant
cg16701467	EIF4A1	PAAD	0.68719	-0.00304968	not-significant
cg07891971	CHAC1	PAAD	0.687621	-0.00722401	not-significant
cg22120017	YWHAZ	PAAD	0.689063	-0.00317353	not-significant
cg21317132	SLC1A4	PAAD	0.690758	-0.00188044	not-significant
cg04491089	MBTPS1	PAAD	0.6927	0.0122517	not-significant
cg07359803	HYOU1	PAAD	0.70486	-0.00240331	not-significant
cg21437521	SLC1A4	PAAD	0.705379	-0.00896184	not-significant
cg27123016	STC2	PAAD	0.711286	0.011209	not-significant
cg08302486	LSM1	PAAD	0.711568	-0.00182813	not-significant
cg08910551	DIS3	PAAD	0.712082	-0.00556539	not-significant
cg14228980	EIF4A3	PAAD	0.724909	0.00782635	not-significant
cg15611150	SRPRB	PAAD	0.726753	0.0135135	not-significant
cg19452060	DDIT3	PAAD	0.7288	0.0076786	not-significant
cg10326031	IGFBP1	PAAD	0.739802	0.0161942	not-significant
cg06145308	CNOT4	PAAD	0.743622	-0.00131102	not-significant
cg15241708	CNOT6	PAAD	0.752543	-0.0283933	not-significant
cg18006808	PPP2R5B	PAAD	0.759484	-0.00118519	not-significant
cg17978425	TATDN2	PAAD	0.764915	-0.0252638	not-significant
cg25002649	CUL7	PAAD	0.772129	0.0159405	not-significant
cg24796651	SDAD1	PAAD	0.778993	-0.011462	not-significant
cg12256550	CREB3L1	PAAD	0.799441	0.0128764	not-significant
cg22704057	MTHFD2	PAAD	0.801222	0.0172613	not-significant
cg11593949	IGFBP1	PAAD	0.813072	-0.0107759	not-significant
cg18766864	KDELR3	PAAD	0.830392	0.00569909	not-significant
cg23581656	SLC1A4	PAAD	0.833361	-0.00225562	not-significant
cg06418219	SHC1	PAAD	0.839351	-0.00733473	not-significant
cg12062545	NFYB	PAAD	0.839793	0.00185705	not-significant
cg09067465	HERPUD1	PAAD	0.84049	-0.0122991	not-significant
cg19999829	TATDN2	PAAD	0.847954	0.000597153	not-significant
cg15593187	HSPA9	PAAD	0.849871	-0.00249796	not-significant
cg13527910	FKBP14	PAAD	0.849969	-0.000635149	not-significant
cg00522316	KHSRP	PAAD	0.859954	0.000784063	not-significant
cg16323491	DDIT4	PAAD	0.863766	-0.00191496	not-significant
cg14776578	KIF5B	PAAD	0.880478	-0.0108515	not-significant
cg11687679	EXOSC8	PAAD	0.880478	-0.00158782	not-significant
cg23105471	CTDSP2	PAAD	0.880478	-0.00473595	not-significant
cg02765275	MTHFD2	PAAD	0.880478	-0.00120608	not-significant
cg05966241	ATP6V0D1	PAAD	0.880478	-0.00120608	not-significant
cg06291846	CEBPB	PAAD	0.880478	-0.00120608	not-significant
cg07190630	EXOSC10	PAAD	0.880478	-0.00120608	not-significant
cg14199193	ARFGAP1	PAAD	0.880478	-0.00120608	not-significant
cg14626678	EIF4A2	PAAD	0.880478	-0.00120608	not-significant
cg17802144	STC2	PAAD	0.880478	-0.00120608	not-significant
cg21950720	EXTL1	PAAD	0.880478	-0.00120608	not-significant
cg27394127	PARN	PAAD	0.880478	-0.00120608	not-significant
cg06603828	RPS14	PAAD	0.880753	-0.000395253	not-significant
cg13769004	HSPA5	PAAD	0.908901	-0.000490232	not-significant
cg27362103	SLC1A4	PAAD	0.910687	0.000592171	not-significant
cg06889607	EIF2S1	PAAD	0.918939	-0.00187264	not-significant
cg12698626	CCL2	PAAD	0.924042	-0.00629435	not-significant
cg02259698	PDIA6	PAAD	0.937404	0.000988073	not-significant
cg19599803	HDGF	PAAD	0.947292	0.00366333	not-significant
cg04888647	SPCS1	PAAD	0.948361	-0.000325849	not-significant
cg13612317	KIF5B	PAAD	0.968244	0.00295459	not-significant
cg18101118	EXOSC7	PAAD	0.97021	-0.000531355	not-significant
cg00352043	KDELR3	PAAD	0.971244	0.000664872	not-significant
cg08124027	KHSRP	PAAD	0.972083	0.000311618	not-significant
cg20833128	CNOT4	PAAD	0.97813	-0.000605922	not-significant
cg25195100	ARFGAP1	PAAD	0.993159	7.78106e-05	not-significant
cg26065841	CHAC1	PAAD	0.993436	0.00057423	not-significant
cg16657244	NOLC1	COAD	3.51754e-36	0.272504	down
cg06884262	KHSRP	COAD	6.89415e-16	0.180959	not-significant
cg20373634	NOLC1	COAD	7.05747e-15	0.276075	down
cg07591442	GFPT1	COAD	4.3583e-11	0.284029	down
cg03503471	SDAD1	COAD	1.48439e-10	0.254123	down
cg19433021	NFYB	COAD	2.6938e-10	-0.063176	not-significant
cg21109025	CCL2	COAD	3.06601e-10	0.283277	down
cg14476487	GFPT1	COAD	3.11849e-10	0.231132	down
cg19599803	HDGF	COAD	1.74314e-09	-0.183844	not-significant
cg18292711	KIF5B	COAD	1.74595e-09	0.223308	down
cg07981370	CHAC1	COAD	2.85395e-08	0.170166	not-significant
cg05440824	CCL2	COAD	3.38377e-08	0.255101	down
cg18317154	ATF3	COAD	4.47834e-08	0.176985	not-significant
cg20998539	ERN1	COAD	6.34021e-08	0.124925	not-significant
cg05898524	LMNA	COAD	6.46385e-08	-0.0934863	not-significant
cg26721877	STC2	COAD	8.10778e-08	-0.231668	up
cg06845268	GFPT1	COAD	9.29609e-08	0.185658	not-significant
cg00231644	TUBB2A	COAD	2.49157e-07	-0.1383	not-significant
cg02930951	CEBPB	COAD	2.62744e-06	0.068197	not-significant
cg22704057	MTHFD2	COAD	2.76235e-06	0.139474	not-significant
cg15046693	CEBPG	COAD	3.83216e-06	0.080998	not-significant
cg19728382	STC2	COAD	5.51796e-06	-0.142966	not-significant
cg27530015	TUBB2A	COAD	7.40315e-06	-0.170465	not-significant
cg04633676	CCL2	COAD	1.19742e-05	0.215379	down
cg19586881	STC2	COAD	1.4865e-05	-0.1445	not-significant
cg21636577	ACADVL	COAD	1.54116e-05	0.107358	not-significant
cg24825722	ACADVL	COAD	1.93969e-05	0.106554	not-significant
cg26807590	YIF1A	COAD	2.0778e-05	0.0845882	not-significant
cg12518041	EXTL3	COAD	2.45968e-05	-0.00631108	not-significant
cg15241708	CNOT6	COAD	2.85222e-05	0.181349	not-significant
cg17662872	WFS1	COAD	0.000167301	0.0998177	not-significant
cg12698626	CCL2	COAD	0.000245906	0.135469	not-significant
cg25195673	GFPT1	COAD	0.000293468	0.108623	not-significant
cg12779575	ERN1	COAD	0.000358351	0.0872753	not-significant
cg14614094	EXOSC2	COAD	0.000363758	-0.0450436	not-significant
cg08074962	SEC31A	COAD	0.000386864	-0.0029141	not-significant
cg02073525	DNAJA4	COAD	0.000676649	0.0648203	not-significant
cg00352043	KDELR3	COAD	0.000813443	0.0166597	not-significant
cg25025992	DNAJA4	COAD	0.000824666	0.0723732	not-significant
cg07544482	PAIP1	COAD	0.00117371	0.0738208	not-significant
cg15593187	HSPA9	COAD	0.00144737	0.0323325	not-significant
cg27362103	SLC1A4	COAD	0.00162314	-0.00358016	not-significant
cg02957150	EEF2	COAD	0.00172287	-0.111152	not-significant
cg27227100	RRP9	COAD	0.00187084	0.0249018	not-significant
cg04963153	DNAJA4	COAD	0.00196943	0.064519	not-significant
cg10713134	ZBTB17	COAD	0.00208698	0.0312401	not-significant
cg12073594	ARFGAP1	COAD	0.00234324	0.0187773	not-significant
cg04975272	DNAJA4	COAD	0.00365778	0.06064	not-significant
cg17022635	FUS	COAD	0.0037643	-0.00237975	not-significant
cg08830672	ATP6V0D1	COAD	0.00389294	-0.0445568	not-significant
cg26065841	CHAC1	COAD	0.00402408	0.0612336	not-significant
cg15632775	CXXC1	COAD	0.00452358	0.0415485	not-significant
cg01049775	ATF4	COAD	0.00459245	-0.0180778	not-significant
cg02690256	PDIA6	COAD	0.00537971	-0.0903689	not-significant
cg04491089	MBTPS1	COAD	0.00549332	-0.0388902	not-significant
cg06889607	EIF2S1	COAD	0.00582462	0.0145364	not-significant
cg01870519	EXOC2	COAD	0.0059227	0.0996369	not-significant
cg19981751	SPCS3	COAD	0.00595391	-0.00545912	not-significant
cg12550574	SPCS3	COAD	0.00624125	-0.00879346	not-significant
cg12256550	CREB3L1	COAD	0.00630116	-0.0817544	not-significant
cg11871295	CXXC1	COAD	0.00670438	0.045003	not-significant
cg01409985	SRPRB	COAD	0.00726482	0.104621	not-significant
cg06713675	EXOSC9	COAD	0.00863538	0.115976	not-significant
cg20908993	EIF2S1	COAD	0.00867495	0.0176375	not-significant
cg19565757	PAIP1	COAD	0.00875012	0.0262416	not-significant
cg14228980	EIF4A3	COAD	0.00883399	0.0374818	not-significant
cg03076246	EDC4	COAD	0.0103223	-0.0141134	not-significant
cg07046885	PPP2R5B	COAD	0.0130888	-0.00191072	not-significant
cg03617456	EXOSC10	COAD	0.0153095	-0.0597006	not-significant
cg11019923	DNAJA4	COAD	0.0164248	0.0399433	not-significant
cg08327423	MBTPS1	COAD	0.017527	0.0170043	not-significant
cg14462067	TUBB2A	COAD	0.0176796	-0.0694528	not-significant
cg25815124	LSM4	COAD	0.0212659	0.0103451	not-significant
cg26937061	GOSR2	COAD	0.0225381	-0.00277145	not-significant
cg09638344	WFS1	COAD	0.0280947	0.00600025	not-significant
cg14262432	RRP9	COAD	0.0281266	0.00923002	not-significant
cg05945622	YIF1A	COAD	0.0284112	-0.00133999	not-significant
cg14092997	KHSRP	COAD	0.0291142	0.107479	not-significant
cg11736500	EIF4A1	COAD	0.032565	-0.00582234	not-significant
cg17978425	TATDN2	COAD	0.0331593	0.105052	not-significant
cg06084313	EDEM1	COAD	0.0339695	-0.00429425	not-significant
cg10657986	DCP1A	COAD	0.0346161	-0.00249255	not-significant
cg24276070	PPP2R5B	COAD	0.0355725	-0.00244884	not-significant
cg14865516	PAIP1	COAD	0.0360779	0.0130803	not-significant
cg08108966	EEF2	COAD	0.0364779	-0.0524424	not-significant
cg09611363	SDAD1	COAD	0.0373437	-0.0302802	not-significant
cg04659473	IFIT1	COAD	0.0380176	-0.0107859	not-significant
cg07821739	EXTL1	COAD	0.0386676	0.0589124	not-significant
cg10009657	CREB3L3	COAD	0.0399449	0.0169543	not-significant
cg15949380	LMNA	COAD	0.0402666	0.021621	not-significant
cg06886059	DDX10	COAD	0.0419827	-0.00184285	not-significant
cg17253884	RRP9	COAD	0.0434821	-0.00274815	not-significant
cg04432377	EXOSC7	COAD	0.0455594	-0.0203631	not-significant
cg11866527	SLC1A4	COAD	0.0461623	-0.00689956	not-significant
cg16323491	DDIT4	COAD	0.0487874	0.00966141	not-significant
cg20569955	CHAC1	COAD	0.0493867	-0.0018715	not-significant
cg05654329	NHP2	COAD	0.0518037	0.0549528	not-significant
cg18766864	KDELR3	COAD	0.0548359	0.00987891	not-significant
cg11028923	PAIP1	COAD	0.055031	0.030799	not-significant
cg03931078	WIPI1	COAD	0.0562925	-0.00117498	not-significant
cg06919553	MBTPS1	COAD	0.0567197	-0.0021395	not-significant
cg03550002	TTC37	COAD	0.0575972	-0.0017765	not-significant
cg10190808	RPS14	COAD	0.0593536	0.00686781	not-significant
cg27123016	STC2	COAD	0.0595373	0.0413035	not-significant
cg12143717	EXOSC4	COAD	0.0605234	-0.00330133	not-significant
cg16701467	EIF4A1	COAD	0.0608037	0.0167795	not-significant
cg06391660	DCTN1	COAD	0.0625123	0.00935289	not-significant
cg10326031	IGFBP1	COAD	0.0635191	0.0553565	not-significant
cg12682392	SLC1A4	COAD	0.0647361	-0.00324542	not-significant
cg08505076	ACADVL	COAD	0.0655898	-0.0119542	not-significant
cg14726525	LSM1	COAD	0.0676748	-0.00184385	not-significant
cg24796651	SDAD1	COAD	0.0684044	0.0265216	not-significant
cg22545112	EIF4EBP1	COAD	0.0691783	-0.0416638	not-significant
cg24051152	EXOSC4	COAD	0.0729018	0.0129868	not-significant
cg23443041	DNAJC3	COAD	0.075318	-0.00421571	not-significant
cg00924576	EIF2S1	COAD	0.075789	0.00664548	not-significant
cg22120017	YWHAZ	COAD	0.0759838	0.00678259	not-significant
cg09416271	DCTN1	COAD	0.0759838	0.0185563	not-significant
cg07985397	CNOT2	COAD	0.0759838	-0.00362332	not-significant
cg23809917	PDIA6	COAD	0.0759838	-0.00228895	not-significant
cg02636234	ATF3	COAD	0.0759838	-0.00196879	not-significant
cg25974308	EIF4E	COAD	0.0759838	0.00437833	not-significant
cg12499716	POP4	COAD	0.0759838	0.0108235	not-significant
cg00267296	TPP1	COAD	0.0759838	0.0086813	not-significant
cg00352031	CREB3L1	COAD	0.0759838	0.0086813	not-significant
cg00354863	EIF4EBP1	COAD	0.0759838	0.0086813	not-significant
cg00439384	PDIA5	COAD	0.0759838	0.0086813	not-significant
cg00965110	PARN	COAD	0.0759838	0.0086813	not-significant
cg00978570	ZBTB17	COAD	0.0759838	0.0086813	not-significant
cg01562356	EIF2S2	COAD	0.0759838	0.0086813	not-significant
cg01838419	EIF2S1	COAD	0.0759838	0.0086813	not-significant
cg01999787	EXOSC8	COAD	0.0759838	0.0086813	not-significant
cg02350474	FKBP14	COAD	0.0759838	0.0086813	not-significant
cg02906787	SHC1	COAD	0.0759838	0.0086813	not-significant
cg03202477	EIF2AK3	COAD	0.0759838	0.0086813	not-significant
cg03715931	EXOSC3	COAD	0.0759838	0.0086813	not-significant
cg05618183	FUS	COAD	0.0759838	0.0086813	not-significant
cg05964363	LSM1	COAD	0.0759838	0.0086813	not-significant
cg06288632	PREB	COAD	0.0759838	0.0086813	not-significant
cg06484360	LSM4	COAD	0.0759838	0.0086813	not-significant
cg07569953	LSM1	COAD	0.0759838	0.0086813	not-significant
cg07869651	NHP2	COAD	0.0759838	0.0086813	not-significant
cg07989466	XPOT	COAD	0.0759838	0.0086813	not-significant
cg08522256	YWHAZ	COAD	0.0759838	0.0086813	not-significant
cg10098541	PDIA5	COAD	0.0759838	0.0086813	not-significant
cg10997785	HSPA5	COAD	0.0759838	0.0086813	not-significant
cg11979875	EXOSC9	COAD	0.0759838	0.0086813	not-significant
cg12019717	SEC11A	COAD	0.0759838	0.0086813	not-significant
cg12634840	NHP2	COAD	0.0759838	0.0086813	not-significant
cg13374473	LSM4	COAD	0.0759838	0.0086813	not-significant
cg13388830	NOLC1	COAD	0.0759838	0.0086813	not-significant
cg13634151	EEF2	COAD	0.0759838	0.0086813	not-significant
cg13783323	EXTL1	COAD	0.0759838	0.0086813	not-significant
cg15986668	NFYC	COAD	0.0759838	0.0086813	not-significant
cg16275903	SRPRB	COAD	0.0759838	0.0086813	not-significant
cg17308464	CALR	COAD	0.0759838	0.0086813	not-significant
cg17445557	ZBTB17	COAD	0.0759838	0.0086813	not-significant
cg18212039	EXTL1	COAD	0.0759838	0.0086813	not-significant
cg18271262	ATF3	COAD	0.0759838	0.0086813	not-significant
cg21134610	CXXC1	COAD	0.0759838	0.0086813	not-significant
cg21892708	PDIA6	COAD	0.0759838	0.0086813	not-significant
cg23020752	ATF3	COAD	0.0759838	0.0086813	not-significant
cg25546539	TPP1	COAD	0.0759838	0.0086813	not-significant
cg26974214	IFIT1	COAD	0.0759838	0.0086813	not-significant
cg04864586	EIF4E	COAD	0.0768912	0.00531181	not-significant
cg11593949	IGFBP1	COAD	0.0770333	-0.0560129	not-significant
cg27474649	CNOT4	COAD	0.0776689	0.00294951	not-significant
cg23429638	EXOSC8	COAD	0.0799084	0.00568971	not-significant
cg10144964	FUS	COAD	0.081859	-0.0023128	not-significant
cg19999829	TATDN2	COAD	0.0830367	0.00658652	not-significant
cg12382704	IMP3	COAD	0.083813	-0.00137364	not-significant
cg03233656	SLC1A4	COAD	0.0845311	0.0303084	not-significant
cg06718696	EIF4A3	COAD	0.0854884	0.0123831	not-significant
cg02712222	SSR1	COAD	0.0855502	0.0133215	not-significant
cg13979182	ADD1	COAD	0.0867486	-0.00490774	not-significant
cg21539223	DCP2	COAD	0.0888246	-0.0380826	not-significant
cg14079578	EXOSC2	COAD	0.0906797	-0.0759876	not-significant
cg10131910	YWHAZ	COAD	0.0929018	0.0050343	not-significant
cg07061145	DNAJA4	COAD	0.0947768	0.0472767	not-significant
cg13699363	EDEM1	COAD	0.0976653	-0.00188655	not-significant
cg15227302	CNOT4	COAD	0.100975	0.0104743	not-significant
cg22728323	EIF4EBP1	COAD	0.112664	-0.00118964	not-significant
cg20237960	IGFBP1	COAD	0.112777	-0.0114049	not-significant
cg17833341	SHC1	COAD	0.115482	-0.00511049	not-significant
cg12062545	NFYB	COAD	0.115934	-0.00741929	not-significant
cg02259698	PDIA6	COAD	0.122304	0.0118302	not-significant
cg13745881	SYVN1	COAD	0.12578	-0.00173724	not-significant
cg26783428	NFYC	COAD	0.12597	0.0628057	not-significant
cg03690162	BAG3	COAD	0.129726	-0.00197762	not-significant
cg13912748	NPM1	COAD	0.133744	-0.00278145	not-significant
cg04832210	MBTPS1	COAD	0.134091	-0.00697951	not-significant
cg10154626	BAG3	COAD	0.137846	-0.00307186	not-significant
cg21664310	LSM4	COAD	0.139657	-0.00131812	not-significant
cg14286928	EIF2S1	COAD	0.139683	0.00299196	not-significant
cg06401449	XPOT	COAD	0.141773	-0.00285459	not-significant
cg22027433	ERN1	COAD	0.144905	0.0309732	not-significant
cg21637282	GOSR2	COAD	0.146132	-0.001948	not-significant
cg19414266	EIF4A3	COAD	0.15426	0.00497778	not-significant
cg10926516	MBTPS1	COAD	0.16211	-0.00103546	not-significant
cg11687679	EXOSC8	COAD	0.16371	0.00570691	not-significant
cg02046226	BAG3	COAD	0.166677	-0.00743312	not-significant
cg15617847	SLC1A4	COAD	0.17649	-0.00358824	not-significant
cg15146966	XBP1	COAD	0.178012	-0.00180929	not-significant
cg07871059	ATP6V0D1	COAD	0.178559	0.0338504	not-significant
cg07328417	EXTL3	COAD	0.179806	-0.001653	not-significant
cg15831613	ATF3	COAD	0.183047	-0.00132715	not-significant
cg17397004	KDELR3	COAD	0.183512	0.0293679	not-significant
cg15538669	HSPA9	COAD	0.184497	-0.00173087	not-significant
cg00004421	EIF4A1	COAD	0.188444	0.0411732	not-significant
cg21437521	SLC1A4	COAD	0.194905	-0.00641727	not-significant
cg18940763	XBP1	COAD	0.197046	0.0424103	not-significant
cg26213496	EIF4A3	COAD	0.205707	-0.000953392	not-significant
cg24913324	SLC1A4	COAD	0.210042	-0.00401804	not-significant
cg15139248	EXOSC10	COAD	0.216521	-0.00495818	not-significant
cg05123019	ALDH18A1	COAD	0.221322	-0.0318069	not-significant
cg09510263	EIF4EBP1	COAD	0.224469	-0.00192125	not-significant
cg10503854	EIF4A3	COAD	0.233242	-0.000699647	not-significant
cg08124027	KHSRP	COAD	0.234209	0.00507552	not-significant
cg04258457	ERN1	COAD	0.251444	-0.00135881	not-significant
cg25129837	YIF1A	COAD	0.268663	-0.0137827	not-significant
cg15457390	ADD1	COAD	0.269377	0.0182208	not-significant
cg15641275	LSM1	COAD	0.272747	-0.00135816	not-significant
cg06145308	CNOT4	COAD	0.27574	0.00223319	not-significant
cg01298514	VEGFA	COAD	0.2815	-0.0173958	not-significant
cg04915414	SHC1	COAD	0.285412	-0.00585738	not-significant
cg02669349	DDIT4	COAD	0.285513	-0.00358346	not-significant
cg17301506	EIF2S2	COAD	0.29276	0.00428622	not-significant
cg19500185	LSM1	COAD	0.295518	-0.000967633	not-significant
cg10954182	NFYB	COAD	0.300503	-0.0220852	not-significant
cg12794432	DDX10	COAD	0.304261	-0.0012047	not-significant
cg15611150	SRPRB	COAD	0.308088	-0.0269524	not-significant
cg07891971	CHAC1	COAD	0.313616	0.0113679	not-significant
cg03179478	SERP1	COAD	0.314993	0.00136788	not-significant
cg08302486	LSM1	COAD	0.317563	-0.0020363	not-significant
cg06803933	VEGFA	COAD	0.321125	-0.0023544	not-significant
cg03065641	EXOSC4	COAD	0.32373	-0.00448118	not-significant
cg07981588	YWHAZ	COAD	0.328323	-0.00169494	not-significant
cg18101118	EXOSC7	COAD	0.329299	-0.0072573	not-significant
cg00273124	NHP2	COAD	0.33431	0.0265826	not-significant
cg12679980	PAIP1	COAD	0.334469	0.00305838	not-significant
cg21926698	EIF2S1	COAD	0.33665	0.000930378	not-significant
cg01668452	ATF3	COAD	0.336938	0.00195786	not-significant
cg14385175	PSAT1	COAD	0.3377	-0.00758901	not-significant
cg24513567	SEC11A	COAD	0.343289	-0.00704993	not-significant
cg01440078	SERP1	COAD	0.355195	-0.000836461	not-significant
cg23581656	SLC1A4	COAD	0.357067	-0.00143431	not-significant
cg23101910	DNAJC3	COAD	0.360452	-0.00110502	not-significant
cg15301525	ATP6V0D1	COAD	0.36236	-0.000511309	not-significant
cg12986726	CEBPB	COAD	0.369146	-0.0016234	not-significant
cg07880135	PAIP1	COAD	0.386386	0.00155034	not-significant
cg03989322	SLC30A5	COAD	0.394173	-0.0032037	not-significant
cg07315372	PAIP1	COAD	0.403688	0.00297811	not-significant
cg18022921	VEGFA	COAD	0.411422	-0.0195795	not-significant
cg13828183	PSAT1	COAD	0.415183	-0.0095914	not-significant
cg06692871	YWHAZ	COAD	0.415266	-0.000730328	not-significant
cg24145210	NPM1	COAD	0.420395	-0.00118858	not-significant
cg02216939	CREB3L2	COAD	0.428411	-0.00310307	not-significant
cg02047661	RRP9	COAD	0.432615	0.0195445	not-significant
cg24936630	DDX10	COAD	0.433927	-0.000593955	not-significant
cg13612317	KIF5B	COAD	0.439443	0.0211791	not-significant
cg07061707	IMP3	COAD	0.450695	-0.00308655	not-significant
cg03720887	YWHAZ	COAD	0.454464	-0.00185125	not-significant
cg05889321	ALDH18A1	COAD	0.456497	-0.00288735	not-significant
cg26657230	TTC37	COAD	0.461238	0.00287424	not-significant
cg09067465	HERPUD1	COAD	0.465097	0.0018593	not-significant
cg23138728	HYOU1	COAD	0.465224	-0.00138796	not-significant
cg23013392	RRP9	COAD	0.473511	0.000869069	not-significant
cg16456337	DCP2	COAD	0.474923	0.00513022	not-significant
cg19026959	CALR	COAD	0.487309	0.00241584	not-significant
cg13769004	HSPA5	COAD	0.4882	0.00147708	not-significant
cg18333807	GSK3A	COAD	0.491662	0.0012853	not-significant
cg24825027	CREB3L1	COAD	0.510921	0.0242926	not-significant
cg26868799	SYVN1	COAD	0.517347	-0.000556413	not-significant
cg21281234	ATF3	COAD	0.518046	-0.00145671	not-significant
cg03698765	POP4	COAD	0.522585	-0.00419735	not-significant
cg10336144	NFYC	COAD	0.524932	0.0151433	not-significant
cg02427764	BANF1	COAD	0.52738	-0.000926254	not-significant
cg12548454	PSAT1	COAD	0.536707	-0.00647265	not-significant
cg14233568	SLC1A4	COAD	0.538598	-0.000701641	not-significant
cg05370988	EIF4A2	COAD	0.548666	-0.00531079	not-significant
cg08910551	DIS3	COAD	0.550275	-0.00113878	not-significant
cg19057163	GOSR2	COAD	0.551071	-0.000803059	not-significant
cg07359803	HYOU1	COAD	0.556185	-0.00146843	not-significant
cg05677579	RRP9	COAD	0.556609	-0.00141548	not-significant
cg03222257	LSM1	COAD	0.560675	-0.00132499	not-significant
cg20833128	CNOT4	COAD	0.565051	0.00354065	not-significant
cg21307697	EXOSC7	COAD	0.566571	-0.000528041	not-significant
cg01959004	HYOU1	COAD	0.570713	-0.0023756	not-significant
cg22004443	PDIA6	COAD	0.571889	0.00492258	not-significant
cg00262280	CREB3L2	COAD	0.5722	-0.00635755	not-significant
cg20088969	DDIT4	COAD	0.574423	-0.00279318	not-significant
cg25557858	EXTL3	COAD	0.585094	-0.00104854	not-significant
cg00762711	FUS	COAD	0.59024	-0.00164334	not-significant
cg22319885	CNOT4	COAD	0.590267	-0.000509687	not-significant
cg13230348	ATF3	COAD	0.591118	-0.00130336	not-significant
cg17959324	GSK3A	COAD	0.591119	-0.00203539	not-significant
cg05713971	HERPUD1	COAD	0.596633	0.00093759	not-significant
cg06255524	DNAJC3	COAD	0.59672	-0.00120652	not-significant
cg00677455	CTDSP2	COAD	0.602417	-0.00161996	not-significant
cg10464585	CNOT2	COAD	0.602482	-0.000673094	not-significant
cg13803003	WIPI1	COAD	0.605689	-0.00121067	not-significant
cg02368206	HSPA9	COAD	0.605888	-0.00123082	not-significant
cg04735281	CEBPG	COAD	0.607698	-0.001919	not-significant
cg08597205	HDGF	COAD	0.614003	0.00494953	not-significant
cg12434364	EIF2AK3	COAD	0.615643	-0.000987828	not-significant
cg14356946	EIF2S2	COAD	0.615741	0.00336595	not-significant
cg06921259	FUS	COAD	0.616497	-0.00177378	not-significant
cg13284007	DCP1A	COAD	0.620752	0.00343524	not-significant
cg23199143	BANF1	COAD	0.622848	-0.00186718	not-significant
cg13527910	FKBP14	COAD	0.632592	-0.00112052	not-significant
cg25002649	CUL7	COAD	0.63384	-0.00858108	not-significant
cg21269523	EIF2AK3	COAD	0.634296	-0.000979294	not-significant
cg26059822	RRP9	COAD	0.634894	-0.00129986	not-significant
cg01682615	ADD1	COAD	0.636619	-0.00209906	not-significant
cg18006808	PPP2R5B	COAD	0.638629	0.000756745	not-significant
cg03717803	ATF3	COAD	0.638764	-0.000708065	not-significant
cg18851071	FKBP14	COAD	0.643512	-0.000599868	not-significant
cg04253913	YWHAZ	COAD	0.644354	-0.00153706	not-significant
cg02528979	SEC31A	COAD	0.646733	-0.000449069	not-significant
cg07076342	KLHDC3	COAD	0.649173	-0.000553802	not-significant
cg03777868	CNOT4	COAD	0.65094	-0.000760479	not-significant
cg26463020	SEC31A	COAD	0.653621	-0.000619141	not-significant
cg06401851	FUS	COAD	0.656537	-0.00155148	not-significant
cg11631883	YWHAZ	COAD	0.657374	0.00177284	not-significant
cg10733616	ADD1	COAD	0.658348	-0.000831677	not-significant
cg25738301	NFYB	COAD	0.662511	0.00767289	not-significant
cg02868338	EXOSC4	COAD	0.666135	0.00259517	not-significant
cg11826116	ATF4	COAD	0.673732	-0.00285901	not-significant
cg20501069	EIF4A1	COAD	0.674099	0.000929271	not-significant
cg25661781	WIPI1	COAD	0.674258	-0.00198689	not-significant
cg05914712	CEBPG	COAD	0.674936	0.000510802	not-significant
cg02289127	PREB	COAD	0.680879	-0.000748259	not-significant
cg16816226	EDEM1	COAD	0.68459	-0.000816143	not-significant
cg08036278	SYVN1	COAD	0.686571	-0.00127272	not-significant
cg18851730	CREB3L2	COAD	0.693786	-0.00461471	not-significant
cg18112117	YWHAZ	COAD	0.697995	-0.000824894	not-significant
cg19573564	DCTN1	COAD	0.699519	-0.00313621	not-significant
cg27435126	MBTPS1	COAD	0.718365	-0.00357924	not-significant
cg04096472	CREB3L2	COAD	0.721352	-0.00365403	not-significant
cg27415969	EIF4A2	COAD	0.733811	-0.00308329	not-significant
cg17808849	HERPUD1	COAD	0.739819	-0.00069543	not-significant
cg10189135	ATP6V0D1	COAD	0.748072	-0.00953087	not-significant
cg16786712	DCP1A	COAD	0.750709	-0.00158439	not-significant
cg13747794	DNAJA4	COAD	0.751875	0.00154893	not-significant
cg20067598	HYOU1	COAD	0.756809	-0.00170397	not-significant
cg19163814	EXOSC9	COAD	0.759381	-0.000700996	not-significant
cg25195100	ARFGAP1	COAD	0.768511	-0.00109449	not-significant
cg00539360	VEGFA	COAD	0.7695	0.00680901	not-significant
cg09246833	ATF4	COAD	0.77866	-0.000799359	not-significant
cg07916323	CALR	COAD	0.790803	-0.00179602	not-significant
cg27386837	NFYC	COAD	0.793053	0.00632131	not-significant
cg23790326	CHAC1	COAD	0.794111	-0.00218744	not-significant
cg05906871	ALDH18A1	COAD	0.795131	-0.000354657	not-significant
cg10505791	HYOU1	COAD	0.808217	-0.000252126	not-significant
cg10423113	DDIT4	COAD	0.808505	-0.00055062	not-significant
cg24546426	NHP2	COAD	0.809878	-0.00967382	not-significant
cg10169957	SYVN1	COAD	0.810452	-0.000307628	not-significant
cg06603828	RPS14	COAD	0.81413	-0.000756977	not-significant
cg13964906	EXOSC7	COAD	0.816494	0.000366957	not-significant
[truncated: 461 more rows]
