# Supplementary material for: Genomic and clinical features of endoplasmic reticulum stress factor in digestive system pan-cancer studies
Source: Front Oncol. 2023 Jan 9;12:1072576. doi: 10.3389/fonc.2022.1072576 (PMC9868864; doi:10.3389/fonc.2022.1072576)
Supplement: Supplementary file 9 [file Table_9.xls]

## Sheet: TableS9 correlation between gen
pathway	gene	cor	FDR	type	correlation
HALLMARK_ADIPOGENESIS	ACADVL	0.164987	0.0995359	ESCA	None
HALLMARK_ADIPOGENESIS	ADD1	-0.0154181	0.902544	ESCA	None
HALLMARK_ADIPOGENESIS	ALDH18A1	0.352388	0.000111581	ESCA	Activation
HALLMARK_ADIPOGENESIS	ARFGAP1	-0.105264	0.313315	ESCA	None
HALLMARK_ADIPOGENESIS	ASNS	0.0400019	0.731883	ESCA	None
HALLMARK_ADIPOGENESIS	ATF3	-0.140842	0.164765	ESCA	None
HALLMARK_ADIPOGENESIS	ATF4	0.0597714	0.594508	ESCA	None
HALLMARK_ADIPOGENESIS	ATF6	0.0254654	0.83476	ESCA	None
HALLMARK_ADIPOGENESIS	ATP6V0D1	0.247579	0.00962345	ESCA	Activation
HALLMARK_ADIPOGENESIS	BAG3	0.0715509	0.512484	ESCA	None
HALLMARK_ADIPOGENESIS	BANF1	0.0408126	0.726313	ESCA	None
HALLMARK_ADIPOGENESIS	CALR	0.142619	0.158845	ESCA	None
HALLMARK_ADIPOGENESIS	CCL2	-0.300497	0.00126749	ESCA	Inhibition
HALLMARK_ADIPOGENESIS	CEBPB	-0.281814	0.00274361	ESCA	Inhibition
HALLMARK_ADIPOGENESIS	CEBPG	0.105217	0.313499	ESCA	None
HALLMARK_ADIPOGENESIS	CHAC1	0.254513	0.00756989	ESCA	Activation
HALLMARK_ADIPOGENESIS	CKS1B	0.181974	0.0663749	ESCA	None
HALLMARK_ADIPOGENESIS	CNOT2	-0.256685	0.00697354	ESCA	Inhibition
HALLMARK_ADIPOGENESIS	CNOT4	0.0159552	0.898701	ESCA	None
HALLMARK_ADIPOGENESIS	CNOT6	-0.0557468	0.620475	ESCA	None
HALLMARK_ADIPOGENESIS	CREB3	0.305637	0.00101023	ESCA	Activation
HALLMARK_ADIPOGENESIS	CREB3L1	0.194588	0.0480041	ESCA	Activation
HALLMARK_ADIPOGENESIS	CREB3L2	-0.162544	0.105196	ESCA	None
HALLMARK_ADIPOGENESIS	CREB3L3	0.213758	0.0280053	ESCA	Activation
HALLMARK_ADIPOGENESIS	CREB3L4	0.183615	0.0636279	ESCA	None
HALLMARK_ADIPOGENESIS	CREBRF	-0.292461	0.00178086	ESCA	Inhibition
HALLMARK_ADIPOGENESIS	CTDSP2	-0.123514	0.228916	ESCA	None
HALLMARK_ADIPOGENESIS	CUL7	-0.0224181	0.856651	ESCA	None
HALLMARK_ADIPOGENESIS	CXCL8	-0.0175984	0.887067	ESCA	None
HALLMARK_ADIPOGENESIS	CXXC1	-0.177712	0.0740119	ESCA	None
HALLMARK_ADIPOGENESIS	DCP1A	0.14068	0.165334	ESCA	None
HALLMARK_ADIPOGENESIS	DCP2	-0.326412	0.000395784	ESCA	Inhibition
HALLMARK_ADIPOGENESIS	DCSTAMP	-0.226196	0.0191238	ESCA	Inhibition
HALLMARK_ADIPOGENESIS	DCTN1	-0.166095	0.0968335	ESCA	None
HALLMARK_ADIPOGENESIS	DDIT3	0.0369619	0.753763	ESCA	None
HALLMARK_ADIPOGENESIS	DDIT4	-0.0802648	0.458962	ESCA	None
HALLMARK_ADIPOGENESIS	DDX10	-0.042175	0.716956	ESCA	None
HALLMARK_ADIPOGENESIS	DDX11	-0.241002	0.0119392	ESCA	Inhibition
HALLMARK_ADIPOGENESIS	DIS3	0.00597864	0.962256	ESCA	None
HALLMARK_ADIPOGENESIS	DKC1	-0.0771885	0.477182	ESCA	None
HALLMARK_ADIPOGENESIS	DNAJA4	0.104967	0.314714	ESCA	None
HALLMARK_ADIPOGENESIS	DNAJB11	-0.00455288	0.972594	ESCA	None
HALLMARK_ADIPOGENESIS	DNAJB9	-0.108887	0.29484	ESCA	None
HALLMARK_ADIPOGENESIS	DNAJC3	0.0225342	0.856068	ESCA	None
HALLMARK_ADIPOGENESIS	EDC4	-0.170222	0.0881358	ESCA	None
HALLMARK_ADIPOGENESIS	EDEM1	-0.054731	0.627799	ESCA	None
HALLMARK_ADIPOGENESIS	EEF2	0.236062	0.0140045	ESCA	Activation
HALLMARK_ADIPOGENESIS	EIF2AK3	0.0545168	0.629118	ESCA	None
HALLMARK_ADIPOGENESIS	EIF2S1	0.128469	0.208827	ESCA	None
HALLMARK_ADIPOGENESIS	EIF2S2	0.094321	0.372208	ESCA	None
HALLMARK_ADIPOGENESIS	EIF2S3	0.139374	0.169498	ESCA	None
HALLMARK_ADIPOGENESIS	EIF4A1	0.116688	0.258768	ESCA	None
HALLMARK_ADIPOGENESIS	EIF4A2	-0.208253	0.0328439	ESCA	Inhibition
HALLMARK_ADIPOGENESIS	EIF4A3	0.00477964	0.971041	ESCA	None
HALLMARK_ADIPOGENESIS	EIF4E	0.17279	0.0829097	ESCA	None
HALLMARK_ADIPOGENESIS	EIF4EBP1	-0.0827281	0.443106	ESCA	None
HALLMARK_ADIPOGENESIS	EIF4G1	-0.010965	0.93007	ESCA	None
HALLMARK_ADIPOGENESIS	ERN1	0.0307731	0.797348	ESCA	None
HALLMARK_ADIPOGENESIS	EXOC2	-0.0299968	0.802284	ESCA	None
HALLMARK_ADIPOGENESIS	EXOSC1	0.22987	0.0169858	ESCA	Activation
HALLMARK_ADIPOGENESIS	EXOSC10	-0.10051	0.33825	ESCA	None
HALLMARK_ADIPOGENESIS	EXOSC2	0.138983	0.170891	ESCA	None
HALLMARK_ADIPOGENESIS	EXOSC3	0.177851	0.0738376	ESCA	None
HALLMARK_ADIPOGENESIS	EXOSC4	0.21735	0.0251127	ESCA	Activation
HALLMARK_ADIPOGENESIS	EXOSC5	0.214397	0.0275082	ESCA	Activation
HALLMARK_ADIPOGENESIS	EXOSC6	-0.295113	0.00158854	ESCA	Inhibition
HALLMARK_ADIPOGENESIS	EXOSC7	0.239669	0.012517	ESCA	Activation
HALLMARK_ADIPOGENESIS	EXOSC8	0.0880359	0.409153	ESCA	None
HALLMARK_ADIPOGENESIS	EXOSC9	-0.185108	0.0612928	ESCA	None
HALLMARK_ADIPOGENESIS	EXTL1	-0.406926	4.90974e-06	ESCA	Inhibition
HALLMARK_ADIPOGENESIS	EXTL2	-0.269138	0.00444983	ESCA	Inhibition
HALLMARK_ADIPOGENESIS	EXTL3	-0.090487	0.393778	ESCA	None
HALLMARK_ADIPOGENESIS	FKBP14	-0.321536	0.000493942	ESCA	Inhibition
HALLMARK_ADIPOGENESIS	FUS	-0.14973	0.137144	ESCA	None
HALLMARK_ADIPOGENESIS	GEMIN4	0.284723	0.00243655	ESCA	Activation
HALLMARK_ADIPOGENESIS	GFPT1	0.286023	0.00230999	ESCA	Activation
HALLMARK_ADIPOGENESIS	GOSR2	0.195052	0.0475066	ESCA	Activation
HALLMARK_ADIPOGENESIS	GSK3A	0.159402	0.112185	ESCA	None
HALLMARK_ADIPOGENESIS	HDGF	0.284629	0.00244207	ESCA	Activation
HALLMARK_ADIPOGENESIS	HERPUD1	0.0757701	0.485839	ESCA	None
HALLMARK_ADIPOGENESIS	HSP90B1	-0.169995	0.0885471	ESCA	None
HALLMARK_ADIPOGENESIS	HSPA5	0.104531	0.317047	ESCA	None
HALLMARK_ADIPOGENESIS	HSPA9	0.154682	0.123844	ESCA	None
HALLMARK_ADIPOGENESIS	HYOU1	0.229937	0.0169629	ESCA	Activation
HALLMARK_ADIPOGENESIS	IFIT1	-0.165839	0.0975399	ESCA	None
HALLMARK_ADIPOGENESIS	IGFBP1	0.143938	0.154811	ESCA	None
HALLMARK_ADIPOGENESIS	IMP3	0.351203	0.000118655	ESCA	Activation
HALLMARK_ADIPOGENESIS	KDELR3	0.158894	0.113345	ESCA	None
HALLMARK_ADIPOGENESIS	KHSRP	0.149824	0.136903	ESCA	None
HALLMARK_ADIPOGENESIS	KIF5B	-0.000830764	0.996451	ESCA	None
HALLMARK_ADIPOGENESIS	KLHDC3	0.169743	0.0890818	ESCA	None
HALLMARK_ADIPOGENESIS	LMNA	0.35056	0.000122904	ESCA	Activation
HALLMARK_ADIPOGENESIS	LSM1	-0.0901544	0.395873	ESCA	None
HALLMARK_ADIPOGENESIS	LSM4	0.290085	0.0019547	ESCA	Activation
HALLMARK_ADIPOGENESIS	MBTPS1	-0.180942	0.0682383	ESCA	None
HALLMARK_ADIPOGENESIS	MBTPS2	-0.0393205	0.736111	ESCA	None
HALLMARK_ADIPOGENESIS	MTHFD2	0.0152385	0.903178	ESCA	None
HALLMARK_ADIPOGENESIS	MYDGF	0.291858	0.001816	ESCA	Activation
HALLMARK_ADIPOGENESIS	NABP1	-0.224998	0.0198243	ESCA	Inhibition
HALLMARK_ADIPOGENESIS	NFYA	0.0448361	0.698094	ESCA	None
HALLMARK_ADIPOGENESIS	NFYB	-0.199941	0.0414857	ESCA	Inhibition
HALLMARK_ADIPOGENESIS	NFYC	0.0760569	0.483994	ESCA	None
HALLMARK_ADIPOGENESIS	NHP2	0.439877	5.6001e-07	ESCA	Activation
HALLMARK_ADIPOGENESIS	NOLC1	0.266401	0.00491636	ESCA	Activation
HALLMARK_ADIPOGENESIS	NOP14	0.349763	0.000128346	ESCA	Activation
HALLMARK_ADIPOGENESIS	NOP56	0.0139434	0.910702	ESCA	None
HALLMARK_ADIPOGENESIS	NPM1	0.208327	0.0327714	ESCA	Activation
HALLMARK_ADIPOGENESIS	PAIP1	-0.133372	0.191256	ESCA	None
HALLMARK_ADIPOGENESIS	PARN	0.0231563	0.851964	ESCA	None
HALLMARK_ADIPOGENESIS	PDIA5	0.0105533	0.932747	ESCA	None
HALLMARK_ADIPOGENESIS	PDIA6	0.112295	0.278832	ESCA	None
HALLMARK_ADIPOGENESIS	PLA2G4B	-0.12858	0.208313	ESCA	None
HALLMARK_ADIPOGENESIS	POP4	0.346498	0.000151782	ESCA	Activation
HALLMARK_ADIPOGENESIS	PPP2R5B	-0.0660063	0.550184	ESCA	None
HALLMARK_ADIPOGENESIS	PREB	0.398274	8.31192e-06	ESCA	Activation
HALLMARK_ADIPOGENESIS	PSAT1	0.163846	0.102054	ESCA	None
HALLMARK_ADIPOGENESIS	RPS14	0.164995	0.0995359	ESCA	None
HALLMARK_ADIPOGENESIS	RRP9	0.344681	0.000164647	ESCA	Activation
HALLMARK_ADIPOGENESIS	SDAD1	-0.105374	0.312783	ESCA	None
HALLMARK_ADIPOGENESIS	SEC11A	0.247426	0.00967483	ESCA	Activation
HALLMARK_ADIPOGENESIS	SEC31A	-0.237554	0.0133808	ESCA	Inhibition
HALLMARK_ADIPOGENESIS	SERP1	0.231264	0.0162659	ESCA	Activation
HALLMARK_ADIPOGENESIS	SHC1	0.0933868	0.377348	ESCA	None
HALLMARK_ADIPOGENESIS	SLC1A4	-0.0449993	0.696813	ESCA	None
HALLMARK_ADIPOGENESIS	SLC30A5	-0.0355542	0.763806	ESCA	None
HALLMARK_ADIPOGENESIS	SLC7A5	-0.076414	0.48146	ESCA	None
HALLMARK_ADIPOGENESIS	SPCS1	0.388979	1.43932e-05	ESCA	Activation
HALLMARK_ADIPOGENESIS	SPCS3	-0.264077	0.00535931	ESCA	Inhibition
HALLMARK_ADIPOGENESIS	SRPRB	0.328533	0.000356102	ESCA	Activation
HALLMARK_ADIPOGENESIS	SSR1	0.110065	0.289057	ESCA	None
HALLMARK_ADIPOGENESIS	STC2	-0.15868	0.113808	ESCA	None
HALLMARK_ADIPOGENESIS	SULT1A3	0.183179	0.0642588	ESCA	None
HALLMARK_ADIPOGENESIS	SYVN1	0.187818	0.0572563	ESCA	None
HALLMARK_ADIPOGENESIS	TATDN2	0.12516	0.22228	ESCA	None
HALLMARK_ADIPOGENESIS	TLN1	-0.0887539	0.404475	ESCA	None
HALLMARK_ADIPOGENESIS	TPP1	-0.0839925	0.435266	ESCA	None
HALLMARK_ADIPOGENESIS	TSPYL2	-0.311593	0.000775163	ESCA	Inhibition
HALLMARK_ADIPOGENESIS	TTC37	-0.161483	0.107341	ESCA	None
HALLMARK_ADIPOGENESIS	TUBB2A	0.123073	0.230837	ESCA	None
HALLMARK_ADIPOGENESIS	VEGFA	0.0425141	0.714489	ESCA	None
HALLMARK_ADIPOGENESIS	WFS1	0.271369	0.00407801	ESCA	Activation
HALLMARK_ADIPOGENESIS	WIPI1	-0.0818467	0.448605	ESCA	None
HALLMARK_ADIPOGENESIS	XBP1	0.136873	0.178695	ESCA	None
HALLMARK_ADIPOGENESIS	XPOT	-0.136043	0.181656	ESCA	None
HALLMARK_ADIPOGENESIS	YIF1A	0.38344	1.96741e-05	ESCA	Activation
HALLMARK_ADIPOGENESIS	YWHAZ	0.0354544	0.764338	ESCA	None
HALLMARK_ADIPOGENESIS	ZBTB17	-0.294054	0.00166041	ESCA	Inhibition
HALLMARK_ALLOGRAFT_REJECTION	ACADVL	-0.0669836	0.543229	ESCA	None
HALLMARK_ALLOGRAFT_REJECTION	ADD1	0.229327	0.0173017	ESCA	Activation
HALLMARK_ALLOGRAFT_REJECTION	ALDH18A1	-0.109893	0.290034	ESCA	None
HALLMARK_ALLOGRAFT_REJECTION	ARFGAP1	0.0717089	0.511365	ESCA	None
HALLMARK_ALLOGRAFT_REJECTION	ASNS	-0.167274	0.0942549	ESCA	None
HALLMARK_ALLOGRAFT_REJECTION	ATF3	0.101139	0.335097	ESCA	None
HALLMARK_ALLOGRAFT_REJECTION	ATF4	-0.113318	0.273853	ESCA	None
HALLMARK_ALLOGRAFT_REJECTION	ATF6	-0.179736	0.0703418	ESCA	None
HALLMARK_ALLOGRAFT_REJECTION	ATP6V0D1	0.148535	0.140985	ESCA	None
HALLMARK_ALLOGRAFT_REJECTION	BAG3	-0.0121495	0.922531	ESCA	None
HALLMARK_ALLOGRAFT_REJECTION	BANF1	-0.0621477	0.57701	ESCA	None
HALLMARK_ALLOGRAFT_REJECTION	CALR	0.131337	0.197883	ESCA	None
HALLMARK_ALLOGRAFT_REJECTION	CCL2	0.454889	1.89048e-07	ESCA	Activation
HALLMARK_ALLOGRAFT_REJECTION	CEBPB	0.151665	0.132023	ESCA	None
HALLMARK_ALLOGRAFT_REJECTION	CEBPG	-0.262058	0.00574889	ESCA	Inhibition
HALLMARK_ALLOGRAFT_REJECTION	CHAC1	-0.0302052	0.801028	ESCA	None
HALLMARK_ALLOGRAFT_REJECTION	CKS1B	-0.266519	0.00489977	ESCA	Inhibition
HALLMARK_ALLOGRAFT_REJECTION	CNOT2	-0.239903	0.0124239	ESCA	Inhibition
HALLMARK_ALLOGRAFT_REJECTION	CNOT4	-0.242647	0.0113637	ESCA	Inhibition
HALLMARK_ALLOGRAFT_REJECTION	CNOT6	-0.0357557	0.762605	ESCA	None
HALLMARK_ALLOGRAFT_REJECTION	CREB3	0.12067	0.241188	ESCA	None
HALLMARK_ALLOGRAFT_REJECTION	CREB3L1	0.15129	0.133063	ESCA	None
HALLMARK_ALLOGRAFT_REJECTION	CREB3L2	0.136747	0.179181	ESCA	None
HALLMARK_ALLOGRAFT_REJECTION	CREB3L3	0.182455	0.0655222	ESCA	None
HALLMARK_ALLOGRAFT_REJECTION	CREB3L4	-0.260726	0.00601327	ESCA	Inhibition
HALLMARK_ALLOGRAFT_REJECTION	CREBRF	0.206147	0.03482	ESCA	Activation
HALLMARK_ALLOGRAFT_REJECTION	CTDSP2	-0.00724289	0.953226	ESCA	None
HALLMARK_ALLOGRAFT_REJECTION	CUL7	-0.107044	0.304325	ESCA	None
HALLMARK_ALLOGRAFT_REJECTION	CXCL8	0.159944	0.111022	ESCA	None
HALLMARK_ALLOGRAFT_REJECTION	CXXC1	-0.155399	0.122132	ESCA	None
HALLMARK_ALLOGRAFT_REJECTION	DCP1A	0.144189	0.154151	ESCA	None
HALLMARK_ALLOGRAFT_REJECTION	DCP2	0.222181	0.0216789	ESCA	Activation
HALLMARK_ALLOGRAFT_REJECTION	DCSTAMP	0.35255	0.000110633	ESCA	Activation
HALLMARK_ALLOGRAFT_REJECTION	DCTN1	-0.020274	0.8715	ESCA	None
HALLMARK_ALLOGRAFT_REJECTION	DDIT3	-0.177719	0.0740119	ESCA	None
HALLMARK_ALLOGRAFT_REJECTION	DDIT4	0.126196	0.217999	ESCA	None
HALLMARK_ALLOGRAFT_REJECTION	DDX10	-0.0706587	0.518161	ESCA	None
HALLMARK_ALLOGRAFT_REJECTION	DDX11	-0.27586	0.0034753	ESCA	Inhibition
HALLMARK_ALLOGRAFT_REJECTION	DIS3	-0.131719	0.19664	ESCA	None
HALLMARK_ALLOGRAFT_REJECTION	DKC1	-0.289019	0.00203961	ESCA	Inhibition
HALLMARK_ALLOGRAFT_REJECTION	DNAJA4	-0.154756	0.123706	ESCA	None
HALLMARK_ALLOGRAFT_REJECTION	DNAJB11	-0.142949	0.157826	ESCA	None
HALLMARK_ALLOGRAFT_REJECTION	DNAJB9	0.267507	0.00472462	ESCA	Activation
HALLMARK_ALLOGRAFT_REJECTION	DNAJC3	-0.00878112	0.942938	ESCA	None
HALLMARK_ALLOGRAFT_REJECTION	EDC4	-0.035986	0.760876	ESCA	None
HALLMARK_ALLOGRAFT_REJECTION	EDEM1	0.176219	0.0766458	ESCA	None
HALLMARK_ALLOGRAFT_REJECTION	EEF2	0.0499239	0.660538	ESCA	None
HALLMARK_ALLOGRAFT_REJECTION	EIF2AK3	-0.0275695	0.820625	ESCA	None
HALLMARK_ALLOGRAFT_REJECTION	EIF2S1	-0.0788139	0.467973	ESCA	None
HALLMARK_ALLOGRAFT_REJECTION	EIF2S2	-0.105667	0.311418	ESCA	None
HALLMARK_ALLOGRAFT_REJECTION	EIF2S3	-0.0541956	0.630921	ESCA	None
HALLMARK_ALLOGRAFT_REJECTION	EIF4A1	-0.118226	0.251775	ESCA	None
HALLMARK_ALLOGRAFT_REJECTION	EIF4A2	-0.0724506	0.506672	ESCA	None
HALLMARK_ALLOGRAFT_REJECTION	EIF4A3	-0.19424	0.0483718	ESCA	Inhibition
HALLMARK_ALLOGRAFT_REJECTION	EIF4E	-0.130466	0.201123	ESCA	None
HALLMARK_ALLOGRAFT_REJECTION	EIF4EBP1	-0.170604	0.0873941	ESCA	None
HALLMARK_ALLOGRAFT_REJECTION	EIF4G1	-0.273002	0.00386049	ESCA	Inhibition
HALLMARK_ALLOGRAFT_REJECTION	ERN1	0.196273	0.0459409	ESCA	Activation
HALLMARK_ALLOGRAFT_REJECTION	EXOC2	-0.128084	0.21014	ESCA	None
HALLMARK_ALLOGRAFT_REJECTION	EXOSC1	-0.0329133	0.781985	ESCA	None
HALLMARK_ALLOGRAFT_REJECTION	EXOSC10	-0.043735	0.70609	ESCA	None
HALLMARK_ALLOGRAFT_REJECTION	EXOSC2	-0.232143	0.0158098	ESCA	Inhibition
HALLMARK_ALLOGRAFT_REJECTION	EXOSC3	-0.185638	0.0604823	ESCA	None
HALLMARK_ALLOGRAFT_REJECTION	EXOSC4	-0.160086	0.110766	ESCA	None
HALLMARK_ALLOGRAFT_REJECTION	EXOSC5	-0.257846	0.00669218	ESCA	Inhibition
HALLMARK_ALLOGRAFT_REJECTION	EXOSC6	-0.191602	0.052011	ESCA	None
HALLMARK_ALLOGRAFT_REJECTION	EXOSC7	-0.193654	0.049069	ESCA	Inhibition
HALLMARK_ALLOGRAFT_REJECTION	EXOSC8	-0.150973	0.133833	ESCA	None
HALLMARK_ALLOGRAFT_REJECTION	EXOSC9	0.00697811	0.955437	ESCA	None
HALLMARK_ALLOGRAFT_REJECTION	EXTL1	-0.0453592	0.694398	ESCA	None
HALLMARK_ALLOGRAFT_REJECTION	EXTL2	-0.0736123	0.498964	ESCA	None
HALLMARK_ALLOGRAFT_REJECTION	EXTL3	-0.0499497	0.660504	ESCA	None
HALLMARK_ALLOGRAFT_REJECTION	FKBP14	-0.056059	0.618366	ESCA	None
HALLMARK_ALLOGRAFT_REJECTION	FUS	-0.261698	0.00582734	ESCA	Inhibition
HALLMARK_ALLOGRAFT_REJECTION	GEMIN4	-0.213446	0.0282676	ESCA	Inhibition
HALLMARK_ALLOGRAFT_REJECTION	GFPT1	-0.0719229	0.509939	ESCA	None
HALLMARK_ALLOGRAFT_REJECTION	GOSR2	0.100601	0.337755	ESCA	None
HALLMARK_ALLOGRAFT_REJECTION	GSK3A	-0.214747	0.0272263	ESCA	Inhibition
HALLMARK_ALLOGRAFT_REJECTION	HDGF	-0.159452	0.112153	ESCA	None
HALLMARK_ALLOGRAFT_REJECTION	HERPUD1	0.271972	0.00399566	ESCA	Activation
HALLMARK_ALLOGRAFT_REJECTION	HSP90B1	-0.0365863	0.755774	ESCA	None
HALLMARK_ALLOGRAFT_REJECTION	HSPA5	0.0582478	0.605001	ESCA	None
HALLMARK_ALLOGRAFT_REJECTION	HSPA9	-0.186505	0.0591162	ESCA	None
HALLMARK_ALLOGRAFT_REJECTION	HYOU1	0.0596735	0.595056	ESCA	None
HALLMARK_ALLOGRAFT_REJECTION	IFIT1	0.224266	0.0202674	ESCA	Activation
HALLMARK_ALLOGRAFT_REJECTION	IGFBP1	-0.034546	0.76969	ESCA	None
HALLMARK_ALLOGRAFT_REJECTION	IMP3	-0.15568	0.121471	ESCA	None
HALLMARK_ALLOGRAFT_REJECTION	KDELR3	0.0566482	0.61437	ESCA	None
HALLMARK_ALLOGRAFT_REJECTION	KHSRP	-0.18696	0.0584693	ESCA	None
HALLMARK_ALLOGRAFT_REJECTION	KIF5B	-0.220921	0.0225757	ESCA	Inhibition
HALLMARK_ALLOGRAFT_REJECTION	KLHDC3	-0.176525	0.0762292	ESCA	None
HALLMARK_ALLOGRAFT_REJECTION	LMNA	-0.0202394	0.8715	ESCA	None
HALLMARK_ALLOGRAFT_REJECTION	LSM1	-0.174256	0.0803232	ESCA	None
HALLMARK_ALLOGRAFT_REJECTION	LSM4	-0.280736	0.00286992	ESCA	Inhibition
HALLMARK_ALLOGRAFT_REJECTION	MBTPS1	-0.00956105	0.939337	ESCA	None
HALLMARK_ALLOGRAFT_REJECTION	MBTPS2	-0.0801557	0.459445	ESCA	None
HALLMARK_ALLOGRAFT_REJECTION	MTHFD2	-0.199915	0.041506	ESCA	Inhibition
HALLMARK_ALLOGRAFT_REJECTION	MYDGF	0.202723	0.0383003	ESCA	Activation
HALLMARK_ALLOGRAFT_REJECTION	NABP1	0.181936	0.0664292	ESCA	None
HALLMARK_ALLOGRAFT_REJECTION	NFYA	-0.170093	0.0883949	ESCA	None
HALLMARK_ALLOGRAFT_REJECTION	NFYB	-0.20753	0.0335308	ESCA	Inhibition
HALLMARK_ALLOGRAFT_REJECTION	NFYC	-0.108205	0.298421	ESCA	None
HALLMARK_ALLOGRAFT_REJECTION	NHP2	-0.132538	0.193762	ESCA	None
HALLMARK_ALLOGRAFT_REJECTION	NOLC1	-0.161094	0.108264	ESCA	None
HALLMARK_ALLOGRAFT_REJECTION	NOP14	-0.137628	0.175696	ESCA	None
HALLMARK_ALLOGRAFT_REJECTION	NOP56	-0.185901	0.0600736	ESCA	None
HALLMARK_ALLOGRAFT_REJECTION	NPM1	-0.0498678	0.660651	ESCA	None
HALLMARK_ALLOGRAFT_REJECTION	PAIP1	-0.242111	0.011534	ESCA	Inhibition
HALLMARK_ALLOGRAFT_REJECTION	PARN	-0.215604	0.026516	ESCA	Inhibition
HALLMARK_ALLOGRAFT_REJECTION	PDIA5	-0.0118103	0.924734	ESCA	None
HALLMARK_ALLOGRAFT_REJECTION	PDIA6	-0.109516	0.291627	ESCA	None
HALLMARK_ALLOGRAFT_REJECTION	PLA2G4B	-0.190101	0.0539569	ESCA	None
HALLMARK_ALLOGRAFT_REJECTION	POP4	-0.10396	0.320041	ESCA	None
HALLMARK_ALLOGRAFT_REJECTION	PPP2R5B	0.165575	0.0981525	ESCA	None
HALLMARK_ALLOGRAFT_REJECTION	PREB	-0.113824	0.271477	ESCA	None
HALLMARK_ALLOGRAFT_REJECTION	PSAT1	-0.289351	0.00201277	ESCA	Inhibition
HALLMARK_ALLOGRAFT_REJECTION	RPS14	0.100787	0.337007	ESCA	None
HALLMARK_ALLOGRAFT_REJECTION	RRP9	-0.0615169	0.581694	ESCA	None
HALLMARK_ALLOGRAFT_REJECTION	SDAD1	-0.145416	0.1506	ESCA	None
HALLMARK_ALLOGRAFT_REJECTION	SEC11A	-0.056463	0.615355	ESCA	None
HALLMARK_ALLOGRAFT_REJECTION	SEC31A	0.105337	0.312896	ESCA	None
HALLMARK_ALLOGRAFT_REJECTION	SERP1	-0.0792491	0.465253	ESCA	None
HALLMARK_ALLOGRAFT_REJECTION	SHC1	-0.075509	0.487375	ESCA	None
HALLMARK_ALLOGRAFT_REJECTION	SLC1A4	-0.0865395	0.41835	ESCA	None
HALLMARK_ALLOGRAFT_REJECTION	SLC30A5	-0.0555797	0.621551	ESCA	None
HALLMARK_ALLOGRAFT_REJECTION	SLC7A5	-0.0771777	0.477182	ESCA	None
HALLMARK_ALLOGRAFT_REJECTION	SPCS1	0.0655197	0.552701	ESCA	None
HALLMARK_ALLOGRAFT_REJECTION	SPCS3	0.296657	0.00149536	ESCA	Activation
HALLMARK_ALLOGRAFT_REJECTION	SRPRB	-0.189777	0.0544306	ESCA	None
HALLMARK_ALLOGRAFT_REJECTION	SSR1	-0.167397	0.0940557	ESCA	None
HALLMARK_ALLOGRAFT_REJECTION	STC2	-0.106359	0.307801	ESCA	None
HALLMARK_ALLOGRAFT_REJECTION	SULT1A3	-0.0196065	0.875659	ESCA	None
HALLMARK_ALLOGRAFT_REJECTION	SYVN1	0.162875	0.104399	ESCA	None
HALLMARK_ALLOGRAFT_REJECTION	TATDN2	0.102323	0.329082	ESCA	None
HALLMARK_ALLOGRAFT_REJECTION	TLN1	0.297385	0.00144346	ESCA	Activation
HALLMARK_ALLOGRAFT_REJECTION	TPP1	0.296313	0.00151397	ESCA	Activation
HALLMARK_ALLOGRAFT_REJECTION	TSPYL2	0.0501618	0.659159	ESCA	None
HALLMARK_ALLOGRAFT_REJECTION	TTC37	0.0869876	0.415514	ESCA	None
HALLMARK_ALLOGRAFT_REJECTION	TUBB2A	0.0829857	0.441747	ESCA	None
HALLMARK_ALLOGRAFT_REJECTION	VEGFA	-0.121237	0.239037	ESCA	None
HALLMARK_ALLOGRAFT_REJECTION	WFS1	-0.117002	0.257434	ESCA	None
HALLMARK_ALLOGRAFT_REJECTION	WIPI1	-0.115854	0.262667	ESCA	None
HALLMARK_ALLOGRAFT_REJECTION	XBP1	0.150575	0.134893	ESCA	None
HALLMARK_ALLOGRAFT_REJECTION	XPOT	-0.349853	0.000127987	ESCA	Inhibition
HALLMARK_ALLOGRAFT_REJECTION	YIF1A	0.106879	0.305155	ESCA	None
HALLMARK_ALLOGRAFT_REJECTION	YWHAZ	-0.211322	0.0299299	ESCA	Inhibition
HALLMARK_ALLOGRAFT_REJECTION	ZBTB17	0.104595	0.316681	ESCA	None
HALLMARK_ANDROGEN_RESPONSE	ACADVL	-0.207484	0.0335556	ESCA	Inhibition
HALLMARK_ANDROGEN_RESPONSE	ADD1	-0.168379	0.0921199	ESCA	None
HALLMARK_ANDROGEN_RESPONSE	ALDH18A1	0.0366426	0.755561	ESCA	None
HALLMARK_ANDROGEN_RESPONSE	ARFGAP1	-0.164816	0.0997915	ESCA	None
HALLMARK_ANDROGEN_RESPONSE	ASNS	-0.146055	0.148354	ESCA	None
HALLMARK_ANDROGEN_RESPONSE	ATF3	-0.00135317	0.993715	ESCA	None
HALLMARK_ANDROGEN_RESPONSE	ATF4	-0.109516	0.291627	ESCA	None
HALLMARK_ANDROGEN_RESPONSE	ATF6	0.225	0.0198243	ESCA	Activation
HALLMARK_ANDROGEN_RESPONSE	ATP6V0D1	0.118388	0.25118	ESCA	None
HALLMARK_ANDROGEN_RESPONSE	BAG3	0.164052	0.101531	ESCA	None
HALLMARK_ANDROGEN_RESPONSE	BANF1	-0.334105	0.000274665	ESCA	Inhibition
HALLMARK_ANDROGEN_RESPONSE	CALR	-0.12148	0.237898	ESCA	None
HALLMARK_ANDROGEN_RESPONSE	CCL2	-0.0368293	0.754744	ESCA	None
HALLMARK_ANDROGEN_RESPONSE	CEBPB	0.0640378	0.563656	ESCA	None
HALLMARK_ANDROGEN_RESPONSE	CEBPG	-0.0658972	0.550889	ESCA	None
HALLMARK_ANDROGEN_RESPONSE	CHAC1	0.151017	0.133746	ESCA	None
HALLMARK_ANDROGEN_RESPONSE	CKS1B	-0.17782	0.0738605	ESCA	None
HALLMARK_ANDROGEN_RESPONSE	CNOT2	-0.174064	0.0806942	ESCA	None
HALLMARK_ANDROGEN_RESPONSE	CNOT4	0.113663	0.272217	ESCA	None
HALLMARK_ANDROGEN_RESPONSE	CNOT6	0.0870367	0.415365	ESCA	None
HALLMARK_ANDROGEN_RESPONSE	CREB3	-0.0146256	0.90621	ESCA	None
HALLMARK_ANDROGEN_RESPONSE	CREB3L1	0.139514	0.169061	ESCA	None
HALLMARK_ANDROGEN_RESPONSE	CREB3L2	0.209457	0.0317144	ESCA	Activation
HALLMARK_ANDROGEN_RESPONSE	CREB3L3	0.0492017	0.665959	ESCA	None
HALLMARK_ANDROGEN_RESPONSE	CREB3L4	-0.179833	0.0701512	ESCA	None
HALLMARK_ANDROGEN_RESPONSE	CREBRF	-0.0202325	0.8715	ESCA	None
HALLMARK_ANDROGEN_RESPONSE	CTDSP2	0.151263	0.133102	ESCA	None
HALLMARK_ANDROGEN_RESPONSE	CUL7	-0.106386	0.307753	ESCA	None
HALLMARK_ANDROGEN_RESPONSE	CXCL8	0.138732	0.171762	ESCA	None
HALLMARK_ANDROGEN_RESPONSE	CXXC1	-0.307502	0.000929363	ESCA	Inhibition
HALLMARK_ANDROGEN_RESPONSE	DCP1A	0.0852483	0.427234	ESCA	None
HALLMARK_ANDROGEN_RESPONSE	DCP2	0.0670622	0.542888	ESCA	None
HALLMARK_ANDROGEN_RESPONSE	DCSTAMP	0.00480365	0.971041	ESCA	None
HALLMARK_ANDROGEN_RESPONSE	DCTN1	-0.295116	0.00158854	ESCA	Inhibition
HALLMARK_ANDROGEN_RESPONSE	DDIT3	-0.193806	0.0489357	ESCA	Inhibition
HALLMARK_ANDROGEN_RESPONSE	DDIT4	0.12435	0.22567	ESCA	None
HALLMARK_ANDROGEN_RESPONSE	DDX10	-0.336014	0.000253051	ESCA	Inhibition
HALLMARK_ANDROGEN_RESPONSE	DDX11	-0.310728	0.000806154	ESCA	Inhibition
HALLMARK_ANDROGEN_RESPONSE	DIS3	0.236167	0.0139597	ESCA	Activation
HALLMARK_ANDROGEN_RESPONSE	DKC1	-0.336971	0.00024197	ESCA	Inhibition
HALLMARK_ANDROGEN_RESPONSE	DNAJA4	0.166931	0.094986	ESCA	None
HALLMARK_ANDROGEN_RESPONSE	DNAJB11	-0.235012	0.0144725	ESCA	Inhibition
HALLMARK_ANDROGEN_RESPONSE	DNAJB9	0.165049	0.0995054	ESCA	None
HALLMARK_ANDROGEN_RESPONSE	DNAJC3	0.207311	0.0337476	ESCA	Activation
HALLMARK_ANDROGEN_RESPONSE	EDC4	-0.118163	0.252026	ESCA	None
HALLMARK_ANDROGEN_RESPONSE	EDEM1	0.333289	0.000285275	ESCA	Activation
HALLMARK_ANDROGEN_RESPONSE	EEF2	0.0737186	0.498175	ESCA	None
HALLMARK_ANDROGEN_RESPONSE	EIF2AK3	0.175145	0.0785597	ESCA	None
HALLMARK_ANDROGEN_RESPONSE	EIF2S1	0.273195	0.0038355	ESCA	Activation
HALLMARK_ANDROGEN_RESPONSE	EIF2S2	-0.185098	0.0612928	ESCA	None
HALLMARK_ANDROGEN_RESPONSE	EIF2S3	0.0351352	0.766606	ESCA	None
HALLMARK_ANDROGEN_RESPONSE	EIF4A1	-0.0334664	0.778198	ESCA	None
HALLMARK_ANDROGEN_RESPONSE	EIF4A2	-0.065712	0.551817	ESCA	None
HALLMARK_ANDROGEN_RESPONSE	EIF4A3	-0.103773	0.321106	ESCA	None
HALLMARK_ANDROGEN_RESPONSE	EIF4E	0.267994	0.00464404	ESCA	Activation
HALLMARK_ANDROGEN_RESPONSE	EIF4EBP1	-0.234834	0.0145435	ESCA	Inhibition
HALLMARK_ANDROGEN_RESPONSE	EIF4G1	0.0607347	0.587713	ESCA	None
HALLMARK_ANDROGEN_RESPONSE	ERN1	0.121139	0.239422	ESCA	None
HALLMARK_ANDROGEN_RESPONSE	EXOC2	-0.0187487	0.880223	ESCA	None
HALLMARK_ANDROGEN_RESPONSE	EXOSC1	-0.270696	0.00418692	ESCA	Inhibition
HALLMARK_ANDROGEN_RESPONSE	EXOSC10	-0.102618	0.327456	ESCA	None
HALLMARK_ANDROGEN_RESPONSE	EXOSC2	-0.262932	0.00557253	ESCA	Inhibition
HALLMARK_ANDROGEN_RESPONSE	EXOSC3	-0.169667	0.0892576	ESCA	None
HALLMARK_ANDROGEN_RESPONSE	EXOSC4	-0.263256	0.00551106	ESCA	Inhibition
HALLMARK_ANDROGEN_RESPONSE	EXOSC5	-0.395664	9.62021e-06	ESCA	Inhibition
HALLMARK_ANDROGEN_RESPONSE	EXOSC6	-0.217044	0.0253449	ESCA	Inhibition
HALLMARK_ANDROGEN_RESPONSE	EXOSC7	-0.195972	0.0462734	ESCA	Inhibition
HALLMARK_ANDROGEN_RESPONSE	EXOSC8	-0.243687	0.0109878	ESCA	Inhibition
HALLMARK_ANDROGEN_RESPONSE	EXOSC9	-0.259092	0.00638931	ESCA	Inhibition
HALLMARK_ANDROGEN_RESPONSE	EXTL1	-0.203488	0.0374905	ESCA	Inhibition
HALLMARK_ANDROGEN_RESPONSE	EXTL2	-0.0658415	0.551107	ESCA	None
HALLMARK_ANDROGEN_RESPONSE	EXTL3	0.121391	0.238288	ESCA	None
HALLMARK_ANDROGEN_RESPONSE	FKBP14	0.122562	0.233166	ESCA	None
HALLMARK_ANDROGEN_RESPONSE	FUS	-0.385329	1.76603e-05	ESCA	Inhibition
HALLMARK_ANDROGEN_RESPONSE	GEMIN4	-0.0293743	0.806877	ESCA	None
HALLMARK_ANDROGEN_RESPONSE	GFPT1	0.13626	0.18105	ESCA	None
HALLMARK_ANDROGEN_RESPONSE	GOSR2	0.0972775	0.355199	ESCA	None
HALLMARK_ANDROGEN_RESPONSE	GSK3A	-0.131419	0.197578	ESCA	None
HALLMARK_ANDROGEN_RESPONSE	HDGF	-0.0397497	0.733831	ESCA	None
HALLMARK_ANDROGEN_RESPONSE	HERPUD1	0.0808255	0.455649	ESCA	None
HALLMARK_ANDROGEN_RESPONSE	HSP90B1	-0.233844	0.0150034	ESCA	Inhibition
HALLMARK_ANDROGEN_RESPONSE	HSPA5	0.0177254	0.886045	ESCA	None
HALLMARK_ANDROGEN_RESPONSE	HSPA9	-0.036434	0.757006	ESCA	None
HALLMARK_ANDROGEN_RESPONSE	HYOU1	-0.0905859	0.393326	ESCA	None
HALLMARK_ANDROGEN_RESPONSE	IFIT1	-0.0924597	0.382488	ESCA	None
HALLMARK_ANDROGEN_RESPONSE	IGFBP1	0.0757706	0.485839	ESCA	None
HALLMARK_ANDROGEN_RESPONSE	IMP3	-0.153755	0.126215	ESCA	None
HALLMARK_ANDROGEN_RESPONSE	KDELR3	0.133032	0.192286	ESCA	None
HALLMARK_ANDROGEN_RESPONSE	KHSRP	-0.0255324	0.834348	ESCA	None
HALLMARK_ANDROGEN_RESPONSE	KIF5B	0.18234	0.0657131	ESCA	None
HALLMARK_ANDROGEN_RESPONSE	KLHDC3	-0.162384	0.105471	ESCA	None
HALLMARK_ANDROGEN_RESPONSE	LMNA	0.339815	0.000208308	ESCA	Activation
HALLMARK_ANDROGEN_RESPONSE	LSM1	-0.251568	0.00840006	ESCA	Inhibition
HALLMARK_ANDROGEN_RESPONSE	LSM4	-0.260918	0.00598073	ESCA	Inhibition
HALLMARK_ANDROGEN_RESPONSE	MBTPS1	-0.0189207	0.879472	ESCA	None
HALLMARK_ANDROGEN_RESPONSE	MBTPS2	0.0929094	0.380153	ESCA	None
HALLMARK_ANDROGEN_RESPONSE	MTHFD2	-0.0269491	0.825311	ESCA	None
HALLMARK_ANDROGEN_RESPONSE	MYDGF	0.0469672	0.682615	ESCA	None
HALLMARK_ANDROGEN_RESPONSE	NABP1	0.00257574	0.986066	ESCA	None
HALLMARK_ANDROGEN_RESPONSE	NFYA	-0.00143117	0.993342	ESCA	None
HALLMARK_ANDROGEN_RESPONSE	NFYB	-0.184924	0.0615093	ESCA	None
HALLMARK_ANDROGEN_RESPONSE	NFYC	-0.213277	0.0284064	ESCA	Inhibition
HALLMARK_ANDROGEN_RESPONSE	NHP2	-0.15595	0.120757	ESCA	None
HALLMARK_ANDROGEN_RESPONSE	NOLC1	0.0632905	0.568884	ESCA	None
HALLMARK_ANDROGEN_RESPONSE	NOP14	0.0101814	0.935228	ESCA	None
HALLMARK_ANDROGEN_RESPONSE	NOP56	-0.272995	0.00386049	ESCA	Inhibition
HALLMARK_ANDROGEN_RESPONSE	NPM1	-0.152516	0.129758	ESCA	None
HALLMARK_ANDROGEN_RESPONSE	PAIP1	0.0328496	0.782388	ESCA	None
HALLMARK_ANDROGEN_RESPONSE	PARN	-0.144869	0.152112	ESCA	None
HALLMARK_ANDROGEN_RESPONSE	PDIA5	-0.0820429	0.447235	ESCA	None
HALLMARK_ANDROGEN_RESPONSE	PDIA6	-0.0721821	0.508115	ESCA	None
HALLMARK_ANDROGEN_RESPONSE	PLA2G4B	-0.0973225	0.354946	ESCA	None
HALLMARK_ANDROGEN_RESPONSE	POP4	-0.0307583	0.797364	ESCA	None
HALLMARK_ANDROGEN_RESPONSE	PPP2R5B	0.1072	0.303496	ESCA	None
HALLMARK_ANDROGEN_RESPONSE	PREB	-0.112155	0.279465	ESCA	None
HALLMARK_ANDROGEN_RESPONSE	PSAT1	-0.129831	0.203734	ESCA	None
HALLMARK_ANDROGEN_RESPONSE	RPS14	-0.196198	0.0460086	ESCA	Inhibition
HALLMARK_ANDROGEN_RESPONSE	RRP9	-0.159406	0.112185	ESCA	None
HALLMARK_ANDROGEN_RESPONSE	SDAD1	-0.0435555	0.707382	ESCA	None
HALLMARK_ANDROGEN_RESPONSE	SEC11A	-0.031901	0.789692	ESCA	None
HALLMARK_ANDROGEN_RESPONSE	SEC31A	0.0358064	0.7624	ESCA	None
HALLMARK_ANDROGEN_RESPONSE	SERP1	0.0985073	0.348359	ESCA	None
HALLMARK_ANDROGEN_RESPONSE	SHC1	0.147577	0.144061	ESCA	None
HALLMARK_ANDROGEN_RESPONSE	SLC1A4	-0.039066	0.737777	ESCA	None
HALLMARK_ANDROGEN_RESPONSE	SLC30A5	-0.131598	0.197072	ESCA	None
HALLMARK_ANDROGEN_RESPONSE	SLC7A5	0.0277327	0.81934	ESCA	None
HALLMARK_ANDROGEN_RESPONSE	SPCS1	-0.0519282	0.647736	ESCA	None
HALLMARK_ANDROGEN_RESPONSE	SPCS3	0.144053	0.154462	ESCA	None
HALLMARK_ANDROGEN_RESPONSE	SRPRB	0.12561	0.220524	ESCA	None
HALLMARK_ANDROGEN_RESPONSE	SSR1	0.107428	0.302354	ESCA	None
HALLMARK_ANDROGEN_RESPONSE	STC2	0.0230422	0.852686	ESCA	None
HALLMARK_ANDROGEN_RESPONSE	SULT1A3	-0.188848	0.0557115	ESCA	None
HALLMARK_ANDROGEN_RESPONSE	SYVN1	0.0680103	0.536031	ESCA	None
HALLMARK_ANDROGEN_RESPONSE	TATDN2	-0.0834272	0.43925	ESCA	None
HALLMARK_ANDROGEN_RESPONSE	TLN1	-0.0141067	0.909458	ESCA	None
HALLMARK_ANDROGEN_RESPONSE	TPP1	-0.00596046	0.962256	ESCA	None
HALLMARK_ANDROGEN_RESPONSE	TSPYL2	-0.218514	0.0242893	ESCA	Inhibition
HALLMARK_ANDROGEN_RESPONSE	TTC37	0.159145	0.112733	ESCA	None
HALLMARK_ANDROGEN_RESPONSE	TUBB2A	0.207169	0.0338646	ESCA	Activation
HALLMARK_ANDROGEN_RESPONSE	VEGFA	0.167923	0.0929577	ESCA	None
HALLMARK_ANDROGEN_RESPONSE	WFS1	-0.0554711	0.622066	ESCA	None
HALLMARK_ANDROGEN_RESPONSE	WIPI1	0.0963579	0.360215	ESCA	None
HALLMARK_ANDROGEN_RESPONSE	XBP1	0.0989806	0.346188	ESCA	None
HALLMARK_ANDROGEN_RESPONSE	XPOT	0.0137294	0.912005	ESCA	None
HALLMARK_ANDROGEN_RESPONSE	YIF1A	-0.101709	0.332303	ESCA	None
HALLMARK_ANDROGEN_RESPONSE	YWHAZ	0.142616	0.158845	ESCA	None
HALLMARK_ANDROGEN_RESPONSE	ZBTB17	-0.265233	0.00514322	ESCA	Inhibition
HALLMARK_ANGIOGENESIS	ACADVL	-0.231544	0.0161186	ESCA	Inhibition
HALLMARK_ANGIOGENESIS	ADD1	0.126958	0.214884	ESCA	None
HALLMARK_ANGIOGENESIS	ALDH18A1	-0.19408	0.0485431	ESCA	Inhibition
HALLMARK_ANGIOGENESIS	ARFGAP1	0.0367424	0.755265	ESCA	None
HALLMARK_ANGIOGENESIS	ASNS	-0.217434	0.0250566	ESCA	Inhibition
HALLMARK_ANGIOGENESIS	ATF3	0.00701252	0.955231	ESCA	None
HALLMARK_ANGIOGENESIS	ATF4	-0.11848	0.25088	ESCA	None
HALLMARK_ANGIOGENESIS	ATF6	0.0232978	0.851231	ESCA	None
HALLMARK_ANGIOGENESIS	ATP6V0D1	0.0382098	0.744558	ESCA	None
HALLMARK_ANGIOGENESIS	BAG3	0.0561219	0.617934	ESCA	None
HALLMARK_ANGIOGENESIS	BANF1	-0.0253909	0.835016	ESCA	None
HALLMARK_ANGIOGENESIS	CALR	-0.00640668	0.959201	ESCA	None
HALLMARK_ANGIOGENESIS	CCL2	0.471027	5.50452e-08	ESCA	Activation
HALLMARK_ANGIOGENESIS	CEBPB	0.270372	0.00423843	ESCA	Activation
HALLMARK_ANGIOGENESIS	CEBPG	-0.225934	0.0192554	ESCA	Inhibition
HALLMARK_ANGIOGENESIS	CHAC1	-0.224299	0.0202612	ESCA	Inhibition
HALLMARK_ANGIOGENESIS	CKS1B	-0.127354	0.213192	ESCA	None
HALLMARK_ANGIOGENESIS	CNOT2	-0.101664	0.332462	ESCA	None
HALLMARK_ANGIOGENESIS	CNOT4	-0.129381	0.205205	ESCA	None
HALLMARK_ANGIOGENESIS	CNOT6	-0.154603	0.124063	ESCA	None
HALLMARK_ANGIOGENESIS	CREB3	0.13992	0.167852	ESCA	None
HALLMARK_ANGIOGENESIS	CREB3L1	0.176666	0.0759333	ESCA	None
HALLMARK_ANGIOGENESIS	CREB3L2	0.257025	0.00689981	ESCA	Activation
HALLMARK_ANGIOGENESIS	CREB3L3	-0.0640079	0.563834	ESCA	None
HALLMARK_ANGIOGENESIS	CREB3L4	-0.274464	0.00366067	ESCA	Inhibition
HALLMARK_ANGIOGENESIS	CREBRF	0.198336	0.0434218	ESCA	Activation
HALLMARK_ANGIOGENESIS	CTDSP2	0.160965	0.10857	ESCA	None
HALLMARK_ANGIOGENESIS	CUL7	0.0175532	0.88721	ESCA	None
HALLMARK_ANGIOGENESIS	CXCL8	0.129672	0.20409	ESCA	None
HALLMARK_ANGIOGENESIS	CXXC1	-0.1427	0.158663	ESCA	None
HALLMARK_ANGIOGENESIS	DCP1A	-0.0841999	0.433826	ESCA	None
HALLMARK_ANGIOGENESIS	DCP2	0.124977	0.222993	ESCA	None
HALLMARK_ANGIOGENESIS	DCSTAMP	0.351699	0.000115588	ESCA	Activation
HALLMARK_ANGIOGENESIS	DCTN1	0.0205315	0.870135	ESCA	None
HALLMARK_ANGIOGENESIS	DDIT3	-0.0916619	0.387401	ESCA	None
HALLMARK_ANGIOGENESIS	DDIT4	0.0971377	0.355995	ESCA	None
HALLMARK_ANGIOGENESIS	DDX10	-0.0706914	0.518057	ESCA	None
HALLMARK_ANGIOGENESIS	DDX11	-0.274447	0.00366114	ESCA	Inhibition
HALLMARK_ANGIOGENESIS	DIS3	-0.204324	0.0366215	ESCA	Inhibition
HALLMARK_ANGIOGENESIS	DKC1	-0.28062	0.00287949	ESCA	Inhibition
HALLMARK_ANGIOGENESIS	DNAJA4	0.0447126	0.698863	ESCA	None
HALLMARK_ANGIOGENESIS	DNAJB11	-0.0814402	0.451382	ESCA	None
HALLMARK_ANGIOGENESIS	DNAJB9	0.331915	0.000304775	ESCA	Activation
HALLMARK_ANGIOGENESIS	DNAJC3	0.0780814	0.471818	ESCA	None
HALLMARK_ANGIOGENESIS	EDC4	-0.0871689	0.414559	ESCA	None
HALLMARK_ANGIOGENESIS	EDEM1	0.132081	0.195302	ESCA	None
HALLMARK_ANGIOGENESIS	EEF2	0.0786488	0.469021	ESCA	None
HALLMARK_ANGIOGENESIS	EIF2AK3	-0.0686834	0.53111	ESCA	None
HALLMARK_ANGIOGENESIS	EIF2S1	0.098101	0.350628	ESCA	None
HALLMARK_ANGIOGENESIS	EIF2S2	-0.147441	0.144356	ESCA	None
HALLMARK_ANGIOGENESIS	EIF2S3	-0.138711	0.171806	ESCA	None
HALLMARK_ANGIOGENESIS	EIF4A1	-0.00247778	0.986544	ESCA	None
HALLMARK_ANGIOGENESIS	EIF4A2	-0.0310612	0.795404	ESCA	None
HALLMARK_ANGIOGENESIS	EIF4A3	-0.00810634	0.948287	ESCA	None
HALLMARK_ANGIOGENESIS	EIF4E	-0.139295	0.169805	ESCA	None
HALLMARK_ANGIOGENESIS	EIF4EBP1	-0.0910829	0.39098	ESCA	None
HALLMARK_ANGIOGENESIS	EIF4G1	-0.0534827	0.636181	ESCA	None
HALLMARK_ANGIOGENESIS	ERN1	-0.0188992	0.879472	ESCA	None
HALLMARK_ANGIOGENESIS	EXOC2	-0.0938775	0.374395	ESCA	None
HALLMARK_ANGIOGENESIS	EXOSC1	-0.194434	0.0481826	ESCA	Inhibition
HALLMARK_ANGIOGENESIS	EXOSC10	-0.0466373	0.684534	ESCA	None
HALLMARK_ANGIOGENESIS	EXOSC2	-0.142872	0.158107	ESCA	None
HALLMARK_ANGIOGENESIS	EXOSC3	-0.145348	0.150784	ESCA	None
HALLMARK_ANGIOGENESIS	EXOSC4	-0.0986851	0.347444	ESCA	None
HALLMARK_ANGIOGENESIS	EXOSC5	-0.33594	0.000253844	ESCA	Inhibition
HALLMARK_ANGIOGENESIS	EXOSC6	-0.0989855	0.346188	ESCA	None
HALLMARK_ANGIOGENESIS	EXOSC7	-0.213034	0.0285985	ESCA	Inhibition
HALLMARK_ANGIOGENESIS	EXOSC8	-0.229965	0.0169558	ESCA	Inhibition
HALLMARK_ANGIOGENESIS	EXOSC9	-0.0666031	0.545808	ESCA	None
HALLMARK_ANGIOGENESIS	EXTL1	0.185188	0.0612	ESCA	None
HALLMARK_ANGIOGENESIS	EXTL2	0.205411	0.035525	ESCA	Activation
HALLMARK_ANGIOGENESIS	EXTL3	0.151249	0.133113	ESCA	None
HALLMARK_ANGIOGENESIS	FKBP14	0.260835	0.00598785	ESCA	Activation
HALLMARK_ANGIOGENESIS	FUS	-0.206552	0.0344764	ESCA	Inhibition
HALLMARK_ANGIOGENESIS	GEMIN4	-0.130523	0.200925	ESCA	None
HALLMARK_ANGIOGENESIS	GFPT1	-0.106278	0.308011	ESCA	None
HALLMARK_ANGIOGENESIS	GOSR2	0.070109	0.521557	ESCA	None
HALLMARK_ANGIOGENESIS	GSK3A	-0.175248	0.0783794	ESCA	None
HALLMARK_ANGIOGENESIS	HDGF	-0.258407	0.00654086	ESCA	Inhibition
HALLMARK_ANGIOGENESIS	HERPUD1	0.150871	0.134061	ESCA	None
HALLMARK_ANGIOGENESIS	HSP90B1	-0.049142	0.666324	ESCA	None
HALLMARK_ANGIOGENESIS	HSPA5	0.174946	0.0789654	ESCA	None
HALLMARK_ANGIOGENESIS	HSPA9	-0.154709	0.1238	ESCA	None
HALLMARK_ANGIOGENESIS	HYOU1	0.0309233	0.796314	ESCA	None
HALLMARK_ANGIOGENESIS	IFIT1	0.0127154	0.918416	ESCA	None
HALLMARK_ANGIOGENESIS	IGFBP1	0.021519	0.863061	ESCA	None
HALLMARK_ANGIOGENESIS	IMP3	-0.206525	0.0344812	ESCA	Inhibition
HALLMARK_ANGIOGENESIS	KDELR3	0.233451	0.0151921	ESCA	Activation
HALLMARK_ANGIOGENESIS	KHSRP	-0.062311	0.57609	ESCA	None
HALLMARK_ANGIOGENESIS	KIF5B	-0.0104335	0.933519	ESCA	None
HALLMARK_ANGIOGENESIS	KLHDC3	-0.143184	0.157019	ESCA	None
HALLMARK_ANGIOGENESIS	LMNA	0.125547	0.220635	ESCA	None
HALLMARK_ANGIOGENESIS	LSM1	-0.126362	0.217332	ESCA	None
HALLMARK_ANGIOGENESIS	LSM4	-0.202296	0.0387344	ESCA	Inhibition
HALLMARK_ANGIOGENESIS	MBTPS1	-0.0117613	0.925056	ESCA	None
HALLMARK_ANGIOGENESIS	MBTPS2	-0.0183406	0.883186	ESCA	None
HALLMARK_ANGIOGENESIS	MTHFD2	-0.150278	0.13555	ESCA	None
HALLMARK_ANGIOGENESIS	MYDGF	0.198061	0.0437836	ESCA	Activation
HALLMARK_ANGIOGENESIS	NABP1	0.169415	0.0899088	ESCA	None
HALLMARK_ANGIOGENESIS	NFYA	-0.12942	0.205107	ESCA	None
HALLMARK_ANGIOGENESIS	NFYB	0.0288973	0.810486	ESCA	None
HALLMARK_ANGIOGENESIS	NFYC	-0.212716	0.0288131	ESCA	Inhibition
HALLMARK_ANGIOGENESIS	NHP2	-0.257724	0.00671997	ESCA	Inhibition
HALLMARK_ANGIOGENESIS	NOLC1	-0.166802	0.0952628	ESCA	None
HALLMARK_ANGIOGENESIS	NOP14	-0.106336	0.307806	ESCA	None
HALLMARK_ANGIOGENESIS	NOP56	-0.201862	0.0392497	ESCA	Inhibition
HALLMARK_ANGIOGENESIS	NPM1	-0.102337	0.329054	ESCA	None
HALLMARK_ANGIOGENESIS	PAIP1	0.0599528	0.593345	ESCA	None
HALLMARK_ANGIOGENESIS	PARN	-0.0696085	0.524804	ESCA	None
HALLMARK_ANGIOGENESIS	PDIA5	0.169212	0.0902759	ESCA	None
HALLMARK_ANGIOGENESIS	PDIA6	-0.0765899	0.480485	ESCA	None
HALLMARK_ANGIOGENESIS	PLA2G4B	-0.273233	0.00383131	ESCA	Inhibition
HALLMARK_ANGIOGENESIS	POP4	-0.0185199	0.882019	ESCA	None
HALLMARK_ANGIOGENESIS	PPP2R5B	0.268057	0.00463501	ESCA	Activation
HALLMARK_ANGIOGENESIS	PREB	-0.182529	0.0654517	ESCA	None
HALLMARK_ANGIOGENESIS	PSAT1	-0.169008	0.0907006	ESCA	None
HALLMARK_ANGIOGENESIS	RPS14	-0.130575	0.200716	ESCA	None
HALLMARK_ANGIOGENESIS	RRP9	-0.186974	0.0584632	ESCA	None
HALLMARK_ANGIOGENESIS	SDAD1	-0.0252006	0.836446	ESCA	None
HALLMARK_ANGIOGENESIS	SEC11A	0.106189	0.308536	ESCA	None
HALLMARK_ANGIOGENESIS	SEC31A	0.0524888	0.64348	ESCA	None
HALLMARK_ANGIOGENESIS	SERP1	-0.0334029	0.778479	ESCA	None
HALLMARK_ANGIOGENESIS	SHC1	0.254408	0.00759068	ESCA	Activation
HALLMARK_ANGIOGENESIS	SLC1A4	0.132894	0.192759	ESCA	None
HALLMARK_ANGIOGENESIS	SLC30A5	-0.0537839	0.634056	ESCA	None
HALLMARK_ANGIOGENESIS	SLC7A5	0.062973	0.571231	ESCA	None
HALLMARK_ANGIOGENESIS	SPCS1	-0.105474	0.312307	ESCA	None
HALLMARK_ANGIOGENESIS	SPCS3	0.180393	0.0692167	ESCA	None
HALLMARK_ANGIOGENESIS	SRPRB	0.00347361	0.980018	ESCA	None
HALLMARK_ANGIOGENESIS	SSR1	-0.0969927	0.35683	ESCA	None
HALLMARK_ANGIOGENESIS	STC2	0.335626	0.000257577	ESCA	Activation
HALLMARK_ANGIOGENESIS	SULT1A3	-0.226744	0.0188019	ESCA	Inhibition
HALLMARK_ANGIOGENESIS	SYVN1	0.0429386	0.711647	ESCA	None
HALLMARK_ANGIOGENESIS	TATDN2	-0.108768	0.29544	ESCA	None
HALLMARK_ANGIOGENESIS	TLN1	0.397744	8.56778e-06	ESCA	Activation
HALLMARK_ANGIOGENESIS	TPP1	0.280737	0.00286992	ESCA	Activation
HALLMARK_ANGIOGENESIS	TSPYL2	0.115036	0.266064	ESCA	None
HALLMARK_ANGIOGENESIS	TTC37	0.0197153	0.874814	ESCA	None
HALLMARK_ANGIOGENESIS	TUBB2A	0.0132342	0.914925	ESCA	None
HALLMARK_ANGIOGENESIS	VEGFA	0.0603192	0.590705	ESCA	None
HALLMARK_ANGIOGENESIS	WFS1	0.0619902	0.578263	ESCA	None
HALLMARK_ANGIOGENESIS	WIPI1	0.173474	0.0816644	ESCA	None
HALLMARK_ANGIOGENESIS	XBP1	-0.0827716	0.442951	ESCA	None
HALLMARK_ANGIOGENESIS	XPOT	-0.0742938	0.494751	ESCA	None
HALLMARK_ANGIOGENESIS	YIF1A	0.0394324	0.735786	ESCA	None
HALLMARK_ANGIOGENESIS	YWHAZ	-0.0500998	0.659583	ESCA	None
HALLMARK_ANGIOGENESIS	ZBTB17	0.0796468	0.462421	ESCA	None
HALLMARK_APICAL_JUNCTION	ACADVL	-0.267138	0.00479209	ESCA	Inhibition
HALLMARK_APICAL_JUNCTION	ADD1	-0.0177617	0.885937	ESCA	None
HALLMARK_APICAL_JUNCTION	ALDH18A1	-0.372862	3.62578e-05	ESCA	Inhibition
HALLMARK_APICAL_JUNCTION	ARFGAP1	-0.336618	0.000246094	ESCA	Inhibition
HALLMARK_APICAL_JUNCTION	ASNS	-0.260354	0.00609059	ESCA	Inhibition
HALLMARK_APICAL_JUNCTION	ATF3	-0.0684165	0.533131	ESCA	None
HALLMARK_APICAL_JUNCTION	ATF4	-0.144034	0.154498	ESCA	None
HALLMARK_APICAL_JUNCTION	ATF6	-0.149215	0.13874	ESCA	None
HALLMARK_APICAL_JUNCTION	ATP6V0D1	0.3098	0.000838461	ESCA	Activation
HALLMARK_APICAL_JUNCTION	BAG3	0.395563	9.66817e-06	ESCA	Activation
HALLMARK_APICAL_JUNCTION	BANF1	-0.0298458	0.803202	ESCA	None
HALLMARK_APICAL_JUNCTION	CALR	-0.140649	0.165421	ESCA	None
HALLMARK_APICAL_JUNCTION	CCL2	0.27018	0.00427036	ESCA	Activation
HALLMARK_APICAL_JUNCTION	CEBPB	0.314945	0.000667971	ESCA	Activation
HALLMARK_APICAL_JUNCTION	CEBPG	-0.276604	0.00337735	ESCA	Inhibition
HALLMARK_APICAL_JUNCTION	CHAC1	-0.261268	0.00592149	ESCA	Inhibition
HALLMARK_APICAL_JUNCTION	CKS1B	-0.0742427	0.495104	ESCA	None
HALLMARK_APICAL_JUNCTION	CNOT2	-0.207556	0.0335229	ESCA	Inhibition
HALLMARK_APICAL_JUNCTION	CNOT4	0.0722264	0.508001	ESCA	None
HALLMARK_APICAL_JUNCTION	CNOT6	-0.0818526	0.448605	ESCA	None
HALLMARK_APICAL_JUNCTION	CREB3	0.000812632	0.996491	ESCA	None
HALLMARK_APICAL_JUNCTION	CREB3L1	-0.173018	0.0825013	ESCA	None
HALLMARK_APICAL_JUNCTION	CREB3L2	0.139219	0.170092	ESCA	None
HALLMARK_APICAL_JUNCTION	CREB3L3	-0.345325	0.000160272	ESCA	Inhibition
HALLMARK_APICAL_JUNCTION	CREB3L4	-0.422937	1.77413e-06	ESCA	Inhibition
HALLMARK_APICAL_JUNCTION	CREBRF	-0.048381	0.672467	ESCA	None
HALLMARK_APICAL_JUNCTION	CTDSP2	0.190898	0.0528308	ESCA	None
HALLMARK_APICAL_JUNCTION	CUL7	-0.0912632	0.389831	ESCA	None
HALLMARK_APICAL_JUNCTION	CXCL8	0.00776166	0.950207	ESCA	None
HALLMARK_APICAL_JUNCTION	CXXC1	-0.137316	0.176951	ESCA	None
HALLMARK_APICAL_JUNCTION	DCP1A	-0.313039	0.000729584	ESCA	Inhibition
HALLMARK_APICAL_JUNCTION	DCP2	-0.0429027	0.711758	ESCA	None
HALLMARK_APICAL_JUNCTION	DCSTAMP	0.159107	0.112823	ESCA	None
HALLMARK_APICAL_JUNCTION	DCTN1	0.17993	0.0700076	ESCA	None
HALLMARK_APICAL_JUNCTION	DDIT3	-0.299718	0.00130744	ESCA	Inhibition
HALLMARK_APICAL_JUNCTION	DDIT4	0.160838	0.108831	ESCA	None
HALLMARK_APICAL_JUNCTION	DDX10	-0.259074	0.00639033	ESCA	Inhibition
HALLMARK_APICAL_JUNCTION	DDX11	-0.326687	0.000390989	ESCA	Inhibition
HALLMARK_APICAL_JUNCTION	DIS3	-0.111191	0.283511	ESCA	None
HALLMARK_APICAL_JUNCTION	DKC1	-0.453659	2.06415e-07	ESCA	Inhibition
HALLMARK_APICAL_JUNCTION	DNAJA4	-0.0637803	0.565342	ESCA	None
HALLMARK_APICAL_JUNCTION	DNAJB11	-0.251761	0.00834036	ESCA	Inhibition
HALLMARK_APICAL_JUNCTION	DNAJB9	0.121074	0.239572	ESCA	None
HALLMARK_APICAL_JUNCTION	DNAJC3	-0.157179	0.117753	ESCA	None
HALLMARK_APICAL_JUNCTION	EDC4	-0.0798843	0.461031	ESCA	None
HALLMARK_APICAL_JUNCTION	EDEM1	0.122502	0.233335	ESCA	None
HALLMARK_APICAL_JUNCTION	EEF2	0.279351	0.00302356	ESCA	Activation
HALLMARK_APICAL_JUNCTION	EIF2AK3	-0.172899	0.0827395	ESCA	None
HALLMARK_APICAL_JUNCTION	EIF2S1	0.268439	0.00457316	ESCA	Activation
HALLMARK_APICAL_JUNCTION	EIF2S2	-0.319939	0.000531804	ESCA	Inhibition
HALLMARK_APICAL_JUNCTION	EIF2S3	-0.280073	0.00294328	ESCA	Inhibition
HALLMARK_APICAL_JUNCTION	EIF4A1	0.187582	0.0575783	ESCA	None
HALLMARK_APICAL_JUNCTION	EIF4A2	-0.0108144	0.931203	ESCA	None
HALLMARK_APICAL_JUNCTION	EIF4A3	0.0139489	0.910702	ESCA	None
HALLMARK_APICAL_JUNCTION	EIF4E	0.0582769	0.604888	ESCA	None
HALLMARK_APICAL_JUNCTION	EIF4EBP1	0.0524977	0.64348	ESCA	None
HALLMARK_APICAL_JUNCTION	EIF4G1	0.219775	0.0234154	ESCA	Activation
HALLMARK_APICAL_JUNCTION	ERN1	-0.227817	0.0181531	ESCA	Inhibition
HALLMARK_APICAL_JUNCTION	EXOC2	-0.0396504	0.734595	ESCA	None
HALLMARK_APICAL_JUNCTION	EXOSC1	-0.1141	0.270203	ESCA	None
HALLMARK_APICAL_JUNCTION	EXOSC10	-0.253145	0.00795294	ESCA	Inhibition
HALLMARK_APICAL_JUNCTION	EXOSC2	-0.178236	0.0730748	ESCA	None
HALLMARK_APICAL_JUNCTION	EXOSC3	-0.127573	0.212209	ESCA	None
HALLMARK_APICAL_JUNCTION	EXOSC4	0.0104227	0.933519	ESCA	None
HALLMARK_APICAL_JUNCTION	EXOSC5	-0.246081	0.0101389	ESCA	Inhibition
HALLMARK_APICAL_JUNCTION	EXOSC6	-0.00612741	0.961148	ESCA	None
HALLMARK_APICAL_JUNCTION	EXOSC7	-0.153857	0.125928	ESCA	None
HALLMARK_APICAL_JUNCTION	EXOSC8	-0.308982	0.000868972	ESCA	Inhibition
HALLMARK_APICAL_JUNCTION	EXOSC9	-0.117296	0.25611	ESCA	None
HALLMARK_APICAL_JUNCTION	EXTL1	0.133351	0.191274	ESCA	None
HALLMARK_APICAL_JUNCTION	EXTL2	-0.0503397	0.658221	ESCA	None
HALLMARK_APICAL_JUNCTION	EXTL3	0.367	5.07449e-05	ESCA	Activation
HALLMARK_APICAL_JUNCTION	FKBP14	0.0658632	0.551044	ESCA	None
HALLMARK_APICAL_JUNCTION	FUS	-0.291943	0.00180978	ESCA	Inhibition
HALLMARK_APICAL_JUNCTION	GEMIN4	0.0670183	0.543191	ESCA	None
HALLMARK_APICAL_JUNCTION	GFPT1	-0.372453	3.71858e-05	ESCA	Inhibition
HALLMARK_APICAL_JUNCTION	GOSR2	0.0738728	0.497252	ESCA	None
HALLMARK_APICAL_JUNCTION	GSK3A	-0.106037	0.309458	ESCA	None
HALLMARK_APICAL_JUNCTION	HDGF	-0.203907	0.0370299	ESCA	Inhibition
HALLMARK_APICAL_JUNCTION	HERPUD1	-0.0924798	0.382412	ESCA	None
HALLMARK_APICAL_JUNCTION	HSP90B1	-0.436731	6.95258e-07	ESCA	Inhibition
HALLMARK_APICAL_JUNCTION	HSPA5	-0.00906947	0.940745	ESCA	None
HALLMARK_APICAL_JUNCTION	HSPA9	-0.217211	0.0252169	ESCA	Inhibition
HALLMARK_APICAL_JUNCTION	HYOU1	-0.155364	0.122194	ESCA	None
HALLMARK_APICAL_JUNCTION	IFIT1	0.0562471	0.616947	ESCA	None
HALLMARK_APICAL_JUNCTION	IGFBP1	-0.26603	0.00498362	ESCA	Inhibition
HALLMARK_APICAL_JUNCTION	IMP3	0.0183712	0.883006	ESCA	None
HALLMARK_APICAL_JUNCTION	KDELR3	-0.109137	0.293547	ESCA	None
HALLMARK_APICAL_JUNCTION	KHSRP	0.163087	0.103869	ESCA	None
HALLMARK_APICAL_JUNCTION	KIF5B	-0.172327	0.0837604	ESCA	None
HALLMARK_APICAL_JUNCTION	KLHDC3	-0.212396	0.0290747	ESCA	Inhibition
HALLMARK_APICAL_JUNCTION	LMNA	0.473154	4.71729e-08	ESCA	Activation
HALLMARK_APICAL_JUNCTION	LSM1	-0.175694	0.0774892	ESCA	None
HALLMARK_APICAL_JUNCTION	LSM4	-0.191467	0.052186	ESCA	None
HALLMARK_APICAL_JUNCTION	MBTPS1	0.00808998	0.948316	ESCA	None
HALLMARK_APICAL_JUNCTION	MBTPS2	-0.185529	0.060591	ESCA	None
HALLMARK_APICAL_JUNCTION	MTHFD2	-0.28618	0.00229949	ESCA	Inhibition
HALLMARK_APICAL_JUNCTION	MYDGF	0.075605	0.486725	ESCA	None
HALLMARK_APICAL_JUNCTION	NABP1	0.119879	0.244651	ESCA	None
HALLMARK_APICAL_JUNCTION	NFYA	-0.312187	0.000757111	ESCA	Inhibition
HALLMARK_APICAL_JUNCTION	NFYB	-0.041854	0.719473	ESCA	None
HALLMARK_APICAL_JUNCTION	NFYC	-0.108803	0.295314	ESCA	None
HALLMARK_APICAL_JUNCTION	NHP2	-0.0306911	0.797813	ESCA	None
HALLMARK_APICAL_JUNCTION	NOLC1	-0.120468	0.242035	ESCA	None
HALLMARK_APICAL_JUNCTION	NOP14	-0.0274424	0.821667	ESCA	None
HALLMARK_APICAL_JUNCTION	NOP56	-0.353224	0.000106893	ESCA	Inhibition
HALLMARK_APICAL_JUNCTION	NPM1	-0.0692257	0.527401	ESCA	None
HALLMARK_APICAL_JUNCTION	PAIP1	0.0616071	0.580951	ESCA	None
HALLMARK_APICAL_JUNCTION	PARN	-0.0356595	0.763101	ESCA	None
HALLMARK_APICAL_JUNCTION	PDIA5	-0.115869	0.262641	ESCA	None
HALLMARK_APICAL_JUNCTION	PDIA6	-0.190836	0.0528681	ESCA	None
HALLMARK_APICAL_JUNCTION	PLA2G4B	0.089733	0.398351	ESCA	None
HALLMARK_APICAL_JUNCTION	POP4	0.0133866	0.913871	ESCA	None
HALLMARK_APICAL_JUNCTION	PPP2R5B	0.380986	2.27833e-05	ESCA	Activation
HALLMARK_APICAL_JUNCTION	PREB	-0.13154	0.197271	ESCA	None
HALLMARK_APICAL_JUNCTION	PSAT1	-0.052242	0.645336	ESCA	None
HALLMARK_APICAL_JUNCTION	RPS14	-0.114562	0.268188	ESCA	None
HALLMARK_APICAL_JUNCTION	RRP9	-0.199405	0.0420803	ESCA	Inhibition
HALLMARK_APICAL_JUNCTION	SDAD1	-0.120765	0.240807	ESCA	None
HALLMARK_APICAL_JUNCTION	SEC11A	-0.0733358	0.50065	ESCA	None
HALLMARK_APICAL_JUNCTION	SEC31A	-0.0896084	0.39916	ESCA	None
HALLMARK_APICAL_JUNCTION	SERP1	0.11515	0.265668	ESCA	None
HALLMARK_APICAL_JUNCTION	SHC1	0.405874	5.25236e-06	ESCA	Activation
HALLMARK_APICAL_JUNCTION	SLC1A4	0.211577	0.0296915	ESCA	Activation
HALLMARK_APICAL_JUNCTION	SLC30A5	-0.312018	0.000761817	ESCA	Inhibition
HALLMARK_APICAL_JUNCTION	SLC7A5	0.333367	0.000284615	ESCA	Activation
HALLMARK_APICAL_JUNCTION	SPCS1	-0.291243	0.00186746	ESCA	Inhibition
HALLMARK_APICAL_JUNCTION	SPCS3	0.00917653	0.940637	ESCA	None
HALLMARK_APICAL_JUNCTION	SRPRB	0.0745602	0.493159	ESCA	None
HALLMARK_APICAL_JUNCTION	SSR1	0.00345003	0.980025	ESCA	None
HALLMARK_APICAL_JUNCTION	STC2	0.22138	0.0222372	ESCA	Activation
HALLMARK_APICAL_JUNCTION	SULT1A3	-0.390891	1.28847e-05	ESCA	Inhibition
HALLMARK_APICAL_JUNCTION	SYVN1	0.00901689	0.941133	ESCA	None
HALLMARK_APICAL_JUNCTION	TATDN2	-0.176443	0.0763618	ESCA	None
HALLMARK_APICAL_JUNCTION	TLN1	0.26135	0.0059036	ESCA	Activation
HALLMARK_APICAL_JUNCTION	TPP1	0.0121458	0.922531	ESCA	None
HALLMARK_APICAL_JUNCTION	TSPYL2	-0.170147	0.0882813	ESCA	None
HALLMARK_APICAL_JUNCTION	TTC37	-0.0655237	0.552701	ESCA	None
HALLMARK_APICAL_JUNCTION	TUBB2A	0.251112	0.00853103	ESCA	Activation
HALLMARK_APICAL_JUNCTION	VEGFA	-0.121408	0.238248	ESCA	None
HALLMARK_APICAL_JUNCTION	WFS1	-0.114686	0.267557	ESCA	None
HALLMARK_APICAL_JUNCTION	WIPI1	-0.00424996	0.974217	ESCA	None
HALLMARK_APICAL_JUNCTION	XBP1	-0.322775	0.000467717	ESCA	Inhibition
HALLMARK_APICAL_JUNCTION	XPOT	-0.104506	0.317149	ESCA	None
HALLMARK_APICAL_JUNCTION	YIF1A	0.104022	0.319756	ESCA	None
HALLMARK_APICAL_JUNCTION	YWHAZ	0.173082	0.082385	ESCA	None
HALLMARK_APICAL_JUNCTION	ZBTB17	0.0531075	0.638989	ESCA	None
HALLMARK_APICAL_SURFACE	ACADVL	-0.298351	0.00138342	ESCA	Inhibition
HALLMARK_APICAL_SURFACE	ADD1	-0.205832	0.0351407	ESCA	Inhibition
HALLMARK_APICAL_SURFACE	ALDH18A1	-0.425713	1.48797e-06	ESCA	Inhibition
HALLMARK_APICAL_SURFACE	ARFGAP1	-0.502641	4.33556e-09	ESCA	Inhibition
HALLMARK_APICAL_SURFACE	ASNS	-0.201849	0.0392516	ESCA	Inhibition
HALLMARK_APICAL_SURFACE	ATF3	-0.0579757	0.606611	ESCA	None
HALLMARK_APICAL_SURFACE	ATF4	-0.155665	0.121487	ESCA	None
HALLMARK_APICAL_SURFACE	ATF6	-0.188501	0.056209	ESCA	None
HALLMARK_APICAL_SURFACE	ATP6V0D1	0.179536	0.0706916	ESCA	None
HALLMARK_APICAL_SURFACE	BAG3	0.496234	7.52874e-09	ESCA	Activation
HALLMARK_APICAL_SURFACE	BANF1	0.00885543	0.942334	ESCA	None
HALLMARK_APICAL_SURFACE	CALR	-0.162518	0.105196	ESCA	None
HALLMARK_APICAL_SURFACE	CCL2	0.092886	0.380179	ESCA	None
HALLMARK_APICAL_SURFACE	CEBPB	0.300802	0.00125435	ESCA	Activation
HALLMARK_APICAL_SURFACE	CEBPG	-0.151838	0.1317	ESCA	None
HALLMARK_APICAL_SURFACE	CHAC1	-0.203101	0.0378971	ESCA	Inhibition
HALLMARK_APICAL_SURFACE	CKS1B	0.0227825	0.854654	ESCA	None
HALLMARK_APICAL_SURFACE	CNOT2	-0.154047	0.125402	ESCA	None
HALLMARK_APICAL_SURFACE	CNOT4	0.163352	0.103195	ESCA	None
HALLMARK_APICAL_SURFACE	CNOT6	-0.0672397	0.541566	ESCA	None
HALLMARK_APICAL_SURFACE	CREB3	-0.00657905	0.957903	ESCA	None
HALLMARK_APICAL_SURFACE	CREB3L1	-0.365631	5.48066e-05	ESCA	Inhibition
HALLMARK_APICAL_SURFACE	CREB3L2	-0.0741107	0.49589	ESCA	None
HALLMARK_APICAL_SURFACE	CREB3L3	-0.497388	6.83109e-09	ESCA	Inhibition
HALLMARK_APICAL_SURFACE	CREB3L4	-0.334362	0.000272234	ESCA	Inhibition
HALLMARK_APICAL_SURFACE	CREBRF	-0.17996	0.0699654	ESCA	None
HALLMARK_APICAL_SURFACE	CTDSP2	0.151466	0.132653	ESCA	None
HALLMARK_APICAL_SURFACE	CUL7	-0.174404	0.0800365	ESCA	None
HALLMARK_APICAL_SURFACE	CXCL8	-0.015371	0.902628	ESCA	None
HALLMARK_APICAL_SURFACE	CXXC1	-0.0831402	0.440899	ESCA	None
HALLMARK_APICAL_SURFACE	DCP1A	-0.374404	3.33758e-05	ESCA	Inhibition
HALLMARK_APICAL_SURFACE	DCP2	-0.062883	0.571768	ESCA	None
HALLMARK_APICAL_SURFACE	DCSTAMP	-0.0752741	0.488866	ESCA	None
HALLMARK_APICAL_SURFACE	DCTN1	0.105059	0.314358	ESCA	None
HALLMARK_APICAL_SURFACE	DDIT3	-0.375696	3.11785e-05	ESCA	Inhibition
HALLMARK_APICAL_SURFACE	DDIT4	0.110441	0.287183	ESCA	None
HALLMARK_APICAL_SURFACE	DDX10	-0.292033	0.0018046	ESCA	Inhibition
HALLMARK_APICAL_SURFACE	DDX11	-0.109866	0.290082	ESCA	None
HALLMARK_APICAL_SURFACE	DIS3	0.0695688	0.52497	ESCA	None
HALLMARK_APICAL_SURFACE	DKC1	-0.257243	0.00684662	ESCA	Inhibition
HALLMARK_APICAL_SURFACE	DNAJA4	-0.0744624	0.493557	ESCA	None
HALLMARK_APICAL_SURFACE	DNAJB11	-0.196252	0.045956	ESCA	Inhibition
HALLMARK_APICAL_SURFACE	DNAJB9	-0.0544171	0.629426	ESCA	None
HALLMARK_APICAL_SURFACE	DNAJC3	-0.295754	0.00154698	ESCA	Inhibition
HALLMARK_APICAL_SURFACE	EDC4	-0.149301	0.138457	ESCA	None
HALLMARK_APICAL_SURFACE	EDEM1	0.0814172	0.451481	ESCA	None
HALLMARK_APICAL_SURFACE	EEF2	0.243732	0.010979	ESCA	Activation
HALLMARK_APICAL_SURFACE	EIF2AK3	-0.180823	0.0684267	ESCA	None
HALLMARK_APICAL_SURFACE	EIF2S1	0.291207	0.00186771	ESCA	Activation
HALLMARK_APICAL_SURFACE	EIF2S2	-0.278132	0.00317137	ESCA	Inhibition
HALLMARK_APICAL_SURFACE	EIF2S3	-0.267945	0.00464645	ESCA	Inhibition
HALLMARK_APICAL_SURFACE	EIF4A1	0.255063	0.00740898	ESCA	Activation
HALLMARK_APICAL_SURFACE	EIF4A2	0.110274	0.287928	ESCA	None
HALLMARK_APICAL_SURFACE	EIF4A3	0.0259824	0.831888	ESCA	None
HALLMARK_APICAL_SURFACE	EIF4E	0.0874408	0.413049	ESCA	None
HALLMARK_APICAL_SURFACE	EIF4EBP1	0.0428841	0.711829	ESCA	None
HALLMARK_APICAL_SURFACE	EIF4G1	0.38152	2.20955e-05	ESCA	Activation
HALLMARK_APICAL_SURFACE	ERN1	-0.327699	0.000371283	ESCA	Inhibition
HALLMARK_APICAL_SURFACE	EXOC2	0.0203086	0.871409	ESCA	None
HALLMARK_APICAL_SURFACE	EXOSC1	-0.142821	0.158277	ESCA	None
HALLMARK_APICAL_SURFACE	EXOSC10	-0.263411	0.00547986	ESCA	Inhibition
HALLMARK_APICAL_SURFACE	EXOSC2	-0.0974175	0.354475	ESCA	None
HALLMARK_APICAL_SURFACE	EXOSC3	0.056015	0.618538	ESCA	None
HALLMARK_APICAL_SURFACE	EXOSC4	0.0315237	0.791935	ESCA	None
HALLMARK_APICAL_SURFACE	EXOSC5	-0.157156	0.117753	ESCA	None
HALLMARK_APICAL_SURFACE	EXOSC6	0.0327176	0.783482	ESCA	None
HALLMARK_APICAL_SURFACE	EXOSC7	-0.119571	0.246073	ESCA	None
HALLMARK_APICAL_SURFACE	EXOSC8	-0.285183	0.00239103	ESCA	Inhibition
HALLMARK_APICAL_SURFACE	EXOSC9	-0.145249	0.151023	ESCA	None
HALLMARK_APICAL_SURFACE	EXTL1	0.00517964	0.967563	ESCA	None
HALLMARK_APICAL_SURFACE	EXTL2	-0.0802476	0.45902	ESCA	None
HALLMARK_APICAL_SURFACE	EXTL3	0.375191	3.18407e-05	ESCA	Activation
HALLMARK_APICAL_SURFACE	FKBP14	0.0145222	0.906988	ESCA	None
HALLMARK_APICAL_SURFACE	FUS	-0.217515	0.0250095	ESCA	Inhibition
HALLMARK_APICAL_SURFACE	GEMIN4	0.187456	0.0577136	ESCA	None
HALLMARK_APICAL_SURFACE	GFPT1	-0.418902	2.32301e-06	ESCA	Inhibition
HALLMARK_APICAL_SURFACE	GOSR2	-0.0999675	0.340756	ESCA	None
HALLMARK_APICAL_SURFACE	GSK3A	-0.0670054	0.543212	ESCA	None
HALLMARK_APICAL_SURFACE	HDGF	-0.135063	0.185096	ESCA	None
HALLMARK_APICAL_SURFACE	HERPUD1	-0.368479	4.67153e-05	ESCA	Inhibition
HALLMARK_APICAL_SURFACE	HSP90B1	-0.438611	6.14345e-07	ESCA	Inhibition
HALLMARK_APICAL_SURFACE	HSPA5	-0.176035	0.0769279	ESCA	None
HALLMARK_APICAL_SURFACE	HSPA9	-0.169206	0.0902759	ESCA	None
HALLMARK_APICAL_SURFACE	HYOU1	-0.276278	0.00342222	ESCA	Inhibition
HALLMARK_APICAL_SURFACE	IFIT1	0.11889	0.249074	ESCA	None
HALLMARK_APICAL_SURFACE	IGFBP1	-0.247776	0.00957589	ESCA	Inhibition
HALLMARK_APICAL_SURFACE	IMP3	0.042574	0.714006	ESCA	None
HALLMARK_APICAL_SURFACE	KDELR3	-0.320725	0.000513152	ESCA	Inhibition
HALLMARK_APICAL_SURFACE	KHSRP	0.247746	0.00958162	ESCA	Activation
HALLMARK_APICAL_SURFACE	KIF5B	-0.19429	0.0483209	ESCA	Inhibition
HALLMARK_APICAL_SURFACE	KLHDC3	-0.168732	0.0913393	ESCA	None
HALLMARK_APICAL_SURFACE	LMNA	0.402993	6.23581e-06	ESCA	Activation
HALLMARK_APICAL_SURFACE	LSM1	-0.175965	0.077045	ESCA	None
HALLMARK_APICAL_SURFACE	LSM4	-0.105975	0.309695	ESCA	None
HALLMARK_APICAL_SURFACE	MBTPS1	-0.076131	0.483535	ESCA	None
HALLMARK_APICAL_SURFACE	MBTPS2	-0.125446	0.220969	ESCA	None
HALLMARK_APICAL_SURFACE	MTHFD2	-0.243575	0.0110207	ESCA	Inhibition
HALLMARK_APICAL_SURFACE	MYDGF	-0.142092	0.16067	ESCA	None
HALLMARK_APICAL_SURFACE	NABP1	0.0750828	0.489711	ESCA	None
HALLMARK_APICAL_SURFACE	NFYA	-0.310005	0.000832596	ESCA	Inhibition
HALLMARK_APICAL_SURFACE	NFYB	0.0409416	0.725485	ESCA	None
HALLMARK_APICAL_SURFACE	NFYC	-0.0136859	0.912108	ESCA	None
HALLMARK_APICAL_SURFACE	NHP2	-0.0143461	0.907708	ESCA	None
HALLMARK_APICAL_SURFACE	NOLC1	-0.0550536	0.62584	ESCA	None
HALLMARK_APICAL_SURFACE	NOP14	-0.0299184	0.802626	ESCA	None
HALLMARK_APICAL_SURFACE	NOP56	-0.280266	0.00292228	ESCA	Inhibition
HALLMARK_APICAL_SURFACE	NPM1	-0.0604646	0.589642	ESCA	None
HALLMARK_APICAL_SURFACE	PAIP1	0.155585	0.121656	ESCA	None
HALLMARK_APICAL_SURFACE	PARN	0.0145221	0.906988	ESCA	None
HALLMARK_APICAL_SURFACE	PDIA5	-0.322859	0.000466046	ESCA	Inhibition
HALLMARK_APICAL_SURFACE	PDIA6	-0.190386	0.0535464	ESCA	None
HALLMARK_APICAL_SURFACE	PLA2G4B	0.331966	0.000304236	ESCA	Activation
HALLMARK_APICAL_SURFACE	POP4	-0.0408345	0.726313	ESCA	None
HALLMARK_APICAL_SURFACE	PPP2R5B	0.250526	0.00869207	ESCA	Activation
HALLMARK_APICAL_SURFACE	PREB	-0.183026	0.0645291	ESCA	None
HALLMARK_APICAL_SURFACE	PSAT1	0.0752767	0.488866	ESCA	None
HALLMARK_APICAL_SURFACE	RPS14	-0.160348	0.11003	ESCA	None
HALLMARK_APICAL_SURFACE	RRP9	-0.241244	0.0118583	ESCA	Inhibition
HALLMARK_APICAL_SURFACE	SDAD1	-0.1265	0.216916	ESCA	None
HALLMARK_APICAL_SURFACE	SEC11A	-0.203657	0.0373275	ESCA	Inhibition
HALLMARK_APICAL_SURFACE	SEC31A	-0.237993	0.0132027	ESCA	Inhibition
HALLMARK_APICAL_SURFACE	SERP1	0.17757	0.0741431	ESCA	None
HALLMARK_APICAL_SURFACE	SHC1	0.276302	0.00342075	ESCA	Activation
HALLMARK_APICAL_SURFACE	SLC1A4	0.361585	6.85546e-05	ESCA	Activation
HALLMARK_APICAL_SURFACE	SLC30A5	-0.359226	7.78866e-05	ESCA	Inhibition
HALLMARK_APICAL_SURFACE	SLC7A5	0.413619	3.25141e-06	ESCA	Activation
HALLMARK_APICAL_SURFACE	SPCS1	-0.369578	4.37916e-05	ESCA	Inhibition
HALLMARK_APICAL_SURFACE	SPCS3	-0.161613	0.107158	ESCA	None
HALLMARK_APICAL_SURFACE	SRPRB	0.0944768	0.371198	ESCA	None
HALLMARK_APICAL_SURFACE	SSR1	0.0434628	0.708003	ESCA	None
HALLMARK_APICAL_SURFACE	STC2	0.208156	0.0329447	ESCA	Activation
HALLMARK_APICAL_SURFACE	SULT1A3	-0.364249	5.90342e-05	ESCA	Inhibition
HALLMARK_APICAL_SURFACE	SYVN1	-0.0908835	0.3922	ESCA	None
HALLMARK_APICAL_SURFACE	TATDN2	-0.207482	0.0335556	ESCA	Inhibition
HALLMARK_APICAL_SURFACE	TLN1	0.102293	0.329219	ESCA	None
HALLMARK_APICAL_SURFACE	TPP1	-0.185121	0.0612896	ESCA	None
HALLMARK_APICAL_SURFACE	TSPYL2	-0.311394	0.000781691	ESCA	Inhibition
HALLMARK_APICAL_SURFACE	TTC37	-0.0512537	0.652007	ESCA	None
HALLMARK_APICAL_SURFACE	TUBB2A	0.217014	0.0253509	ESCA	Activation
HALLMARK_APICAL_SURFACE	VEGFA	-0.162601	0.105067	ESCA	None
HALLMARK_APICAL_SURFACE	WFS1	-0.212064	0.029355	ESCA	Inhibition
HALLMARK_APICAL_SURFACE	WIPI1	-0.0805244	0.457178	ESCA	None
HALLMARK_APICAL_SURFACE	XBP1	-0.436583	6.98596e-07	ESCA	Inhibition
HALLMARK_APICAL_SURFACE	XPOT	0.0340596	0.773164	ESCA	None
HALLMARK_APICAL_SURFACE	YIF1A	-0.00805915	0.948488	ESCA	None
HALLMARK_APICAL_SURFACE	YWHAZ	0.321527	0.000493942	ESCA	Activation
HALLMARK_APICAL_SURFACE	ZBTB17	-0.0751284	0.489442	ESCA	None
HALLMARK_APOPTOSIS	ACADVL	-0.1845	0.062226	ESCA	None
HALLMARK_APOPTOSIS	ADD1	0.0382333	0.7445	ESCA	None
HALLMARK_APOPTOSIS	ALDH18A1	-0.176153	0.076697	ESCA	None
HALLMARK_APOPTOSIS	ARFGAP1	-0.146482	0.147218	ESCA	None
HALLMARK_APOPTOSIS	ASNS	-0.21176	0.0295689	ESCA	Inhibition
HALLMARK_APOPTOSIS	ATF3	0.131482	0.19745	ESCA	None
HALLMARK_APOPTOSIS	ATF4	-0.0303029	0.800648	ESCA	None
HALLMARK_APOPTOSIS	ATF6	-0.0560224	0.618538	ESCA	None
HALLMARK_APOPTOSIS	ATP6V0D1	0.198355	0.0434218	ESCA	Activation
HALLMARK_APOPTOSIS	BAG3	0.298168	0.00139286	ESCA	Activation
HALLMARK_APOPTOSIS	BANF1	-0.00910212	0.940685	ESCA	None
HALLMARK_APOPTOSIS	CALR	0.0201669	0.87178	ESCA	None
HALLMARK_APOPTOSIS	CCL2	0.250274	0.00877088	ESCA	Activation
HALLMARK_APOPTOSIS	CEBPB	0.312723	0.000739933	ESCA	Activation
HALLMARK_APOPTOSIS	CEBPG	-0.128067	0.210179	ESCA	None
HALLMARK_APOPTOSIS	CHAC1	-0.0934035	0.377343	ESCA	None
HALLMARK_APOPTOSIS	CKS1B	-0.0655795	0.552701	ESCA	None
HALLMARK_APOPTOSIS	CNOT2	-0.190142	0.0539226	ESCA	None
HALLMARK_APOPTOSIS	CNOT4	-0.0611452	0.584366	ESCA	None
HALLMARK_APOPTOSIS	CNOT6	-0.0151643	0.903534	ESCA	None
HALLMARK_APOPTOSIS	CREB3	0.132856	0.192853	ESCA	None
HALLMARK_APOPTOSIS	CREB3L1	0.0543679	0.629599	ESCA	None
HALLMARK_APOPTOSIS	CREB3L2	0.0829027	0.442261	ESCA	None
HALLMARK_APOPTOSIS	CREB3L3	-0.0680433	0.535829	ESCA	None
HALLMARK_APOPTOSIS	CREB3L4	-0.335272	0.000261343	ESCA	Inhibition
HALLMARK_APOPTOSIS	CREBRF	0.0183061	0.883277	ESCA	None
HALLMARK_APOPTOSIS	CTDSP2	0.0575205	0.609696	ESCA	None
HALLMARK_APOPTOSIS	CUL7	-0.191696	0.0518873	ESCA	None
HALLMARK_APOPTOSIS	CXCL8	0.292357	0.00178726	ESCA	Activation
HALLMARK_APOPTOSIS	CXXC1	-0.184209	0.0626829	ESCA	None
HALLMARK_APOPTOSIS	DCP1A	-0.0246401	0.840629	ESCA	None
HALLMARK_APOPTOSIS	DCP2	0.0850889	0.428172	ESCA	None
HALLMARK_APOPTOSIS	DCSTAMP	0.219289	0.0237622	ESCA	Activation
HALLMARK_APOPTOSIS	DCTN1	0.00795758	0.949094	ESCA	None
HALLMARK_APOPTOSIS	DDIT3	-0.100586	0.337785	ESCA	None
HALLMARK_APOPTOSIS	DDIT4	0.298415	0.00138133	ESCA	Activation
HALLMARK_APOPTOSIS	DDX10	-0.149436	0.137982	ESCA	None
HALLMARK_APOPTOSIS	DDX11	-0.295526	0.0015636	ESCA	Inhibition
HALLMARK_APOPTOSIS	DIS3	0.00935432	0.939904	ESCA	None
HALLMARK_APOPTOSIS	DKC1	-0.321444	0.000495712	ESCA	Inhibition
HALLMARK_APOPTOSIS	DNAJA4	0.1233	0.229866	ESCA	None
HALLMARK_APOPTOSIS	DNAJB11	-0.150891	0.134025	ESCA	None
HALLMARK_APOPTOSIS	DNAJB9	0.203368	0.0375893	ESCA	Activation
HALLMARK_APOPTOSIS	DNAJC3	-0.0169038	0.892001	ESCA	None
HALLMARK_APOPTOSIS	EDC4	-0.131054	0.199028	ESCA	None
HALLMARK_APOPTOSIS	EDEM1	0.167172	0.0944848	ESCA	None
HALLMARK_APOPTOSIS	EEF2	0.161114	0.108233	ESCA	None
HALLMARK_APOPTOSIS	EIF2AK3	-0.0651282	0.555004	ESCA	None
HALLMARK_APOPTOSIS	EIF2S1	0.200688	0.0406781	ESCA	Activation
HALLMARK_APOPTOSIS	EIF2S2	-0.123924	0.227331	ESCA	None
HALLMARK_APOPTOSIS	EIF2S3	-0.0875224	0.412672	ESCA	None
HALLMARK_APOPTOSIS	EIF4A1	0.0913622	0.389227	ESCA	None
HALLMARK_APOPTOSIS	EIF4A2	-0.0188337	0.879786	ESCA	None
HALLMARK_APOPTOSIS	EIF4A3	0.0953007	0.366727	ESCA	None
HALLMARK_APOPTOSIS	EIF4E	0.05657	0.614907	ESCA	None
HALLMARK_APOPTOSIS	EIF4EBP1	-0.12764	0.212017	ESCA	None
HALLMARK_APOPTOSIS	EIF4G1	0.0145021	0.907058	ESCA	None
HALLMARK_APOPTOSIS	ERN1	-0.00871225	0.943222	ESCA	None
HALLMARK_APOPTOSIS	EXOC2	-0.121904	0.236084	ESCA	None
HALLMARK_APOPTOSIS	EXOSC1	-0.0366463	0.755561	ESCA	None
HALLMARK_APOPTOSIS	EXOSC10	-0.113886	0.271173	ESCA	None
HALLMARK_APOPTOSIS	EXOSC2	-0.142799	0.158327	ESCA	None
HALLMARK_APOPTOSIS	EXOSC3	-0.0405842	0.728137	ESCA	None
HALLMARK_APOPTOSIS	EXOSC4	-0.0235099	0.849583	ESCA	None
HALLMARK_APOPTOSIS	EXOSC5	-0.30104	0.00124342	ESCA	Inhibition
HALLMARK_APOPTOSIS	EXOSC6	-0.200639	0.0406979	ESCA	Inhibition
HALLMARK_APOPTOSIS	EXOSC7	-0.133703	0.190114	ESCA	None
HALLMARK_APOPTOSIS	EXOSC8	-0.104486	0.317216	ESCA	None
HALLMARK_APOPTOSIS	EXOSC9	-0.0193218	0.877312	ESCA	None
HALLMARK_APOPTOSIS	EXTL1	-0.115213	0.265413	ESCA	None
HALLMARK_APOPTOSIS	EXTL2	-0.101646	0.332462	ESCA	None
HALLMARK_APOPTOSIS	EXTL3	0.137683	0.175516	ESCA	None
HALLMARK_APOPTOSIS	FKBP14	0.0496305	0.662532	ESCA	None
HALLMARK_APOPTOSIS	FUS	-0.237544	0.0133808	ESCA	Inhibition
HALLMARK_APOPTOSIS	GEMIN4	-0.0371995	0.752432	ESCA	None
HALLMARK_APOPTOSIS	GFPT1	-0.118647	0.250136	ESCA	None
HALLMARK_APOPTOSIS	GOSR2	0.1361	0.181574	ESCA	None
HALLMARK_APOPTOSIS	GSK3A	-0.100212	0.339716	ESCA	None
HALLMARK_APOPTOSIS	HDGF	-0.0092944	0.940203	ESCA	None
HALLMARK_APOPTOSIS	HERPUD1	0.0573373	0.610819	ESCA	None
HALLMARK_APOPTOSIS	HSP90B1	-0.200091	0.0413347	ESCA	Inhibition
HALLMARK_APOPTOSIS	HSPA5	0.150455	0.135077	ESCA	None
HALLMARK_APOPTOSIS	HSPA9	-0.0502813	0.658574	ESCA	None
HALLMARK_APOPTOSIS	HYOU1	-0.00120443	0.994049	ESCA	None
HALLMARK_APOPTOSIS	IFIT1	0.0783168	0.470609	ESCA	None
HALLMARK_APOPTOSIS	IGFBP1	-0.0583289	0.604498	ESCA	None
HALLMARK_APOPTOSIS	IMP3	-0.00212226	0.988789	ESCA	None
HALLMARK_APOPTOSIS	KDELR3	0.0721933	0.508108	ESCA	None
HALLMARK_APOPTOSIS	KHSRP	0.0571613	0.611456	ESCA	None
HALLMARK_APOPTOSIS	KIF5B	-0.121625	0.237308	ESCA	None
HALLMARK_APOPTOSIS	KLHDC3	-0.209042	0.0321114	ESCA	Inhibition
HALLMARK_APOPTOSIS	LMNA	0.472164	5.07605e-08	ESCA	Activation
HALLMARK_APOPTOSIS	LSM1	-0.22878	0.0176387	ESCA	Inhibition
HALLMARK_APOPTOSIS	LSM4	-0.1191	0.248147	ESCA	None
HALLMARK_APOPTOSIS	MBTPS1	-0.129735	0.203969	ESCA	None
HALLMARK_APOPTOSIS	MBTPS2	-0.129772	0.203945	ESCA	None
HALLMARK_APOPTOSIS	MTHFD2	-0.160007	0.110885	ESCA	None
HALLMARK_APOPTOSIS	MYDGF	0.194591	0.0480041	ESCA	Activation
HALLMARK_APOPTOSIS	NABP1	0.173215	0.082103	ESCA	None
HALLMARK_APOPTOSIS	NFYA	-0.200629	0.0406979	ESCA	Inhibition
HALLMARK_APOPTOSIS	NFYB	-0.117768	0.253941	ESCA	None
HALLMARK_APOPTOSIS	NFYC	-0.154927	0.123256	ESCA	None
HALLMARK_APOPTOSIS	NHP2	-0.0470779	0.681747	ESCA	None
HALLMARK_APOPTOSIS	NOLC1	0.0127952	0.918011	ESCA	None
HALLMARK_APOPTOSIS	NOP14	0.0212244	0.865539	ESCA	None
HALLMARK_APOPTOSIS	NOP56	-0.200265	0.0411306	ESCA	Inhibition
HALLMARK_APOPTOSIS	NPM1	0.00927266	0.940203	ESCA	None
HALLMARK_APOPTOSIS	PAIP1	-0.0114711	0.926688	ESCA	None
HALLMARK_APOPTOSIS	PARN	-0.0973357	0.354922	ESCA	None
HALLMARK_APOPTOSIS	PDIA5	-0.0772487	0.476886	ESCA	None
HALLMARK_APOPTOSIS	PDIA6	-0.0850354	0.428459	ESCA	None
HALLMARK_APOPTOSIS	PLA2G4B	-0.0902046	0.395564	ESCA	None
HALLMARK_APOPTOSIS	POP4	0.0412226	0.723597	ESCA	None
HALLMARK_APOPTOSIS	PPP2R5B	0.338961	0.000217699	ESCA	Activation
HALLMARK_APOPTOSIS	PREB	-0.0272248	0.823008	ESCA	None
HALLMARK_APOPTOSIS	PSAT1	-0.129621	0.204296	ESCA	None
HALLMARK_APOPTOSIS	RPS14	0.00121894	0.994044	ESCA	None
HALLMARK_APOPTOSIS	RRP9	-0.0652264	0.5543	ESCA	None
HALLMARK_APOPTOSIS	SDAD1	-0.142014	0.160874	ESCA	None
HALLMARK_APOPTOSIS	SEC11A	0.0783803	0.470402	ESCA	None
HALLMARK_APOPTOSIS	SEC31A	-0.105184	0.313652	ESCA	None
HALLMARK_APOPTOSIS	SERP1	0.153354	0.127436	ESCA	None
HALLMARK_APOPTOSIS	SHC1	0.28903	0.00203961	ESCA	Activation
HALLMARK_APOPTOSIS	SLC1A4	0.0468313	0.683306	ESCA	None
HALLMARK_APOPTOSIS	SLC30A5	-0.139757	0.168387	ESCA	None
HALLMARK_APOPTOSIS	SLC7A5	0.130338	0.201518	ESCA	None
HALLMARK_APOPTOSIS	SPCS1	-0.0571885	0.611421	ESCA	None
HALLMARK_APOPTOSIS	SPCS3	0.139727	0.168391	ESCA	None
HALLMARK_APOPTOSIS	SRPRB	0.0303175	0.800623	ESCA	None
HALLMARK_APOPTOSIS	SSR1	0.0027408	0.984968	ESCA	None
HALLMARK_APOPTOSIS	STC2	0.136215	0.181213	ESCA	None
HALLMARK_APOPTOSIS	SULT1A3	-0.218108	0.0245528	ESCA	Inhibition
HALLMARK_APOPTOSIS	SYVN1	0.125574	0.220548	ESCA	None
HALLMARK_APOPTOSIS	TATDN2	-0.100612	0.337743	ESCA	None
HALLMARK_APOPTOSIS	TLN1	0.159351	0.112266	ESCA	None
HALLMARK_APOPTOSIS	TPP1	0.168656	0.0914909	ESCA	None
HALLMARK_APOPTOSIS	TSPYL2	-0.132675	0.193275	ESCA	None
HALLMARK_APOPTOSIS	TTC37	-0.00756398	0.951272	ESCA	None
HALLMARK_APOPTOSIS	TUBB2A	0.188591	0.0561106	ESCA	None
HALLMARK_APOPTOSIS	VEGFA	0.109766	0.290406	ESCA	None
HALLMARK_APOPTOSIS	WFS1	-0.136667	0.179364	ESCA	None
HALLMARK_APOPTOSIS	WIPI1	-0.037827	0.747647	ESCA	None
HALLMARK_APOPTOSIS	XBP1	-0.0606457	0.588243	ESCA	None
HALLMARK_APOPTOSIS	XPOT	-0.164341	0.100796	ESCA	None
HALLMARK_APOPTOSIS	YIF1A	0.178885	0.071817	ESCA	None
HALLMARK_APOPTOSIS	YWHAZ	0.119289	0.247308	ESCA	None
HALLMARK_APOPTOSIS	ZBTB17	0.0315366	0.791926	ESCA	None
HALLMARK_BILE_ACID_METABOLISM	ACADVL	0.209815	0.0313986	ESCA	Activation
HALLMARK_BILE_ACID_METABOLISM	ADD1	0.0763905	0.481573	ESCA	None
HALLMARK_BILE_ACID_METABOLISM	ALDH18A1	0.209379	0.0317909	ESCA	Activation
HALLMARK_BILE_ACID_METABOLISM	ARFGAP1	-0.0357193	0.762854	ESCA	None
HALLMARK_BILE_ACID_METABOLISM	ASNS	-0.0962636	0.360757	ESCA	None
HALLMARK_BILE_ACID_METABOLISM	ATF3	-0.0298168	0.803374	ESCA	None
HALLMARK_BILE_ACID_METABOLISM	ATF4	-0.117613	0.254717	ESCA	None
HALLMARK_BILE_ACID_METABOLISM	ATF6	0.212279	0.0291496	ESCA	Activation
HALLMARK_BILE_ACID_METABOLISM	ATP6V0D1	0.194566	0.0480041	ESCA	Activation
HALLMARK_BILE_ACID_METABOLISM	BAG3	-0.206048	0.0349152	ESCA	Inhibition
HALLMARK_BILE_ACID_METABOLISM	BANF1	-0.349737	0.000128346	ESCA	Inhibition
HALLMARK_BILE_ACID_METABOLISM	CALR	-0.0355814	0.763771	ESCA	None
HALLMARK_BILE_ACID_METABOLISM	CCL2	-0.121072	0.239572	ESCA	None
HALLMARK_BILE_ACID_METABOLISM	CEBPB	-0.344343	0.000166914	ESCA	Inhibition
HALLMARK_BILE_ACID_METABOLISM	CEBPG	0.0832	0.440634	ESCA	None
HALLMARK_BILE_ACID_METABOLISM	CHAC1	0.331999	0.000304016	ESCA	Activation
HALLMARK_BILE_ACID_METABOLISM	CKS1B	-0.242017	0.0115477	ESCA	Inhibition
HALLMARK_BILE_ACID_METABOLISM	CNOT2	-0.26442	0.00530109	ESCA	Inhibition
HALLMARK_BILE_ACID_METABOLISM	CNOT4	0.0182262	0.88344	ESCA	None
HALLMARK_BILE_ACID_METABOLISM	CNOT6	-0.058698	0.601686	ESCA	None
HALLMARK_BILE_ACID_METABOLISM	CREB3	0.221865	0.0218812	ESCA	Activation
HALLMARK_BILE_ACID_METABOLISM	CREB3L1	0.309278	0.0008578	ESCA	Activation
HALLMARK_BILE_ACID_METABOLISM	CREB3L2	0.138969	0.170891	ESCA	None
HALLMARK_BILE_ACID_METABOLISM	CREB3L3	0.337544	0.00023515	ESCA	Activation
HALLMARK_BILE_ACID_METABOLISM	CREB3L4	0.137059	0.177982	ESCA	None
HALLMARK_BILE_ACID_METABOLISM	CREBRF	0.0346188	0.76929	ESCA	None
HALLMARK_BILE_ACID_METABOLISM	CTDSP2	-0.011569	0.926316	ESCA	None
HALLMARK_BILE_ACID_METABOLISM	CUL7	0.199492	0.0419703	ESCA	Activation
HALLMARK_BILE_ACID_METABOLISM	CXCL8	-0.184018	0.063	ESCA	None
HALLMARK_BILE_ACID_METABOLISM	CXXC1	-0.199223	0.0422803	ESCA	Inhibition
HALLMARK_BILE_ACID_METABOLISM	DCP1A	0.229692	0.017089	ESCA	Activation
HALLMARK_BILE_ACID_METABOLISM	DCP2	-0.239302	0.0126605	ESCA	Inhibition
HALLMARK_BILE_ACID_METABOLISM	DCSTAMP	-0.126035	0.218638	ESCA	None
HALLMARK_BILE_ACID_METABOLISM	DCTN1	-0.373908	3.4309e-05	ESCA	Inhibition
HALLMARK_BILE_ACID_METABOLISM	DDIT3	-0.00981866	0.93741	ESCA	None
HALLMARK_BILE_ACID_METABOLISM	DDIT4	-0.246759	0.0099174	ESCA	Inhibition
HALLMARK_BILE_ACID_METABOLISM	DDX10	-0.344344	0.000166914	ESCA	Inhibition
HALLMARK_BILE_ACID_METABOLISM	DDX11	-0.328771	0.000353359	ESCA	Inhibition
HALLMARK_BILE_ACID_METABOLISM	DIS3	-0.00942688	0.939856	ESCA	None
HALLMARK_BILE_ACID_METABOLISM	DKC1	-0.357878	8.32461e-05	ESCA	Inhibition
HALLMARK_BILE_ACID_METABOLISM	DNAJA4	0.110757	0.285498	ESCA	None
HALLMARK_BILE_ACID_METABOLISM	DNAJB11	-0.17778	0.0739034	ESCA	None
HALLMARK_BILE_ACID_METABOLISM	DNAJB9	0.0478435	0.67631	ESCA	None
HALLMARK_BILE_ACID_METABOLISM	DNAJC3	0.232416	0.0157014	ESCA	Activation
HALLMARK_BILE_ACID_METABOLISM	EDC4	-0.141965	0.160936	ESCA	None
HALLMARK_BILE_ACID_METABOLISM	EDEM1	0.0783536	0.470402	ESCA	None
HALLMARK_BILE_ACID_METABOLISM	EEF2	0.0244459	0.841972	ESCA	None
HALLMARK_BILE_ACID_METABOLISM	EIF2AK3	0.207862	0.0332663	ESCA	Activation
HALLMARK_BILE_ACID_METABOLISM	EIF2S1	-0.0894868	0.39979	ESCA	None
HALLMARK_BILE_ACID_METABOLISM	EIF2S2	-0.144698	0.152602	ESCA	None
HALLMARK_BILE_ACID_METABOLISM	EIF2S3	0.00471613	0.97153	ESCA	None
HALLMARK_BILE_ACID_METABOLISM	EIF4A1	-0.203174	0.0378301	ESCA	Inhibition
HALLMARK_BILE_ACID_METABOLISM	EIF4A2	-0.286148	0.00229949	ESCA	Inhibition
HALLMARK_BILE_ACID_METABOLISM	EIF4A3	-0.306619	0.000967369	ESCA	Inhibition
HALLMARK_BILE_ACID_METABOLISM	EIF4E	0.0726793	0.505122	ESCA	None
HALLMARK_BILE_ACID_METABOLISM	EIF4EBP1	-0.421516	1.9329e-06	ESCA	Inhibition
HALLMARK_BILE_ACID_METABOLISM	EIF4G1	-0.188232	0.0566071	ESCA	None
HALLMARK_BILE_ACID_METABOLISM	ERN1	0.200567	0.0407535	ESCA	Activation
HALLMARK_BILE_ACID_METABOLISM	EXOC2	-0.0443539	0.701638	ESCA	None
HALLMARK_BILE_ACID_METABOLISM	EXOSC1	-0.128751	0.207745	ESCA	None
HALLMARK_BILE_ACID_METABOLISM	EXOSC10	-0.189417	0.0549126	ESCA	None
HALLMARK_BILE_ACID_METABOLISM	EXOSC2	-0.217832	0.024768	ESCA	Inhibition
HALLMARK_BILE_ACID_METABOLISM	EXOSC3	-0.17439	0.0800441	ESCA	None
HALLMARK_BILE_ACID_METABOLISM	EXOSC4	-0.233708	0.0150679	ESCA	Inhibition
HALLMARK_BILE_ACID_METABOLISM	EXOSC5	-0.0789318	0.467149	ESCA	None
HALLMARK_BILE_ACID_METABOLISM	EXOSC6	-0.300682	0.00125989	ESCA	Inhibition
HALLMARK_BILE_ACID_METABOLISM	EXOSC7	-0.100766	0.337014	ESCA	None
HALLMARK_BILE_ACID_METABOLISM	EXOSC8	-0.180483	0.069073	ESCA	None
HALLMARK_BILE_ACID_METABOLISM	EXOSC9	-0.415958	2.79292e-06	ESCA	Inhibition
HALLMARK_BILE_ACID_METABOLISM	EXTL1	-0.14626	0.147818	ESCA	None
HALLMARK_BILE_ACID_METABOLISM	EXTL2	-0.222535	0.0214475	ESCA	Inhibition
HALLMARK_BILE_ACID_METABOLISM	EXTL3	-0.203953	0.0369853	ESCA	Inhibition
HALLMARK_BILE_ACID_METABOLISM	FKBP14	-0.266068	0.00497821	ESCA	Inhibition
HALLMARK_BILE_ACID_METABOLISM	FUS	-0.396684	9.06482e-06	ESCA	Inhibition
HALLMARK_BILE_ACID_METABOLISM	GEMIN4	0.0266553	0.827174	ESCA	None
HALLMARK_BILE_ACID_METABOLISM	GFPT1	0.375228	3.18195e-05	ESCA	Activation
HALLMARK_BILE_ACID_METABOLISM	GOSR2	0.106329	0.307806	ESCA	None
HALLMARK_BILE_ACID_METABOLISM	GSK3A	0.0282442	0.815756	ESCA	None
HALLMARK_BILE_ACID_METABOLISM	HDGF	-0.0569055	0.613006	ESCA	None
HALLMARK_BILE_ACID_METABOLISM	HERPUD1	0.225143	0.0197517	ESCA	Activation
HALLMARK_BILE_ACID_METABOLISM	HSP90B1	-0.195795	0.0464816	ESCA	Inhibition
HALLMARK_BILE_ACID_METABOLISM	HSPA5	-0.05963	0.595365	ESCA	None
HALLMARK_BILE_ACID_METABOLISM	HSPA9	-0.105047	0.314377	ESCA	None
HALLMARK_BILE_ACID_METABOLISM	HYOU1	0.0684491	0.533028	ESCA	None
HALLMARK_BILE_ACID_METABOLISM	IFIT1	-0.144607	0.152769	ESCA	None
HALLMARK_BILE_ACID_METABOLISM	IGFBP1	0.128944	0.207064	ESCA	None
HALLMARK_BILE_ACID_METABOLISM	IMP3	0.0372937	0.751719	ESCA	None
HALLMARK_BILE_ACID_METABOLISM	KDELR3	0.247736	0.00958162	ESCA	Activation
HALLMARK_BILE_ACID_METABOLISM	KHSRP	-0.165019	0.0995347	ESCA	None
HALLMARK_BILE_ACID_METABOLISM	KIF5B	0.175636	0.0775789	ESCA	None
HALLMARK_BILE_ACID_METABOLISM	KLHDC3	0.171128	0.086242	ESCA	None
HALLMARK_BILE_ACID_METABOLISM	LMNA	0.0665808	0.545914	ESCA	None
HALLMARK_BILE_ACID_METABOLISM	LSM1	-0.230848	0.0165036	ESCA	Inhibition
HALLMARK_BILE_ACID_METABOLISM	LSM4	-0.138241	0.173596	ESCA	None
HALLMARK_BILE_ACID_METABOLISM	MBTPS1	-0.0444078	0.701215	ESCA	None
HALLMARK_BILE_ACID_METABOLISM	MBTPS2	0.0448149	0.698191	ESCA	None
HALLMARK_BILE_ACID_METABOLISM	MTHFD2	-0.299311	0.00132966	ESCA	Inhibition
HALLMARK_BILE_ACID_METABOLISM	MYDGF	0.100328	0.339389	ESCA	None
HALLMARK_BILE_ACID_METABOLISM	NABP1	-0.111798	0.280758	ESCA	None
HALLMARK_BILE_ACID_METABOLISM	NFYA	0.164927	0.099651	ESCA	None
HALLMARK_BILE_ACID_METABOLISM	NFYB	-0.259004	0.00640633	ESCA	Inhibition
HALLMARK_BILE_ACID_METABOLISM	NFYC	-0.0273881	0.822094	ESCA	None
HALLMARK_BILE_ACID_METABOLISM	NHP2	0.090595	0.393326	ESCA	None
HALLMARK_BILE_ACID_METABOLISM	NOLC1	-0.116799	0.258346	ESCA	None
HALLMARK_BILE_ACID_METABOLISM	NOP14	0.0333884	0.778505	ESCA	None
HALLMARK_BILE_ACID_METABOLISM	NOP56	-0.304222	0.00107448	ESCA	Inhibition
HALLMARK_BILE_ACID_METABOLISM	NPM1	-0.217661	0.0249111	ESCA	Inhibition
HALLMARK_BILE_ACID_METABOLISM	PAIP1	-0.290401	0.00192756	ESCA	Inhibition
HALLMARK_BILE_ACID_METABOLISM	PARN	-0.125203	0.222156	ESCA	None
HALLMARK_BILE_ACID_METABOLISM	PDIA5	-0.0511721	0.652605	ESCA	None
HALLMARK_BILE_ACID_METABOLISM	PDIA6	-0.0797315	0.461881	ESCA	None
HALLMARK_BILE_ACID_METABOLISM	PLA2G4B	-0.123022	0.231006	ESCA	None
HALLMARK_BILE_ACID_METABOLISM	POP4	0.24096	0.0119534	ESCA	Activation
HALLMARK_BILE_ACID_METABOLISM	PPP2R5B	-0.102373	0.328938	ESCA	None
HALLMARK_BILE_ACID_METABOLISM	PREB	0.054963	0.626186	ESCA	None
HALLMARK_BILE_ACID_METABOLISM	PSAT1	-0.162146	0.105862	ESCA	None
HALLMARK_BILE_ACID_METABOLISM	RPS14	-0.164317	0.100837	ESCA	None
HALLMARK_BILE_ACID_METABOLISM	RRP9	-0.0393328	0.736111	ESCA	None
HALLMARK_BILE_ACID_METABOLISM	SDAD1	-0.0969334	0.357115	ESCA	None
HALLMARK_BILE_ACID_METABOLISM	SEC11A	-0.0127716	0.918115	ESCA	None
HALLMARK_BILE_ACID_METABOLISM	SEC31A	-0.0220171	0.859663	ESCA	None
HALLMARK_BILE_ACID_METABOLISM	SERP1	-0.074172	0.495628	ESCA	None
HALLMARK_BILE_ACID_METABOLISM	SHC1	-0.0980721	0.350764	ESCA	None
HALLMARK_BILE_ACID_METABOLISM	SLC1A4	-0.16539	0.0985705	ESCA	None
HALLMARK_BILE_ACID_METABOLISM	SLC30A5	0.00775986	0.950207	ESCA	None
HALLMARK_BILE_ACID_METABOLISM	SLC7A5	-0.346051	0.000154869	ESCA	Inhibition
HALLMARK_BILE_ACID_METABOLISM	SPCS1	0.326033	0.000402546	ESCA	Activation
HALLMARK_BILE_ACID_METABOLISM	SPCS3	-0.137849	0.175037	ESCA	None
HALLMARK_BILE_ACID_METABOLISM	SRPRB	0.0815963	0.450341	ESCA	None
HALLMARK_BILE_ACID_METABOLISM	SSR1	-0.0772556	0.476886	ESCA	None
HALLMARK_BILE_ACID_METABOLISM	STC2	-0.263886	0.00539527	ESCA	Inhibition
HALLMARK_BILE_ACID_METABOLISM	SULT1A3	0.196364	0.0458335	ESCA	Activation
HALLMARK_BILE_ACID_METABOLISM	SYVN1	0.0541285	0.631373	ESCA	None
HALLMARK_BILE_ACID_METABOLISM	TATDN2	0.0881397	0.408495	ESCA	None
HALLMARK_BILE_ACID_METABOLISM	TLN1	0.0352114	0.766067	ESCA	None
HALLMARK_BILE_ACID_METABOLISM	TPP1	-0.0466734	0.684289	ESCA	None
HALLMARK_BILE_ACID_METABOLISM	TSPYL2	-0.156003	0.120678	ESCA	None
HALLMARK_BILE_ACID_METABOLISM	TTC37	0.0432018	0.710033	ESCA	None
HALLMARK_BILE_ACID_METABOLISM	TUBB2A	0.0394849	0.735556	ESCA	None
HALLMARK_BILE_ACID_METABOLISM	VEGFA	0.0451914	0.695526	ESCA	None
HALLMARK_BILE_ACID_METABOLISM	WFS1	0.299928	0.00129609	ESCA	Activation
HALLMARK_BILE_ACID_METABOLISM	WIPI1	0.158926	0.113284	ESCA	None
HALLMARK_BILE_ACID_METABOLISM	XBP1	0.27429	0.00367771	ESCA	Activation
HALLMARK_BILE_ACID_METABOLISM	XPOT	-0.292187	0.00179495	ESCA	Inhibition
HALLMARK_BILE_ACID_METABOLISM	YIF1A	-0.0075041	0.951554	ESCA	None
HALLMARK_BILE_ACID_METABOLISM	YWHAZ	-0.150858	0.134071	ESCA	None
HALLMARK_BILE_ACID_METABOLISM	ZBTB17	-0.352966	0.000108455	ESCA	Inhibition
HALLMARK_CHOLESTEROL_HOMEOSTASIS	ACADVL	-0.066492	0.546256	ESCA	None
HALLMARK_CHOLESTEROL_HOMEOSTASIS	ADD1	-0.175545	0.0777453	ESCA	None
HALLMARK_CHOLESTEROL_HOMEOSTASIS	ALDH18A1	-0.0117142	0.925263	ESCA	None
HALLMARK_CHOLESTEROL_HOMEOSTASIS	ARFGAP1	-0.316223	0.000629401	ESCA	Inhibition
HALLMARK_CHOLESTEROL_HOMEOSTASIS	ASNS	-0.0346854	0.769118	ESCA	None
HALLMARK_CHOLESTEROL_HOMEOSTASIS	ATF3	-0.0494576	0.664002	ESCA	None
HALLMARK_CHOLESTEROL_HOMEOSTASIS	ATF4	0.0180156	0.884664	ESCA	None
HALLMARK_CHOLESTEROL_HOMEOSTASIS	ATF6	-0.0796866	0.462173	ESCA	None
HALLMARK_CHOLESTEROL_HOMEOSTASIS	ATP6V0D1	0.157211	0.117707	ESCA	None
HALLMARK_CHOLESTEROL_HOMEOSTASIS	BAG3	0.348282	0.000138608	ESCA	Activation
HALLMARK_CHOLESTEROL_HOMEOSTASIS	BANF1	0.00206058	0.989119	ESCA	None
HALLMARK_CHOLESTEROL_HOMEOSTASIS	CALR	-0.0911409	0.390613	ESCA	None
HALLMARK_CHOLESTEROL_HOMEOSTASIS	CCL2	-0.318484	0.000568151	ESCA	Inhibition
HALLMARK_CHOLESTEROL_HOMEOSTASIS	CEBPB	0.0479776	0.675439	ESCA	None
HALLMARK_CHOLESTEROL_HOMEOSTASIS	CEBPG	0.127416	0.212921	ESCA	None
HALLMARK_CHOLESTEROL_HOMEOSTASIS	CHAC1	0.165582	0.0981525	ESCA	None
HALLMARK_CHOLESTEROL_HOMEOSTASIS	CKS1B	0.163602	0.102612	ESCA	None
HALLMARK_CHOLESTEROL_HOMEOSTASIS	CNOT2	-0.144062	0.154462	ESCA	None
HALLMARK_CHOLESTEROL_HOMEOSTASIS	CNOT4	0.0824805	0.444639	ESCA	None
HALLMARK_CHOLESTEROL_HOMEOSTASIS	CNOT6	-0.00941418	0.939856	ESCA	None
HALLMARK_CHOLESTEROL_HOMEOSTASIS	CREB3	0.0548563	0.627017	ESCA	None
HALLMARK_CHOLESTEROL_HOMEOSTASIS	CREB3L1	-0.059815	0.594335	ESCA	None
HALLMARK_CHOLESTEROL_HOMEOSTASIS	CREB3L2	-0.149887	0.136708	ESCA	None
HALLMARK_CHOLESTEROL_HOMEOSTASIS	CREB3L3	-0.0875708	0.412422	ESCA	None
HALLMARK_CHOLESTEROL_HOMEOSTASIS	CREB3L4	-0.139952	0.167754	ESCA	None
HALLMARK_CHOLESTEROL_HOMEOSTASIS	CREBRF	-0.33702	0.000241572	ESCA	Inhibition
HALLMARK_CHOLESTEROL_HOMEOSTASIS	CTDSP2	-0.138698	0.171806	ESCA	None
HALLMARK_CHOLESTEROL_HOMEOSTASIS	CUL7	-0.240314	0.0122422	ESCA	Inhibition
HALLMARK_CHOLESTEROL_HOMEOSTASIS	CXCL8	-0.0016053	0.992329	ESCA	None
HALLMARK_CHOLESTEROL_HOMEOSTASIS	CXXC1	-0.241383	0.0118097	ESCA	Inhibition
HALLMARK_CHOLESTEROL_HOMEOSTASIS	DCP1A	-0.077151	0.477278	ESCA	None
HALLMARK_CHOLESTEROL_HOMEOSTASIS	DCP2	-0.248352	0.00937205	ESCA	Inhibition
HALLMARK_CHOLESTEROL_HOMEOSTASIS	DCSTAMP	-0.0436684	0.706508	ESCA	None
HALLMARK_CHOLESTEROL_HOMEOSTASIS	DCTN1	0.00339381	0.98034	ESCA	None
HALLMARK_CHOLESTEROL_HOMEOSTASIS	DDIT3	-0.173531	0.0815489	ESCA	None
HALLMARK_CHOLESTEROL_HOMEOSTASIS	DDIT4	0.206008	0.0349505	ESCA	Activation
HALLMARK_CHOLESTEROL_HOMEOSTASIS	DDX10	-0.167994	0.092872	ESCA	None
HALLMARK_CHOLESTEROL_HOMEOSTASIS	DDX11	-0.210137	0.0311009	ESCA	Inhibition
HALLMARK_CHOLESTEROL_HOMEOSTASIS	DIS3	0.157326	0.117494	ESCA	None
HALLMARK_CHOLESTEROL_HOMEOSTASIS	DKC1	-0.0959441	0.362803	ESCA	None
HALLMARK_CHOLESTEROL_HOMEOSTASIS	DNAJA4	0.143019	0.157621	ESCA	None
HALLMARK_CHOLESTEROL_HOMEOSTASIS	DNAJB11	-0.076891	0.478793	ESCA	None
HALLMARK_CHOLESTEROL_HOMEOSTASIS	DNAJB9	-0.12127	0.238907	ESCA	None
HALLMARK_CHOLESTEROL_HOMEOSTASIS	DNAJC3	-0.0571852	0.611421	ESCA	None
HALLMARK_CHOLESTEROL_HOMEOSTASIS	EDC4	-0.187663	0.0574879	ESCA	None
HALLMARK_CHOLESTEROL_HOMEOSTASIS	EDEM1	0.0188429	0.879786	ESCA	None
HALLMARK_CHOLESTEROL_HOMEOSTASIS	EEF2	0.161437	0.107362	ESCA	None
HALLMARK_CHOLESTEROL_HOMEOSTASIS	EIF2AK3	-0.098796	0.347007	ESCA	None
HALLMARK_CHOLESTEROL_HOMEOSTASIS	EIF2S1	0.274232	0.00368503	ESCA	Activation
HALLMARK_CHOLESTEROL_HOMEOSTASIS	EIF2S2	-0.079603	0.462703	ESCA	None
HALLMARK_CHOLESTEROL_HOMEOSTASIS	EIF2S3	-0.0513533	0.651491	ESCA	None
HALLMARK_CHOLESTEROL_HOMEOSTASIS	EIF4A1	0.169998	0.0885471	ESCA	None
HALLMARK_CHOLESTEROL_HOMEOSTASIS	EIF4A2	-0.0689843	0.528883	ESCA	None
HALLMARK_CHOLESTEROL_HOMEOSTASIS	EIF4A3	0.142602	0.158861	ESCA	None
HALLMARK_CHOLESTEROL_HOMEOSTASIS	EIF4E	0.23277	0.0155276	ESCA	Activation
HALLMARK_CHOLESTEROL_HOMEOSTASIS	EIF4EBP1	0.1354	0.183655	ESCA	None
HALLMARK_CHOLESTEROL_HOMEOSTASIS	EIF4G1	0.224228	0.0202877	ESCA	Activation
HALLMARK_CHOLESTEROL_HOMEOSTASIS	ERN1	-0.170064	0.0884456	ESCA	None
HALLMARK_CHOLESTEROL_HOMEOSTASIS	EXOC2	-0.0209326	0.867348	ESCA	None
HALLMARK_CHOLESTEROL_HOMEOSTASIS	EXOSC1	0.00770909	0.950353	ESCA	None
HALLMARK_CHOLESTEROL_HOMEOSTASIS	EXOSC10	-0.0671579	0.542116	ESCA	None
HALLMARK_CHOLESTEROL_HOMEOSTASIS	EXOSC2	-0.0143607	0.907695	ESCA	None
HALLMARK_CHOLESTEROL_HOMEOSTASIS	EXOSC3	0.0889028	0.403549	ESCA	None
HALLMARK_CHOLESTEROL_HOMEOSTASIS	EXOSC4	0.189307	0.0550713	ESCA	None
HALLMARK_CHOLESTEROL_HOMEOSTASIS	EXOSC5	0.0544079	0.629426	ESCA	None
HALLMARK_CHOLESTEROL_HOMEOSTASIS	EXOSC6	-0.163282	0.103376	ESCA	None
HALLMARK_CHOLESTEROL_HOMEOSTASIS	EXOSC7	0.112137	0.279504	ESCA	None
HALLMARK_CHOLESTEROL_HOMEOSTASIS	EXOSC8	-0.0538837	0.633413	ESCA	None
HALLMARK_CHOLESTEROL_HOMEOSTASIS	EXOSC9	-0.11738	0.255678	ESCA	None
HALLMARK_CHOLESTEROL_HOMEOSTASIS	EXTL1	-0.387066	1.60424e-05	ESCA	Inhibition
HALLMARK_CHOLESTEROL_HOMEOSTASIS	EXTL2	-0.291454	0.00184991	ESCA	Inhibition
HALLMARK_CHOLESTEROL_HOMEOSTASIS	EXTL3	0.0873689	0.413457	ESCA	None
HALLMARK_CHOLESTEROL_HOMEOSTASIS	FKBP14	-0.174444	0.0799635	ESCA	None
HALLMARK_CHOLESTEROL_HOMEOSTASIS	FUS	-0.107847	0.300244	ESCA	None
HALLMARK_CHOLESTEROL_HOMEOSTASIS	GEMIN4	0.128987	0.206957	ESCA	None
HALLMARK_CHOLESTEROL_HOMEOSTASIS	GFPT1	-0.0238274	0.847122	ESCA	None
HALLMARK_CHOLESTEROL_HOMEOSTASIS	GOSR2	-0.0182333	0.88344	ESCA	None
HALLMARK_CHOLESTEROL_HOMEOSTASIS	GSK3A	0.211892	0.029489	ESCA	Activation
HALLMARK_CHOLESTEROL_HOMEOSTASIS	HDGF	0.213002	0.0286081	ESCA	Activation
HALLMARK_CHOLESTEROL_HOMEOSTASIS	HERPUD1	-0.219083	0.0238833	ESCA	Inhibition
HALLMARK_CHOLESTEROL_HOMEOSTASIS	HSP90B1	-0.325079	0.000421042	ESCA	Inhibition
HALLMARK_CHOLESTEROL_HOMEOSTASIS	HSPA5	0.0193143	0.877312	ESCA	None
HALLMARK_CHOLESTEROL_HOMEOSTASIS	HSPA9	0.0889808	0.403098	ESCA	None
HALLMARK_CHOLESTEROL_HOMEOSTASIS	HYOU1	-0.118393	0.25118	ESCA	None
HALLMARK_CHOLESTEROL_HOMEOSTASIS	IFIT1	0.0171812	0.889594	ESCA	None
HALLMARK_CHOLESTEROL_HOMEOSTASIS	IGFBP1	-0.0350531	0.766952	ESCA	None
HALLMARK_CHOLESTEROL_HOMEOSTASIS	IMP3	0.202416	0.0386026	ESCA	Activation
HALLMARK_CHOLESTEROL_HOMEOSTASIS	KDELR3	-0.0203846	0.870855	ESCA	None
HALLMARK_CHOLESTEROL_HOMEOSTASIS	KHSRP	0.173263	0.0820605	ESCA	None
HALLMARK_CHOLESTEROL_HOMEOSTASIS	KIF5B	-0.0433521	0.708945	ESCA	None
HALLMARK_CHOLESTEROL_HOMEOSTASIS	KLHDC3	-0.112561	0.277361	ESCA	None
HALLMARK_CHOLESTEROL_HOMEOSTASIS	LMNA	0.571391	4.79966e-12	ESCA	Activation
HALLMARK_CHOLESTEROL_HOMEOSTASIS	LSM1	-0.0156013	0.901351	ESCA	None
HALLMARK_CHOLESTEROL_HOMEOSTASIS	LSM4	0.138901	0.171104	ESCA	None
HALLMARK_CHOLESTEROL_HOMEOSTASIS	MBTPS1	-0.258003	0.00665416	ESCA	Inhibition
HALLMARK_CHOLESTEROL_HOMEOSTASIS	MBTPS2	-0.115716	0.263259	ESCA	None
HALLMARK_CHOLESTEROL_HOMEOSTASIS	MTHFD2	-0.0910122	0.39129	ESCA	None
HALLMARK_CHOLESTEROL_HOMEOSTASIS	MYDGF	0.097633	0.353423	ESCA	None
HALLMARK_CHOLESTEROL_HOMEOSTASIS	NABP1	-0.0566971	0.614111	ESCA	None
HALLMARK_CHOLESTEROL_HOMEOSTASIS	NFYA	-0.156469	0.119479	ESCA	None
HALLMARK_CHOLESTEROL_HOMEOSTASIS	NFYB	-0.226163	0.0191289	ESCA	Inhibition
HALLMARK_CHOLESTEROL_HOMEOSTASIS	NFYC	-0.101049	0.335519	ESCA	None
HALLMARK_CHOLESTEROL_HOMEOSTASIS	NHP2	0.186717	0.0588837	ESCA	None
HALLMARK_CHOLESTEROL_HOMEOSTASIS	NOLC1	0.119862	0.244683	ESCA	None
HALLMARK_CHOLESTEROL_HOMEOSTASIS	NOP14	0.142347	0.159762	ESCA	None
HALLMARK_CHOLESTEROL_HOMEOSTASIS	NOP56	-0.0191892	0.877826	ESCA	None
HALLMARK_CHOLESTEROL_HOMEOSTASIS	NPM1	0.0668785	0.544075	ESCA	None
HALLMARK_CHOLESTEROL_HOMEOSTASIS	PAIP1	-0.0152621	0.903072	ESCA	None
HALLMARK_CHOLESTEROL_HOMEOSTASIS	PARN	-0.0432507	0.70966	ESCA	None
HALLMARK_CHOLESTEROL_HOMEOSTASIS	PDIA5	-0.126396	0.217201	ESCA	None
HALLMARK_CHOLESTEROL_HOMEOSTASIS	PDIA6	-0.0680609	0.535764	ESCA	None
HALLMARK_CHOLESTEROL_HOMEOSTASIS	PLA2G4B	0.113884	0.271173	ESCA	None
HALLMARK_CHOLESTEROL_HOMEOSTASIS	POP4	0.176287	0.0765795	ESCA	None
HALLMARK_CHOLESTEROL_HOMEOSTASIS	PPP2R5B	0.206615	0.034427	ESCA	Activation
HALLMARK_CHOLESTEROL_HOMEOSTASIS	PREB	0.049884	0.660651	ESCA	None
HALLMARK_CHOLESTEROL_HOMEOSTASIS	PSAT1	0.120831	0.240544	ESCA	None
HALLMARK_CHOLESTEROL_HOMEOSTASIS	RPS14	-0.0317867	0.790278	ESCA	None
HALLMARK_CHOLESTEROL_HOMEOSTASIS	RRP9	0.0986603	0.347549	ESCA	None
HALLMARK_CHOLESTEROL_HOMEOSTASIS	SDAD1	-0.2143	0.0275708	ESCA	Inhibition
HALLMARK_CHOLESTEROL_HOMEOSTASIS	SEC11A	0.0181897	0.883679	ESCA	None
HALLMARK_CHOLESTEROL_HOMEOSTASIS	SEC31A	-0.159427	0.112185	ESCA	None
HALLMARK_CHOLESTEROL_HOMEOSTASIS	SERP1	0.311453	0.000779956	ESCA	Activation
HALLMARK_CHOLESTEROL_HOMEOSTASIS	SHC1	0.240452	0.0121847	ESCA	Activation
HALLMARK_CHOLESTEROL_HOMEOSTASIS	SLC1A4	0.0273319	0.822417	ESCA	None
HALLMARK_CHOLESTEROL_HOMEOSTASIS	SLC30A5	-0.147733	0.143572	ESCA	None
HALLMARK_CHOLESTEROL_HOMEOSTASIS	SLC7A5	0.193786	0.0489357	ESCA	Activation
HALLMARK_CHOLESTEROL_HOMEOSTASIS	SPCS1	-0.0475331	0.678612	ESCA	None
HALLMARK_CHOLESTEROL_HOMEOSTASIS	SPCS3	-0.24547	0.0103469	ESCA	Inhibition
HALLMARK_CHOLESTEROL_HOMEOSTASIS	SRPRB	0.23388	0.0150015	ESCA	Activation
HALLMARK_CHOLESTEROL_HOMEOSTASIS	SSR1	0.0578343	0.60723	ESCA	None
HALLMARK_CHOLESTEROL_HOMEOSTASIS	STC2	0.0192257	0.87777	ESCA	None
HALLMARK_CHOLESTEROL_HOMEOSTASIS	SULT1A3	-0.0431419	0.710515	ESCA	None
HALLMARK_CHOLESTEROL_HOMEOSTASIS	SYVN1	-0.0163106	0.896105	ESCA	None
HALLMARK_CHOLESTEROL_HOMEOSTASIS	TATDN2	-0.0969753	0.356883	ESCA	None
HALLMARK_CHOLESTEROL_HOMEOSTASIS	TLN1	-0.211725	0.0295939	ESCA	Inhibition
HALLMARK_CHOLESTEROL_HOMEOSTASIS	TPP1	-0.231506	0.016135	ESCA	Inhibition
HALLMARK_CHOLESTEROL_HOMEOSTASIS	TSPYL2	-0.425657	1.48969e-06	ESCA	Inhibition
HALLMARK_CHOLESTEROL_HOMEOSTASIS	TTC37	-0.115061	0.266005	ESCA	None
HALLMARK_CHOLESTEROL_HOMEOSTASIS	TUBB2A	0.369686	4.37641e-05	ESCA	Activation
HALLMARK_CHOLESTEROL_HOMEOSTASIS	VEGFA	0.146131	0.148132	ESCA	None
HALLMARK_CHOLESTEROL_HOMEOSTASIS	WFS1	-0.155733	0.121393	ESCA	None
HALLMARK_CHOLESTEROL_HOMEOSTASIS	WIPI1	-0.074446	0.493609	ESCA	None
HALLMARK_CHOLESTEROL_HOMEOSTASIS	XBP1	-0.14657	0.146988	ESCA	None
HALLMARK_CHOLESTEROL_HOMEOSTASIS	XPOT	-0.0255307	0.834348	ESCA	None
HALLMARK_CHOLESTEROL_HOMEOSTASIS	YIF1A	0.25962	0.00625845	ESCA	Activation
HALLMARK_CHOLESTEROL_HOMEOSTASIS	YWHAZ	0.360268	7.36019e-05	ESCA	Activation
HALLMARK_CHOLESTEROL_HOMEOSTASIS	ZBTB17	-0.100048	0.340522	ESCA	None
HALLMARK_COAGULATION	ACADVL	-0.0807274	0.456055	ESCA	None
HALLMARK_COAGULATION	ADD1	0.119257	0.24742	ESCA	None
HALLMARK_COAGULATION	ALDH18A1	-0.240442	0.0121847	ESCA	Inhibition
HALLMARK_COAGULATION	ARFGAP1	-0.0875026	0.41272	ESCA	None
HALLMARK_COAGULATION	ASNS	-0.225424	0.0195833	ESCA	Inhibition
HALLMARK_COAGULATION	ATF3	0.0483657	0.672508	ESCA	None
HALLMARK_COAGULATION	ATF4	-0.0629313	0.57142	ESCA	None
HALLMARK_COAGULATION	ATF6	-0.0290043	0.809682	ESCA	None
HALLMARK_COAGULATION	ATP6V0D1	0.236745	0.0137078	ESCA	Activation
HALLMARK_COAGULATION	BAG3	0.103943	0.320086	ESCA	None
HALLMARK_COAGULATION	BANF1	-0.118966	0.248749	ESCA	None
HALLMARK_COAGULATION	CALR	-0.0753637	0.488361	ESCA	None
HALLMARK_COAGULATION	CCL2	0.39917	7.84724e-06	ESCA	Activation
HALLMARK_COAGULATION	CEBPB	0.220397	0.022986	ESCA	Activation
HALLMARK_COAGULATION	CEBPG	-0.260616	0.00603598	ESCA	Inhibition
HALLMARK_COAGULATION	CHAC1	-0.0321424	0.787565	ESCA	None
HALLMARK_COAGULATION	CKS1B	-0.242071	0.0115423	ESCA	Inhibition
HALLMARK_COAGULATION	CNOT2	-0.2259	0.019272	ESCA	Inhibition
HALLMARK_COAGULATION	CNOT4	-0.154295	0.124853	ESCA	None
HALLMARK_COAGULATION	CNOT6	-0.212352	0.0290916	ESCA	Inhibition
HALLMARK_COAGULATION	CREB3	0.199888	0.0415292	ESCA	Activation
HALLMARK_COAGULATION	CREB3L1	0.16679	0.0952693	ESCA	None
HALLMARK_COAGULATION	CREB3L2	0.236773	0.0137064	ESCA	Activation
HALLMARK_COAGULATION	CREB3L3	0.017548	0.88721	ESCA	None
HALLMARK_COAGULATION	CREB3L4	-0.27946	0.00301234	ESCA	Inhibition
HALLMARK_COAGULATION	CREBRF	0.0872589	0.414139	ESCA	None
HALLMARK_COAGULATION	CTDSP2	0.0982116	0.35012	ESCA	None
HALLMARK_COAGULATION	CUL7	-0.0515168	0.650676	ESCA	None
HALLMARK_COAGULATION	CXCL8	0.0515183	0.650676	ESCA	None
HALLMARK_COAGULATION	CXXC1	-0.20658	0.0344561	ESCA	Inhibition
HALLMARK_COAGULATION	DCP1A	-0.0244787	0.841801	ESCA	None
HALLMARK_COAGULATION	DCP2	-0.00532747	0.966469	ESCA	None
HALLMARK_COAGULATION	DCSTAMP	0.354436	9.98859e-05	ESCA	Activation
HALLMARK_COAGULATION	DCTN1	0.0165355	0.894804	ESCA	None
HALLMARK_COAGULATION	DDIT3	-0.0481609	0.674188	ESCA	None
HALLMARK_COAGULATION	DDIT4	0.0847125	0.430576	ESCA	None
HALLMARK_COAGULATION	DDX10	-0.260217	0.00612409	ESCA	Inhibition
HALLMARK_COAGULATION	DDX11	-0.484685	1.86879e-08	ESCA	Inhibition
HALLMARK_COAGULATION	DIS3	-0.249175	0.00909192	ESCA	Inhibition
HALLMARK_COAGULATION	DKC1	-0.483036	2.11357e-08	ESCA	Inhibition
HALLMARK_COAGULATION	DNAJA4	-0.00028841	0.999527	ESCA	None
HALLMARK_COAGULATION	DNAJB11	-0.156165	0.120197	ESCA	None
HALLMARK_COAGULATION	DNAJB9	0.265537	0.0050781	ESCA	Activation
HALLMARK_COAGULATION	DNAJC3	-0.00297299	0.983471	ESCA	None
HALLMARK_COAGULATION	EDC4	-0.158744	0.113734	ESCA	None
HALLMARK_COAGULATION	EDEM1	0.0716167	0.511994	ESCA	None
HALLMARK_COAGULATION	EEF2	0.109777	0.290398	ESCA	None
HALLMARK_COAGULATION	EIF2AK3	-0.0595214	0.596083	ESCA	None
HALLMARK_COAGULATION	EIF2S1	0.0883876	0.406947	ESCA	None
HALLMARK_COAGULATION	EIF2S2	-0.203679	0.0373133	ESCA	Inhibition
HALLMARK_COAGULATION	EIF2S3	-0.1949	0.0476803	ESCA	Inhibition
HALLMARK_COAGULATION	EIF4A1	-0.0042953	0.973908	ESCA	None
HALLMARK_COAGULATION	EIF4A2	-0.16339	0.103129	ESCA	None
HALLMARK_COAGULATION	EIF4A3	-0.102248	0.329392	ESCA	None
HALLMARK_COAGULATION	EIF4E	-0.107559	0.301665	ESCA	None
HALLMARK_COAGULATION	EIF4EBP1	-0.130586	0.200711	ESCA	None
HALLMARK_COAGULATION	EIF4G1	-0.105893	0.310106	ESCA	None
HALLMARK_COAGULATION	ERN1	0.0655188	0.552701	ESCA	None
HALLMARK_COAGULATION	EXOC2	-0.102104	0.330254	ESCA	None
HALLMARK_COAGULATION	EXOSC1	-0.125908	0.21925	ESCA	None
HALLMARK_COAGULATION	EXOSC10	-0.215229	0.0268516	ESCA	Inhibition
HALLMARK_COAGULATION	EXOSC2	-0.345908	0.000155582	ESCA	Inhibition
HALLMARK_COAGULATION	EXOSC3	-0.213491	0.0282453	ESCA	Inhibition
HALLMARK_COAGULATION	EXOSC4	-0.0898677	0.397465	ESCA	None
HALLMARK_COAGULATION	EXOSC5	-0.345925	0.000155582	ESCA	Inhibition
HALLMARK_COAGULATION	EXOSC6	-0.234362	0.0147472	ESCA	Inhibition
HALLMARK_COAGULATION	EXOSC7	-0.214991	0.027018	ESCA	Inhibition
HALLMARK_COAGULATION	EXOSC8	-0.281683	0.00275896	ESCA	Inhibition
HALLMARK_COAGULATION	EXOSC9	-0.238061	0.0131777	ESCA	Inhibition
HALLMARK_COAGULATION	EXTL1	0.106915	0.305006	ESCA	None
HALLMARK_COAGULATION	EXTL2	-0.0181192	0.884005	ESCA	None
HALLMARK_COAGULATION	EXTL3	0.075183	0.489204	ESCA	None
HALLMARK_COAGULATION	FKBP14	0.0178017	0.885937	ESCA	None
HALLMARK_COAGULATION	FUS	-0.384451	1.85769e-05	ESCA	Inhibition
HALLMARK_COAGULATION	GEMIN4	-0.169366	0.0899842	ESCA	None
HALLMARK_COAGULATION	GFPT1	-0.0843172	0.433177	ESCA	None
HALLMARK_COAGULATION	GOSR2	0.0977618	0.352781	ESCA	None
HALLMARK_COAGULATION	GSK3A	-0.146284	0.147764	ESCA	None
HALLMARK_COAGULATION	HDGF	-0.274137	0.00369487	ESCA	Inhibition
HALLMARK_COAGULATION	HERPUD1	0.201555	0.0396249	ESCA	Activation
HALLMARK_COAGULATION	HSP90B1	-0.204038	0.0369042	ESCA	Inhibition
HALLMARK_COAGULATION	HSPA5	0.0960094	0.362398	ESCA	None
HALLMARK_COAGULATION	HSPA9	-0.2296	0.0171426	ESCA	Inhibition
HALLMARK_COAGULATION	HYOU1	-0.035331	0.765106	ESCA	None
HALLMARK_COAGULATION	IFIT1	-0.0415019	0.721878	ESCA	None
HALLMARK_COAGULATION	IGFBP1	-0.00303192	0.983031	ESCA	None
HALLMARK_COAGULATION	IMP3	-0.0690986	0.528142	ESCA	None
HALLMARK_COAGULATION	KDELR3	0.173224	0.082103	ESCA	None
HALLMARK_COAGULATION	KHSRP	-0.144143	0.154215	ESCA	None
HALLMARK_COAGULATION	KIF5B	-0.085166	0.427652	ESCA	None
HALLMARK_COAGULATION	KLHDC3	-0.14417	0.154185	ESCA	None
HALLMARK_COAGULATION	LMNA	0.24057	0.0121338	ESCA	Activation
HALLMARK_COAGULATION	LSM1	-0.204345	0.0366092	ESCA	Inhibition
HALLMARK_COAGULATION	LSM4	-0.324517	0.00043124	ESCA	Inhibition
HALLMARK_COAGULATION	MBTPS1	-0.120653	0.241188	ESCA	None
HALLMARK_COAGULATION	MBTPS2	-0.133897	0.189471	ESCA	None
HALLMARK_COAGULATION	MTHFD2	-0.297114	0.00146221	ESCA	Inhibition
HALLMARK_COAGULATION	MYDGF	0.222146	0.0216926	ESCA	Activation
HALLMARK_COAGULATION	NABP1	0.158923	0.113284	ESCA	None
HALLMARK_COAGULATION	NFYA	-0.192419	0.0507794	ESCA	None
HALLMARK_COAGULATION	NFYB	-0.16775	0.0932747	ESCA	None
HALLMARK_COAGULATION	NFYC	-0.246167	0.0101275	ESCA	Inhibition
HALLMARK_COAGULATION	NHP2	-0.165589	0.0981525	ESCA	None
HALLMARK_COAGULATION	NOLC1	-0.252424	0.00813956	ESCA	Inhibition
HALLMARK_COAGULATION	NOP14	-0.125088	0.222505	ESCA	None
HALLMARK_COAGULATION	NOP56	-0.337719	0.000233326	ESCA	Inhibition
HALLMARK_COAGULATION	NPM1	-0.162268	0.105679	ESCA	None
HALLMARK_COAGULATION	PAIP1	-0.093528	0.376559	ESCA	None
HALLMARK_COAGULATION	PARN	-0.242731	0.0113395	ESCA	Inhibition
HALLMARK_COAGULATION	PDIA5	0.029982	0.802311	ESCA	None
HALLMARK_COAGULATION	PDIA6	-0.20131	0.0399021	ESCA	Inhibition
HALLMARK_COAGULATION	PLA2G4B	-0.166701	0.0954601	ESCA	None
HALLMARK_COAGULATION	POP4	0.0794179	0.464002	ESCA	None
HALLMARK_COAGULATION	PPP2R5B	0.227876	0.0181291	ESCA	Activation
HALLMARK_COAGULATION	PREB	-0.113371	0.27371	ESCA	None
HALLMARK_COAGULATION	PSAT1	-0.233699	0.0150679	ESCA	Inhibition
HALLMARK_COAGULATION	RPS14	-0.052846	0.640664	ESCA	None
HALLMARK_COAGULATION	RRP9	-0.136079	0.181608	ESCA	None
HALLMARK_COAGULATION	SDAD1	-0.176381	0.0764079	ESCA	None
HALLMARK_COAGULATION	SEC11A	0.0632705	0.56897	ESCA	None
HALLMARK_COAGULATION	SEC31A	0.0468294	0.683306	ESCA	None
HALLMARK_COAGULATION	SERP1	-0.0212244	0.865539	ESCA	None
HALLMARK_COAGULATION	SHC1	0.227399	0.0183984	ESCA	Activation
HALLMARK_COAGULATION	SLC1A4	-0.0300618	0.801992	ESCA	None
HALLMARK_COAGULATION	SLC30A5	-0.14059	0.165635	ESCA	None
HALLMARK_COAGULATION	SLC7A5	0.00586614	0.962603	ESCA	None
HALLMARK_COAGULATION	SPCS1	0.00927082	0.940203	ESCA	None
HALLMARK_COAGULATION	SPCS3	0.073425	0.500208	ESCA	None
HALLMARK_COAGULATION	SRPRB	-0.05041	0.657915	ESCA	None
HALLMARK_COAGULATION	SSR1	-0.120648	0.241188	ESCA	None
HALLMARK_COAGULATION	STC2	0.149531	0.137704	ESCA	None
HALLMARK_COAGULATION	SULT1A3	-0.184186	0.0627078	ESCA	None
HALLMARK_COAGULATION	SYVN1	0.0957901	0.363493	ESCA	None
HALLMARK_COAGULATION	TATDN2	-0.115989	0.2621	ESCA	None
HALLMARK_COAGULATION	TLN1	0.341188	0.000194236	ESCA	Activation
HALLMARK_COAGULATION	TPP1	0.232108	0.0158242	ESCA	Activation
HALLMARK_COAGULATION	TSPYL2	0.01735	0.888152	ESCA	None
HALLMARK_COAGULATION	TTC37	-0.0496447	0.662501	ESCA	None
HALLMARK_COAGULATION	TUBB2A	0.167988	0.092872	ESCA	None
HALLMARK_COAGULATION	VEGFA	0.000424451	0.998618	ESCA	None
HALLMARK_COAGULATION	WFS1	0.0218594	0.860754	ESCA	None
HALLMARK_COAGULATION	WIPI1	0.10868	0.29573	ESCA	None
HALLMARK_COAGULATION	XBP1	0.0206639	0.86969	ESCA	None
HALLMARK_COAGULATION	XPOT	-0.23872	0.0129	ESCA	Inhibition
HALLMARK_COAGULATION	YIF1A	0.131484	0.19745	ESCA	None
HALLMARK_COAGULATION	YWHAZ	-0.087154	0.414596	ESCA	None
HALLMARK_COAGULATION	ZBTB17	0.047898	0.675927	ESCA	None
HALLMARK_COMPLEMENT	ACADVL	-0.0409777	0.725354	ESCA	None
HALLMARK_COMPLEMENT	ADD1	0.177537	0.074169	ESCA	None
HALLMARK_COMPLEMENT	ALDH18A1	-0.102661	0.327265	ESCA	None
HALLMARK_COMPLEMENT	ARFGAP1	0.0752606	0.488893	ESCA	None
HALLMARK_COMPLEMENT	ASNS	-0.231858	0.0159507	ESCA	Inhibition
HALLMARK_COMPLEMENT	ATF3	0.118759	0.249714	ESCA	None
HALLMARK_COMPLEMENT	ATF4	-0.134852	0.185891	ESCA	None
HALLMARK_COMPLEMENT	ATF6	-0.0510396	0.653461	ESCA	None
HALLMARK_COMPLEMENT	ATP6V0D1	0.192097	0.0512906	ESCA	None
HALLMARK_COMPLEMENT	BAG3	-0.0093996	0.939856	ESCA	None
HALLMARK_COMPLEMENT	BANF1	-0.156644	0.119031	ESCA	None
HALLMARK_COMPLEMENT	CALR	0.0695955	0.524826	ESCA	None
HALLMARK_COMPLEMENT	CCL2	0.377697	2.76179e-05	ESCA	Activation
HALLMARK_COMPLEMENT	CEBPB	0.15671	0.118908	ESCA	None
HALLMARK_COMPLEMENT	CEBPG	-0.173841	0.0811421	ESCA	None
HALLMARK_COMPLEMENT	CHAC1	0.0568895	0.613006	ESCA	None
HALLMARK_COMPLEMENT	CKS1B	-0.282855	0.00263504	ESCA	Inhibition
HALLMARK_COMPLEMENT	CNOT2	-0.245297	0.0104103	ESCA	Inhibition
HALLMARK_COMPLEMENT	CNOT4	-0.211009	0.030209	ESCA	Inhibition
HALLMARK_COMPLEMENT	CNOT6	-0.0594581	0.596343	ESCA	None
HALLMARK_COMPLEMENT	CREB3	0.234138	0.0148576	ESCA	Activation
HALLMARK_COMPLEMENT	CREB3L1	0.275128	0.00356367	ESCA	Activation
HALLMARK_COMPLEMENT	CREB3L2	0.222813	0.0212797	ESCA	Activation
HALLMARK_COMPLEMENT	CREB3L3	0.224272	0.0202674	ESCA	Activation
HALLMARK_COMPLEMENT	CREB3L4	-0.274956	0.00359001	ESCA	Inhibition
HALLMARK_COMPLEMENT	CREBRF	0.157634	0.116639	ESCA	None
HALLMARK_COMPLEMENT	CTDSP2	0.0267477	0.826485	ESCA	None
HALLMARK_COMPLEMENT	CUL7	-0.10361	0.322081	ESCA	None
HALLMARK_COMPLEMENT	CXCL8	0.181829	0.0666117	ESCA	None
HALLMARK_COMPLEMENT	CXXC1	-0.234548	0.0146815	ESCA	Inhibition
HALLMARK_COMPLEMENT	DCP1A	0.157329	0.117494	ESCA	None
HALLMARK_COMPLEMENT	DCP2	0.132178	0.195075	ESCA	None
HALLMARK_COMPLEMENT	DCSTAMP	0.357976	8.28655e-05	ESCA	Activation
HALLMARK_COMPLEMENT	DCTN1	-0.101335	0.334005	ESCA	None
HALLMARK_COMPLEMENT	DDIT3	-0.105881	0.310122	ESCA	None
HALLMARK_COMPLEMENT	DDIT4	0.0966407	0.358663	ESCA	None
HALLMARK_COMPLEMENT	DDX10	-0.15965	0.111632	ESCA	None
HALLMARK_COMPLEMENT	DDX11	-0.440705	5.25083e-07	ESCA	Inhibition
HALLMARK_COMPLEMENT	DIS3	-0.0905031	0.393778	ESCA	None
HALLMARK_COMPLEMENT	DKC1	-0.423345	1.7348e-06	ESCA	Inhibition
HALLMARK_COMPLEMENT	DNAJA4	0.0133975	0.913871	ESCA	None
HALLMARK_COMPLEMENT	DNAJB11	-0.154997	0.123153	ESCA	None
HALLMARK_COMPLEMENT	DNAJB9	0.313921	0.000700624	ESCA	Activation
HALLMARK_COMPLEMENT	DNAJC3	0.120567	0.241534	ESCA	None
HALLMARK_COMPLEMENT	EDC4	-0.134617	0.186767	ESCA	None
HALLMARK_COMPLEMENT	EDEM1	0.221808	0.0219183	ESCA	Activation
HALLMARK_COMPLEMENT	EEF2	0.0252676	0.836017	ESCA	None
HALLMARK_COMPLEMENT	EIF2AK3	0.00786327	0.949681	ESCA	None
HALLMARK_COMPLEMENT	EIF2S1	0.0666716	0.545378	ESCA	None
HALLMARK_COMPLEMENT	EIF2S2	-0.10435	0.318069	ESCA	None
HALLMARK_COMPLEMENT	EIF2S3	-0.0460023	0.689802	ESCA	None
HALLMARK_COMPLEMENT	EIF4A1	-0.08961	0.39916	ESCA	None
HALLMARK_COMPLEMENT	EIF4A2	-0.154196	0.124989	ESCA	None
HALLMARK_COMPLEMENT	EIF4A3	-0.150462	0.135077	ESCA	None
HALLMARK_COMPLEMENT	EIF4E	-0.065859	0.551044	ESCA	None
HALLMARK_COMPLEMENT	EIF4EBP1	-0.237544	0.0133808	ESCA	Inhibition
HALLMARK_COMPLEMENT	EIF4G1	-0.194167	0.0484197	ESCA	Inhibition
HALLMARK_COMPLEMENT	ERN1	0.216638	0.0256857	ESCA	Activation
HALLMARK_COMPLEMENT	EXOC2	-0.13339	0.191255	ESCA	None
HALLMARK_COMPLEMENT	EXOSC1	-0.119286	0.247308	ESCA	None
HALLMARK_COMPLEMENT	EXOSC10	-0.116939	0.257752	ESCA	None
HALLMARK_COMPLEMENT	EXOSC2	-0.305091	0.00103764	ESCA	Inhibition
HALLMARK_COMPLEMENT	EXOSC3	-0.199291	0.0422128	ESCA	Inhibition
HALLMARK_COMPLEMENT	EXOSC4	-0.156362	0.119739	ESCA	None
HALLMARK_COMPLEMENT	EXOSC5	-0.385954	1.71175e-05	ESCA	Inhibition
HALLMARK_COMPLEMENT	EXOSC6	-0.316413	0.000625437	ESCA	Inhibition
HALLMARK_COMPLEMENT	EXOSC7	-0.237015	0.0135934	ESCA	Inhibition
HALLMARK_COMPLEMENT	EXOSC8	-0.205593	0.0353683	ESCA	Inhibition
HALLMARK_COMPLEMENT	EXOSC9	-0.14266	0.158783	ESCA	None
HALLMARK_COMPLEMENT	EXTL1	-0.0706286	0.518335	ESCA	None
HALLMARK_COMPLEMENT	EXTL2	-0.0939735	0.373977	ESCA	None
HALLMARK_COMPLEMENT	EXTL3	-0.0326541	0.783763	ESCA	None
HALLMARK_COMPLEMENT	FKBP14	0.0097389	0.93807	ESCA	None
HALLMARK_COMPLEMENT	FUS	-0.377239	2.83235e-05	ESCA	Inhibition
HALLMARK_COMPLEMENT	GEMIN4	-0.191184	0.0525676	ESCA	None
HALLMARK_COMPLEMENT	GFPT1	0.0456014	0.69276	ESCA	None
HALLMARK_COMPLEMENT	GOSR2	0.194716	0.0478865	ESCA	Activation
HALLMARK_COMPLEMENT	GSK3A	-0.168375	0.0921199	ESCA	None
HALLMARK_COMPLEMENT	HDGF	-0.164927	0.099651	ESCA	None
HALLMARK_COMPLEMENT	HERPUD1	0.251335	0.00847428	ESCA	Activation
HALLMARK_COMPLEMENT	HSP90B1	-0.0857065	0.42412	ESCA	None
HALLMARK_COMPLEMENT	HSPA5	0.15975	0.111479	ESCA	None
HALLMARK_COMPLEMENT	HSPA9	-0.172306	0.0837604	ESCA	None
HALLMARK_COMPLEMENT	HYOU1	0.0906004	0.393326	ESCA	None
HALLMARK_COMPLEMENT	IFIT1	0.11472	0.267464	ESCA	None
HALLMARK_COMPLEMENT	IGFBP1	0.0767612	0.479509	ESCA	None
HALLMARK_COMPLEMENT	IMP3	-0.14712	0.145337	ESCA	None
HALLMARK_COMPLEMENT	KDELR3	0.247962	0.00951169	ESCA	Activation
HALLMARK_COMPLEMENT	KHSRP	-0.189617	0.0546288	ESCA	None
HALLMARK_COMPLEMENT	KIF5B	-0.0714058	0.513396	ESCA	None
HALLMARK_COMPLEMENT	KLHDC3	-0.169068	0.0905661	ESCA	None
HALLMARK_COMPLEMENT	LMNA	0.18908	0.0553455	ESCA	None
HALLMARK_COMPLEMENT	LSM1	-0.245675	0.0102757	ESCA	Inhibition
HALLMARK_COMPLEMENT	LSM4	-0.313909	0.000700624	ESCA	Inhibition
HALLMARK_COMPLEMENT	MBTPS1	-0.147504	0.144157	ESCA	None
HALLMARK_COMPLEMENT	MBTPS2	-0.0205464	0.870113	ESCA	None
HALLMARK_COMPLEMENT	MTHFD2	-0.254054	0.00768978	ESCA	Inhibition
HALLMARK_COMPLEMENT	MYDGF	0.28938	0.00201148	ESCA	Activation
HALLMARK_COMPLEMENT	NABP1	0.212014	0.0293707	ESCA	Activation
HALLMARK_COMPLEMENT	NFYA	-0.15178	0.131813	ESCA	None
HALLMARK_COMPLEMENT	NFYB	-0.24631	0.010078	ESCA	Inhibition
HALLMARK_COMPLEMENT	NFYC	-0.225142	0.0197517	ESCA	Inhibition
HALLMARK_COMPLEMENT	NHP2	-0.18911	0.0553122	ESCA	None
HALLMARK_COMPLEMENT	NOLC1	-0.183029	0.0645291	ESCA	None
HALLMARK_COMPLEMENT	NOP14	-0.103194	0.324179	ESCA	None
HALLMARK_COMPLEMENT	NOP56	-0.29974	0.00130744	ESCA	Inhibition
HALLMARK_COMPLEMENT	NPM1	-0.124147	0.226391	ESCA	None
HALLMARK_COMPLEMENT	PAIP1	-0.184466	0.0622739	ESCA	None
HALLMARK_COMPLEMENT	PARN	-0.252936	0.00799151	ESCA	Inhibition
HALLMARK_COMPLEMENT	PDIA5	0.0405571	0.728157	ESCA	None
HALLMARK_COMPLEMENT	PDIA6	-0.123385	0.22951	ESCA	None
HALLMARK_COMPLEMENT	PLA2G4B	-0.260581	0.00604083	ESCA	Inhibition
HALLMARK_COMPLEMENT	POP4	0.0310793	0.795342	ESCA	None
HALLMARK_COMPLEMENT	PPP2R5B	0.236719	0.0137152	ESCA	Activation
HALLMARK_COMPLEMENT	PREB	-0.0708019	0.517261	ESCA	None
HALLMARK_COMPLEMENT	PSAT1	-0.307755	0.000920091	ESCA	Inhibition
HALLMARK_COMPLEMENT	RPS14	-0.0373118	0.751719	ESCA	None
HALLMARK_COMPLEMENT	RRP9	-0.0762241	0.482824	ESCA	None
HALLMARK_COMPLEMENT	SDAD1	-0.195376	0.0470767	ESCA	Inhibition
HALLMARK_COMPLEMENT	SEC11A	0.0440124	0.704012	ESCA	None
HALLMARK_COMPLEMENT	SEC31A	0.100729	0.33713	ESCA	None
HALLMARK_COMPLEMENT	SERP1	-0.0138672	0.911205	ESCA	None
HALLMARK_COMPLEMENT	SHC1	0.0846275	0.4311	ESCA	None
HALLMARK_COMPLEMENT	SLC1A4	-0.15204	0.131078	ESCA	None
HALLMARK_COMPLEMENT	SLC30A5	-0.0594669	0.596343	ESCA	None
HALLMARK_COMPLEMENT	SLC7A5	-0.115416	0.264522	ESCA	None
HALLMARK_COMPLEMENT	SPCS1	0.120421	0.242246	ESCA	None
HALLMARK_COMPLEMENT	SPCS3	0.230815	0.0165166	ESCA	Activation
HALLMARK_COMPLEMENT	SRPRB	-0.109703	0.290656	ESCA	None
HALLMARK_COMPLEMENT	SSR1	-0.114956	0.266464	ESCA	None
HALLMARK_COMPLEMENT	STC2	-0.0410436	0.724811	ESCA	None
HALLMARK_COMPLEMENT	SULT1A3	-0.042215	0.716786	ESCA	None
HALLMARK_COMPLEMENT	SYVN1	0.228655	0.0176872	ESCA	Activation
HALLMARK_COMPLEMENT	TATDN2	-0.0080066	0.948875	ESCA	None
HALLMARK_COMPLEMENT	TLN1	0.298968	0.00134739	ESCA	Activation
HALLMARK_COMPLEMENT	TPP1	0.315721	0.000642948	ESCA	Activation
HALLMARK_COMPLEMENT	TSPYL2	-0.0246474	0.840629	ESCA	None
HALLMARK_COMPLEMENT	TTC37	0.0840019	0.435266	ESCA	None
HALLMARK_COMPLEMENT	TUBB2A	0.159293	0.112388	ESCA	None
HALLMARK_COMPLEMENT	VEGFA	0.0475313	0.678612	ESCA	None
HALLMARK_COMPLEMENT	WFS1	-0.0705881	0.518431	ESCA	None
HALLMARK_COMPLEMENT	WIPI1	0.0129276	0.91717	ESCA	None
HALLMARK_COMPLEMENT	XBP1	0.151337	0.132986	ESCA	None
HALLMARK_COMPLEMENT	XPOT	-0.310313	0.000821082	ESCA	Inhibition
HALLMARK_COMPLEMENT	YIF1A	0.176237	0.0766458	ESCA	None
HALLMARK_COMPLEMENT	YWHAZ	-0.109254	0.292921	ESCA	None
HALLMARK_COMPLEMENT	ZBTB17	0.0182279	0.88344	ESCA	None
HALLMARK_DNA_REPAIR	ACADVL	0.0498041	0.661054	ESCA	None
HALLMARK_DNA_REPAIR	ADD1	-0.0475622	0.678612	ESCA	None
HALLMARK_DNA_REPAIR	ALDH18A1	0.185462	0.0607002	ESCA	None
HALLMARK_DNA_REPAIR	ARFGAP1	-0.0617996	0.579555	ESCA	None
HALLMARK_DNA_REPAIR	ASNS	0.197949	0.0439354	ESCA	Activation
HALLMARK_DNA_REPAIR	ATF3	-0.230495	0.0166616	ESCA	Inhibition
HALLMARK_DNA_REPAIR	ATF4	0.134765	0.186254	ESCA	None
HALLMARK_DNA_REPAIR	ATF6	-0.143402	0.15628	ESCA	None
HALLMARK_DNA_REPAIR	ATP6V0D1	0.173822	0.0811421	ESCA	None
HALLMARK_DNA_REPAIR	BAG3	0.159964	0.110991	ESCA	None
HALLMARK_DNA_REPAIR	BANF1	0.62325	8.56307e-15	ESCA	Activation
HALLMARK_DNA_REPAIR	CALR	0.317903	0.000584497	ESCA	Activation
HALLMARK_DNA_REPAIR	CCL2	-0.261606	0.00584769	ESCA	Inhibition
HALLMARK_DNA_REPAIR	CEBPB	0.070049	0.521811	ESCA	None
HALLMARK_DNA_REPAIR	CEBPG	0.0721515	0.508292	ESCA	None
HALLMARK_DNA_REPAIR	CHAC1	-0.098301	0.34955	ESCA	None
HALLMARK_DNA_REPAIR	CKS1B	0.677664	3.36524e-18	ESCA	Activation
HALLMARK_DNA_REPAIR	CNOT2	0.119358	0.247005	ESCA	None
HALLMARK_DNA_REPAIR	CNOT4	0.00596959	0.962256	ESCA	None
HALLMARK_DNA_REPAIR	CNOT6	0.0275478	0.820721	ESCA	None
HALLMARK_DNA_REPAIR	CREB3	0.265199	0.00514773	ESCA	Activation
HALLMARK_DNA_REPAIR	CREB3L1	-0.190113	0.0539558	ESCA	None
HALLMARK_DNA_REPAIR	CREB3L2	-0.307321	0.000936541	ESCA	Inhibition
HALLMARK_DNA_REPAIR	CREB3L3	-0.111461	0.282371	ESCA	None
HALLMARK_DNA_REPAIR	CREB3L4	0.288112	0.00212109	ESCA	Activation
HALLMARK_DNA_REPAIR	CREBRF	-0.472841	4.79861e-08	ESCA	Inhibition
HALLMARK_DNA_REPAIR	CTDSP2	-0.0840342	0.435093	ESCA	None
HALLMARK_DNA_REPAIR	CUL7	-0.121082	0.239572	ESCA	None
HALLMARK_DNA_REPAIR	CXCL8	0.0930692	0.379328	ESCA	None
HALLMARK_DNA_REPAIR	CXXC1	0.0869947	0.415514	ESCA	None
HALLMARK_DNA_REPAIR	DCP1A	-0.0634832	0.567496	ESCA	None
HALLMARK_DNA_REPAIR	DCP2	-0.131881	0.196091	ESCA	None
HALLMARK_DNA_REPAIR	DCSTAMP	-0.261402	0.00589348	ESCA	Inhibition
HALLMARK_DNA_REPAIR	DCTN1	0.271189	0.00410575	ESCA	Activation
HALLMARK_DNA_REPAIR	DDIT3	0.129699	0.20409	ESCA	None
HALLMARK_DNA_REPAIR	DDIT4	-0.0188173	0.879786	ESCA	None
HALLMARK_DNA_REPAIR	DDX10	0.398013	8.44972e-06	ESCA	Activation
HALLMARK_DNA_REPAIR	DDX11	0.231706	0.0160392	ESCA	Activation
HALLMARK_DNA_REPAIR	DIS3	0.020236	0.8715	ESCA	None
HALLMARK_DNA_REPAIR	DKC1	0.376499	2.96015e-05	ESCA	Activation
HALLMARK_DNA_REPAIR	DNAJA4	0.00133684	0.993715	ESCA	None
HALLMARK_DNA_REPAIR	DNAJB11	0.429886	1.10544e-06	ESCA	Activation
HALLMARK_DNA_REPAIR	DNAJB9	-0.315835	0.000639625	ESCA	Inhibition
HALLMARK_DNA_REPAIR	DNAJC3	-0.205479	0.0354538	ESCA	Inhibition
HALLMARK_DNA_REPAIR	EDC4	0.133119	0.191962	ESCA	None
HALLMARK_DNA_REPAIR	EDEM1	-0.344795	0.000164384	ESCA	Inhibition
HALLMARK_DNA_REPAIR	EEF2	0.158195	0.115147	ESCA	None
HALLMARK_DNA_REPAIR	EIF2AK3	-0.181398	0.0674108	ESCA	None
HALLMARK_DNA_REPAIR	EIF2S1	0.307744	0.000920091	ESCA	Activation
HALLMARK_DNA_REPAIR	EIF2S2	0.327951	0.000366829	ESCA	Activation
HALLMARK_DNA_REPAIR	EIF2S3	0.235344	0.0143134	ESCA	Activation
HALLMARK_DNA_REPAIR	EIF4A1	0.49606	7.59591e-09	ESCA	Activation
HALLMARK_DNA_REPAIR	EIF4A2	0.0996954	0.342102	ESCA	None
HALLMARK_DNA_REPAIR	EIF4A3	0.470939	5.51822e-08	ESCA	Activation
HALLMARK_DNA_REPAIR	EIF4E	0.155123	0.122791	ESCA	None
HALLMARK_DNA_REPAIR	EIF4EBP1	0.395886	9.51123e-06	ESCA	Activation
HALLMARK_DNA_REPAIR	EIF4G1	0.344559	0.000165375	ESCA	Activation
HALLMARK_DNA_REPAIR	ERN1	-0.375621	3.11971e-05	ESCA	Inhibition
HALLMARK_DNA_REPAIR	EXOC2	0.240001	0.0123805	ESCA	Activation
HALLMARK_DNA_REPAIR	EXOSC1	0.534791	2.24027e-10	ESCA	Activation
HALLMARK_DNA_REPAIR	EXOSC10	0.146344	0.147644	ESCA	None
HALLMARK_DNA_REPAIR	EXOSC2	0.608963	5.28855e-14	ESCA	Activation
HALLMARK_DNA_REPAIR	EXOSC3	0.57261	4.21349e-12	ESCA	Activation
HALLMARK_DNA_REPAIR	EXOSC4	0.628826	4.83533e-15	ESCA	Activation
HALLMARK_DNA_REPAIR	EXOSC5	0.518909	1.05473e-09	ESCA	Activation
HALLMARK_DNA_REPAIR	EXOSC6	0.206311	0.0346878	ESCA	Activation
HALLMARK_DNA_REPAIR	EXOSC7	0.485157	1.81118e-08	ESCA	Activation
HALLMARK_DNA_REPAIR	EXOSC8	0.460116	1.26268e-07	ESCA	Activation
HALLMARK_DNA_REPAIR	EXOSC9	0.362639	6.44061e-05	ESCA	Activation
HALLMARK_DNA_REPAIR	EXTL1	-0.263072	0.00554982	ESCA	Inhibition
HALLMARK_DNA_REPAIR	EXTL2	0.0950836	0.367887	ESCA	None
HALLMARK_DNA_REPAIR	EXTL3	0.141977	0.160936	ESCA	None
HALLMARK_DNA_REPAIR	FKBP14	-0.0622063	0.576664	ESCA	None
HALLMARK_DNA_REPAIR	FUS	0.494758	8.49442e-09	ESCA	Activation
HALLMARK_DNA_REPAIR	GEMIN4	0.476324	3.71784e-08	ESCA	Activation
HALLMARK_DNA_REPAIR	GFPT1	-0.129752	0.203969	ESCA	None
HALLMARK_DNA_REPAIR	GOSR2	0.25248	0.00812456	ESCA	Activation
HALLMARK_DNA_REPAIR	GSK3A	0.329257	0.000346399	ESCA	Activation
HALLMARK_DNA_REPAIR	HDGF	0.478991	2.93732e-08	ESCA	Activation
HALLMARK_DNA_REPAIR	HERPUD1	-0.251062	0.00854448	ESCA	Inhibition
HALLMARK_DNA_REPAIR	HSP90B1	0.105601	0.31179	ESCA	None
HALLMARK_DNA_REPAIR	HSPA5	0.26439	0.00530484	ESCA	Activation
HALLMARK_DNA_REPAIR	HSPA9	0.348269	0.000138608	ESCA	Activation
HALLMARK_DNA_REPAIR	HYOU1	0.248456	0.00933602	ESCA	Activation
HALLMARK_DNA_REPAIR	IFIT1	0.000290223	0.999527	ESCA	None
HALLMARK_DNA_REPAIR	IGFBP1	-0.037899	0.74704	ESCA	None
HALLMARK_DNA_REPAIR	IMP3	0.552207	3.83664e-11	ESCA	Activation
HALLMARK_DNA_REPAIR	KDELR3	-0.0429587	0.711647	ESCA	None
HALLMARK_DNA_REPAIR	KHSRP	0.512694	1.83144e-09	ESCA	Activation
HALLMARK_DNA_REPAIR	KIF5B	-0.137479	0.176305	ESCA	None
HALLMARK_DNA_REPAIR	KLHDC3	0.237303	0.0134844	ESCA	Activation
HALLMARK_DNA_REPAIR	LMNA	0.328903	0.000352257	ESCA	Activation
HALLMARK_DNA_REPAIR	LSM1	0.311673	0.000773786	ESCA	Activation
HALLMARK_DNA_REPAIR	LSM4	0.642235	7.15553e-16	ESCA	Activation
HALLMARK_DNA_REPAIR	MBTPS1	0.00678579	0.956267	ESCA	None
HALLMARK_DNA_REPAIR	MBTPS2	0.0502186	0.658859	ESCA	None
HALLMARK_DNA_REPAIR	MTHFD2	0.268299	0.00459944	ESCA	Activation
HALLMARK_DNA_REPAIR	MYDGF	0.282678	0.0026537	ESCA	Activation
HALLMARK_DNA_REPAIR	NABP1	-0.266478	0.00490243	ESCA	Inhibition
HALLMARK_DNA_REPAIR	NFYA	-0.125412	0.221099	ESCA	None
HALLMARK_DNA_REPAIR	NFYB	0.198488	0.0432628	ESCA	Activation
HALLMARK_DNA_REPAIR	NFYC	0.173776	0.0812272	ESCA	None
HALLMARK_DNA_REPAIR	NHP2	0.546919	6.77178e-11	ESCA	Activation
HALLMARK_DNA_REPAIR	NOLC1	0.510461	2.12588e-09	ESCA	Activation
HALLMARK_DNA_REPAIR	NOP14	0.387971	1.51888e-05	ESCA	Activation
HALLMARK_DNA_REPAIR	NOP56	0.421467	1.93446e-06	ESCA	Activation
HALLMARK_DNA_REPAIR	NPM1	0.523898	6.41072e-10	ESCA	Activation
HALLMARK_DNA_REPAIR	PAIP1	0.268881	0.00449652	ESCA	Activation
HALLMARK_DNA_REPAIR	PARN	0.341391	0.000192904	ESCA	Activation
HALLMARK_DNA_REPAIR	PDIA5	0.117824	0.253714	ESCA	None
HALLMARK_DNA_REPAIR	PDIA6	0.348228	0.000138759	ESCA	Activation
HALLMARK_DNA_REPAIR	PLA2G4B	0.0120989	0.922869	ESCA	None
HALLMARK_DNA_REPAIR	POP4	0.407418	4.75866e-06	ESCA	Activation
HALLMARK_DNA_REPAIR	PPP2R5B	-0.00632328	0.959621	ESCA	None
HALLMARK_DNA_REPAIR	PREB	0.542987	1.01476e-10	ESCA	Activation
HALLMARK_DNA_REPAIR	PSAT1	0.400588	7.19965e-06	ESCA	Activation
HALLMARK_DNA_REPAIR	RPS14	0.268221	0.00460978	ESCA	Activation
HALLMARK_DNA_REPAIR	RRP9	0.531767	2.96737e-10	ESCA	Activation
HALLMARK_DNA_REPAIR	SDAD1	0.066253	0.54803	ESCA	None
HALLMARK_DNA_REPAIR	SEC11A	0.426162	1.44355e-06	ESCA	Activation
HALLMARK_DNA_REPAIR	SEC31A	-0.300871	0.00125096	ESCA	Inhibition
HALLMARK_DNA_REPAIR	SERP1	0.448745	2.88034e-07	ESCA	Activation
HALLMARK_DNA_REPAIR	SHC1	0.184782	0.0617273	ESCA	None
HALLMARK_DNA_REPAIR	SLC1A4	0.168357	0.092122	ESCA	None
HALLMARK_DNA_REPAIR	SLC30A5	0.000449847	0.998618	ESCA	None
HALLMARK_DNA_REPAIR	SLC7A5	0.321542	0.000493942	ESCA	Activation
HALLMARK_DNA_REPAIR	SPCS1	0.253722	0.00778717	ESCA	Activation
HALLMARK_DNA_REPAIR	SPCS3	-0.11307	0.274953	ESCA	None
HALLMARK_DNA_REPAIR	SRPRB	0.46345	9.93347e-08	ESCA	Activation
HALLMARK_DNA_REPAIR	SSR1	0.385371	1.76439e-05	ESCA	Activation
HALLMARK_DNA_REPAIR	STC2	0.0849804	0.428739	ESCA	None
HALLMARK_DNA_REPAIR	SULT1A3	0.123375	0.229511	ESCA	None
HALLMARK_DNA_REPAIR	SYVN1	0.128402	0.209119	ESCA	None
HALLMARK_DNA_REPAIR	TATDN2	0.108267	0.298081	ESCA	None
HALLMARK_DNA_REPAIR	TLN1	-0.15267	0.129387	ESCA	None
HALLMARK_DNA_REPAIR	TPP1	0.0404408	0.728813	ESCA	None
HALLMARK_DNA_REPAIR	TSPYL2	-0.19641	0.045797	ESCA	Inhibition
HALLMARK_DNA_REPAIR	TTC37	-0.30643	0.000974328	ESCA	Inhibition
HALLMARK_DNA_REPAIR	TUBB2A	0.0723925	0.507011	ESCA	None
HALLMARK_DNA_REPAIR	VEGFA	-0.0306294	0.798194	ESCA	None
HALLMARK_DNA_REPAIR	WFS1	0.0111827	0.928643	ESCA	None
HALLMARK_DNA_REPAIR	WIPI1	-0.166815	0.0952558	ESCA	None
HALLMARK_DNA_REPAIR	XBP1	-0.154264	0.124925	ESCA	None
HALLMARK_DNA_REPAIR	XPOT	0.177664	0.074047	ESCA	None
HALLMARK_DNA_REPAIR	YIF1A	0.530063	3.4879e-10	ESCA	Activation
HALLMARK_DNA_REPAIR	YWHAZ	0.137762	0.175297	ESCA	None
HALLMARK_DNA_REPAIR	ZBTB17	0.0657849	0.551526	ESCA	None
HALLMARK_E2F_TARGETS	ACADVL	-0.18618	0.0596361	ESCA	None
HALLMARK_E2F_TARGETS	ADD1	-0.166456	0.0960101	ESCA	None
HALLMARK_E2F_TARGETS	ALDH18A1	0.177643	0.0740523	ESCA	None
HALLMARK_E2F_TARGETS	ARFGAP1	-0.0976967	0.353107	ESCA	None
HALLMARK_E2F_TARGETS	ASNS	0.313899	0.000700624	ESCA	Activation
HALLMARK_E2F_TARGETS	ATF3	-0.198962	0.0426281	ESCA	Inhibition
HALLMARK_E2F_TARGETS	ATF4	0.11183	0.280619	ESCA	None
HALLMARK_E2F_TARGETS	ATF6	-0.010956	0.93007	ESCA	None
HALLMARK_E2F_TARGETS	ATP6V0D1	-0.0629532	0.571316	ESCA	None
HALLMARK_E2F_TARGETS	BAG3	0.158487	0.114336	ESCA	None
HALLMARK_E2F_TARGETS	BANF1	0.527158	4.67348e-10	ESCA	Activation
HALLMARK_E2F_TARGETS	CALR	0.34731	0.000145296	ESCA	Activation
HALLMARK_E2F_TARGETS	CCL2	-0.161359	0.107565	ESCA	None
HALLMARK_E2F_TARGETS	CEBPB	0.0800091	0.460502	ESCA	None
HALLMARK_E2F_TARGETS	CEBPG	0.147532	0.144157	ESCA	None
HALLMARK_E2F_TARGETS	CHAC1	-0.152323	0.13031	ESCA	None
HALLMARK_E2F_TARGETS	CKS1B	0.726142	8.0074e-22	ESCA	Activation
HALLMARK_E2F_TARGETS	CNOT2	0.193661	0.049069	ESCA	Activation
HALLMARK_E2F_TARGETS	CNOT4	0.155973	0.120747	ESCA	None
HALLMARK_E2F_TARGETS	CNOT6	0.253218	0.00793992	ESCA	Activation
HALLMARK_E2F_TARGETS	CREB3	0.0261348	0.830839	ESCA	None
HALLMARK_E2F_TARGETS	CREB3L1	-0.272396	0.00393868	ESCA	Inhibition
HALLMARK_E2F_TARGETS	CREB3L2	-0.194227	0.0483718	ESCA	Inhibition
HALLMARK_E2F_TARGETS	CREB3L3	-0.136156	0.181439	ESCA	None
HALLMARK_E2F_TARGETS	CREB3L4	0.316705	0.00061803	ESCA	Activation
HALLMARK_E2F_TARGETS	CREBRF	-0.343545	0.00017335	ESCA	Inhibition
HALLMARK_E2F_TARGETS	CTDSP2	0.105527	0.312087	ESCA	None
HALLMARK_E2F_TARGETS	CUL7	-0.0764363	0.481358	ESCA	None
HALLMARK_E2F_TARGETS	CXCL8	0.142627	0.158845	ESCA	None
HALLMARK_E2F_TARGETS	CXXC1	0.0474825	0.678871	ESCA	None
HALLMARK_E2F_TARGETS	DCP1A	-0.0711996	0.514795	ESCA	None
HALLMARK_E2F_TARGETS	DCP2	0.146094	0.148237	ESCA	None
HALLMARK_E2F_TARGETS	DCSTAMP	-0.260159	0.00613446	ESCA	Inhibition
HALLMARK_E2F_TARGETS	DCTN1	0.158306	0.114861	ESCA	None
HALLMARK_E2F_TARGETS	DDIT3	0.00686562	0.956013	ESCA	None
HALLMARK_E2F_TARGETS	DDIT4	-0.011511	0.926501	ESCA	None
HALLMARK_E2F_TARGETS	DDX10	0.369619	4.37916e-05	ESCA	Activation
HALLMARK_E2F_TARGETS	DDX11	0.50764	2.70778e-09	ESCA	Activation
HALLMARK_E2F_TARGETS	DIS3	0.168944	0.0908186	ESCA	None
HALLMARK_E2F_TARGETS	DKC1	0.520711	8.9176e-10	ESCA	Activation
HALLMARK_E2F_TARGETS	DNAJA4	0.0231508	0.851964	ESCA	None
HALLMARK_E2F_TARGETS	DNAJB11	0.373024	3.59344e-05	ESCA	Activation
HALLMARK_E2F_TARGETS	DNAJB9	-0.277482	0.00325884	ESCA	Inhibition
HALLMARK_E2F_TARGETS	DNAJC3	-0.115279	0.265169	ESCA	None
HALLMARK_E2F_TARGETS	EDC4	0.193003	0.0499615	ESCA	Activation
HALLMARK_E2F_TARGETS	EDEM1	-0.210829	0.0303818	ESCA	Inhibition
HALLMARK_E2F_TARGETS	EEF2	0.106641	0.306462	ESCA	None
HALLMARK_E2F_TARGETS	EIF2AK3	-0.0489717	0.667663	ESCA	None
HALLMARK_E2F_TARGETS	EIF2S1	0.424965	1.56273e-06	ESCA	Activation
HALLMARK_E2F_TARGETS	EIF2S2	0.293779	0.00168074	ESCA	Activation
HALLMARK_E2F_TARGETS	EIF2S3	0.2687	0.00452931	ESCA	Activation
HALLMARK_E2F_TARGETS	EIF4A1	0.478019	3.19608e-08	ESCA	Activation
HALLMARK_E2F_TARGETS	EIF4A2	0.193817	0.0489357	ESCA	Activation
HALLMARK_E2F_TARGETS	EIF4A3	0.434559	8.11476e-07	ESCA	Activation
HALLMARK_E2F_TARGETS	EIF4E	0.304307	0.00107325	ESCA	Activation
HALLMARK_E2F_TARGETS	EIF4EBP1	0.367734	4.87057e-05	ESCA	Activation
HALLMARK_E2F_TARGETS	EIF4G1	0.452605	2.20987e-07	ESCA	Activation
HALLMARK_E2F_TARGETS	ERN1	-0.366419	5.23426e-05	ESCA	Inhibition
HALLMARK_E2F_TARGETS	EXOC2	0.291047	0.00187568	ESCA	Activation
HALLMARK_E2F_TARGETS	EXOSC1	0.319094	0.000551657	ESCA	Activation
HALLMARK_E2F_TARGETS	EXOSC10	0.259279	0.00634046	ESCA	Activation
HALLMARK_E2F_TARGETS	EXOSC2	0.668976	1.3692e-17	ESCA	Activation
HALLMARK_E2F_TARGETS	EXOSC3	0.524491	6.08813e-10	ESCA	Activation
HALLMARK_E2F_TARGETS	EXOSC4	0.409573	4.1395e-06	ESCA	Activation
HALLMARK_E2F_TARGETS	EXOSC5	0.416861	2.65275e-06	ESCA	Activation
HALLMARK_E2F_TARGETS	EXOSC6	0.268997	0.0044757	ESCA	Activation
HALLMARK_E2F_TARGETS	EXOSC7	0.339308	0.000213556	ESCA	Activation
HALLMARK_E2F_TARGETS	EXOSC8	0.448748	2.88034e-07	ESCA	Activation
HALLMARK_E2F_TARGETS	EXOSC9	0.501691	4.60657e-09	ESCA	Activation
HALLMARK_E2F_TARGETS	EXTL1	-0.13877	0.17164	ESCA	None
HALLMARK_E2F_TARGETS	EXTL2	0.328785	0.000353359	ESCA	Activation
HALLMARK_E2F_TARGETS	EXTL3	0.248205	0.00942526	ESCA	Activation
HALLMARK_E2F_TARGETS	FKBP14	0.210751	0.0304545	ESCA	Activation
HALLMARK_E2F_TARGETS	FUS	0.537192	1.76097e-10	ESCA	Activation
HALLMARK_E2F_TARGETS	GEMIN4	0.488671	1.39904e-08	ESCA	Activation
HALLMARK_E2F_TARGETS	GFPT1	-0.0746836	0.492359	ESCA	None
HALLMARK_E2F_TARGETS	GOSR2	0.152565	0.129686	ESCA	None
HALLMARK_E2F_TARGETS	GSK3A	0.172415	0.0835972	ESCA	None
HALLMARK_E2F_TARGETS	HDGF	0.44891	2.86411e-07	ESCA	Activation
HALLMARK_E2F_TARGETS	HERPUD1	-0.353231	0.000106893	ESCA	Inhibition
HALLMARK_E2F_TARGETS	HSP90B1	0.192958	0.0500175	ESCA	None
HALLMARK_E2F_TARGETS	HSPA5	0.283983	0.00251024	ESCA	Activation
HALLMARK_E2F_TARGETS	HSPA9	0.434364	8.18506e-07	ESCA	Activation
HALLMARK_E2F_TARGETS	HYOU1	0.194794	0.0478148	ESCA	Activation
HALLMARK_E2F_TARGETS	IFIT1	-0.0179104	0.88521	ESCA	None
HALLMARK_E2F_TARGETS	IGFBP1	0.0195834	0.875764	ESCA	None
HALLMARK_E2F_TARGETS	IMP3	0.284468	0.00245936	ESCA	Activation
HALLMARK_E2F_TARGETS	KDELR3	-0.110775	0.285445	ESCA	None
HALLMARK_E2F_TARGETS	KHSRP	0.604686	8.99163e-14	ESCA	Activation
HALLMARK_E2F_TARGETS	KIF5B	0.0426265	0.713711	ESCA	None
HALLMARK_E2F_TARGETS	KLHDC3	0.180178	0.0695782	ESCA	None
HALLMARK_E2F_TARGETS	LMNA	0.161045	0.108385	ESCA	None
HALLMARK_E2F_TARGETS	LSM1	0.274648	0.00363359	ESCA	Activation
HALLMARK_E2F_TARGETS	LSM4	0.624404	7.61133e-15	ESCA	Activation
HALLMARK_E2F_TARGETS	MBTPS1	0.108277	0.298081	ESCA	None
HALLMARK_E2F_TARGETS	MBTPS2	0.220066	0.023223	ESCA	Activation
HALLMARK_E2F_TARGETS	MTHFD2	0.474492	4.24631e-08	ESCA	Activation
HALLMARK_E2F_TARGETS	MYDGF	0.0739271	0.496944	ESCA	None
HALLMARK_E2F_TARGETS	NABP1	-0.267971	0.00464404	ESCA	Inhibition
HALLMARK_E2F_TARGETS	NFYA	-0.0153039	0.902912	ESCA	None
HALLMARK_E2F_TARGETS	NFYB	0.416971	2.63834e-06	ESCA	Activation
HALLMARK_E2F_TARGETS	NFYC	0.266627	0.00488214	ESCA	Activation
HALLMARK_E2F_TARGETS	NHP2	0.417118	2.61649e-06	ESCA	Activation
HALLMARK_E2F_TARGETS	NOLC1	0.595139	3.05008e-13	ESCA	Activation
HALLMARK_E2F_TARGETS	NOP14	0.394183	1.05254e-05	ESCA	Activation
HALLMARK_E2F_TARGETS	NOP56	0.511861	1.93507e-09	ESCA	Activation
HALLMARK_E2F_TARGETS	NPM1	0.566757	7.83624e-12	ESCA	Activation
HALLMARK_E2F_TARGETS	PAIP1	0.371525	3.93254e-05	ESCA	Activation
HALLMARK_E2F_TARGETS	PARN	0.403473	6.06e-06	ESCA	Activation
HALLMARK_E2F_TARGETS	PDIA5	0.109105	0.293693	ESCA	None
HALLMARK_E2F_TARGETS	PDIA6	0.460272	1.25678e-07	ESCA	Activation
HALLMARK_E2F_TARGETS	PLA2G4B	-0.0277802	0.818981	ESCA	None
HALLMARK_E2F_TARGETS	POP4	0.276164	0.00343196	ESCA	Activation
HALLMARK_E2F_TARGETS	PPP2R5B	-0.146237	0.147869	ESCA	None
HALLMARK_E2F_TARGETS	PREB	0.403587	6.0594e-06	ESCA	Activation
HALLMARK_E2F_TARGETS	PSAT1	0.517145	1.25647e-09	ESCA	Activation
HALLMARK_E2F_TARGETS	RPS14	0.07655	0.480649	ESCA	None
HALLMARK_E2F_TARGETS	RRP9	0.330654	0.00032388	ESCA	Activation
HALLMARK_E2F_TARGETS	SDAD1	0.271694	0.00403913	ESCA	Activation
HALLMARK_E2F_TARGETS	SEC11A	0.342416	0.000182885	ESCA	Activation
HALLMARK_E2F_TARGETS	SEC31A	-0.300041	0.00129308	ESCA	Inhibition
HALLMARK_E2F_TARGETS	SERP1	0.285411	0.00237259	ESCA	Activation
HALLMARK_E2F_TARGETS	SHC1	0.1255	0.220733	ESCA	None
HALLMARK_E2F_TARGETS	SLC1A4	0.404604	5.71371e-06	ESCA	Activation
HALLMARK_E2F_TARGETS	SLC30A5	0.0373681	0.751324	ESCA	None
HALLMARK_E2F_TARGETS	SLC7A5	0.415157	2.95049e-06	ESCA	Activation
HALLMARK_E2F_TARGETS	SPCS1	0.00224198	0.988165	ESCA	None
HALLMARK_E2F_TARGETS	SPCS3	0.0943882	0.371782	ESCA	None
HALLMARK_E2F_TARGETS	SRPRB	0.420584	2.04638e-06	ESCA	Activation
HALLMARK_E2F_TARGETS	SSR1	0.415038	2.96153e-06	ESCA	Activation
HALLMARK_E2F_TARGETS	STC2	0.192939	0.0500308	ESCA	None
HALLMARK_E2F_TARGETS	SULT1A3	0.0206005	0.869785	ESCA	None
HALLMARK_E2F_TARGETS	SYVN1	0.0299148	0.802626	ESCA	None
HALLMARK_E2F_TARGETS	TATDN2	0.126575	0.216629	ESCA	None
HALLMARK_E2F_TARGETS	TLN1	-0.128007	0.210437	ESCA	None
HALLMARK_E2F_TARGETS	TPP1	-0.020439	0.870561	ESCA	None
HALLMARK_E2F_TARGETS	TSPYL2	-0.0826326	0.443808	ESCA	None
HALLMARK_E2F_TARGETS	TTC37	-0.0533868	0.636612	ESCA	None
HALLMARK_E2F_TARGETS	TUBB2A	-0.1202	0.243109	ESCA	None
HALLMARK_E2F_TARGETS	VEGFA	-0.0136949	0.912108	ESCA	None
HALLMARK_E2F_TARGETS	WFS1	-0.00993476	0.936936	ESCA	None
HALLMARK_E2F_TARGETS	WIPI1	-0.101493	0.333183	ESCA	None
HALLMARK_E2F_TARGETS	XBP1	-0.18669	0.0588837	ESCA	None
HALLMARK_E2F_TARGETS	XPOT	0.475394	3.97798e-08	ESCA	Activation
HALLMARK_E2F_TARGETS	YIF1A	0.232395	0.0157066	ESCA	Activation
HALLMARK_E2F_TARGETS	YWHAZ	0.167916	0.0929577	ESCA	None
HALLMARK_E2F_TARGETS	ZBTB17	-0.0563961	0.615628	ESCA	None
HALLMARK_EPITHELIAL_MESENCHYMAL_TRANSITION	ACADVL	-0.31137	0.000781947	ESCA	Inhibition
HALLMARK_EPITHELIAL_MESENCHYMAL_TRANSITION	ADD1	0.0264285	0.828356	ESCA	None
HALLMARK_EPITHELIAL_MESENCHYMAL_TRANSITION	ALDH18A1	-0.407761	4.66302e-06	ESCA	Inhibition
HALLMARK_EPITHELIAL_MESENCHYMAL_TRANSITION	ARFGAP1	-0.16084	0.108831	ESCA	None
HALLMARK_EPITHELIAL_MESENCHYMAL_TRANSITION	ASNS	-0.184978	0.0614447	ESCA	None
HALLMARK_EPITHELIAL_MESENCHYMAL_TRANSITION	ATF3	0.0659242	0.55074	ESCA	None
HALLMARK_EPITHELIAL_MESENCHYMAL_TRANSITION	ATF4	-0.0775948	0.474727	ESCA	None
HALLMARK_EPITHELIAL_MESENCHYMAL_TRANSITION	ATF6	-0.103081	0.324618	ESCA	None
HALLMARK_EPITHELIAL_MESENCHYMAL_TRANSITION	ATP6V0D1	0.0598605	0.594111	ESCA	None
HALLMARK_EPITHELIAL_MESENCHYMAL_TRANSITION	BAG3	0.266316	0.00492903	ESCA	Activation
HALLMARK_EPITHELIAL_MESENCHYMAL_TRANSITION	BANF1	0.0790205	0.466674	ESCA	None
HALLMARK_EPITHELIAL_MESENCHYMAL_TRANSITION	CALR	-0.0707419	0.517702	ESCA	None
HALLMARK_EPITHELIAL_MESENCHYMAL_TRANSITION	CCL2	0.560381	1.64628e-11	ESCA	Activation
HALLMARK_EPITHELIAL_MESENCHYMAL_TRANSITION	CEBPB	0.436411	7.05867e-07	ESCA	Activation
HALLMARK_EPITHELIAL_MESENCHYMAL_TRANSITION	CEBPG	-0.355142	9.61579e-05	ESCA	Inhibition
HALLMARK_EPITHELIAL_MESENCHYMAL_TRANSITION	CHAC1	-0.407418	4.75866e-06	ESCA	Inhibition
HALLMARK_EPITHELIAL_MESENCHYMAL_TRANSITION	CKS1B	-0.04616	0.688354	ESCA	None
HALLMARK_EPITHELIAL_MESENCHYMAL_TRANSITION	CNOT2	-0.079019	0.466674	ESCA	None
HALLMARK_EPITHELIAL_MESENCHYMAL_TRANSITION	CNOT4	-0.0326613	0.783763	ESCA	None
HALLMARK_EPITHELIAL_MESENCHYMAL_TRANSITION	CNOT6	-0.148599	0.140816	ESCA	None
HALLMARK_EPITHELIAL_MESENCHYMAL_TRANSITION	CREB3	0.0908026	0.392513	ESCA	None
HALLMARK_EPITHELIAL_MESENCHYMAL_TRANSITION	CREB3L1	-0.0910231	0.39129	ESCA	None
HALLMARK_EPITHELIAL_MESENCHYMAL_TRANSITION	CREB3L2	0.231082	0.0163594	ESCA	Activation
HALLMARK_EPITHELIAL_MESENCHYMAL_TRANSITION	CREB3L3	-0.374794	3.26368e-05	ESCA	Inhibition
HALLMARK_EPITHELIAL_MESENCHYMAL_TRANSITION	CREB3L4	-0.304882	0.0010462	ESCA	Inhibition
HALLMARK_EPITHELIAL_MESENCHYMAL_TRANSITION	CREBRF	0.15867	0.113809	ESCA	None
HALLMARK_EPITHELIAL_MESENCHYMAL_TRANSITION	CTDSP2	0.21951	0.0236182	ESCA	Activation
HALLMARK_EPITHELIAL_MESENCHYMAL_TRANSITION	CUL7	-0.0654567	0.552874	ESCA	None
HALLMARK_EPITHELIAL_MESENCHYMAL_TRANSITION	CXCL8	0.045273	0.695001	ESCA	None
HALLMARK_EPITHELIAL_MESENCHYMAL_TRANSITION	CXXC1	-0.110057	0.289057	ESCA	None
HALLMARK_EPITHELIAL_MESENCHYMAL_TRANSITION	DCP1A	-0.267691	0.00469131	ESCA	Inhibition
HALLMARK_EPITHELIAL_MESENCHYMAL_TRANSITION	DCP2	0.155601	0.121635	ESCA	None
HALLMARK_EPITHELIAL_MESENCHYMAL_TRANSITION	DCSTAMP	0.3263	0.00039742	ESCA	Activation
HALLMARK_EPITHELIAL_MESENCHYMAL_TRANSITION	DCTN1	0.184893	0.0615498	ESCA	None
HALLMARK_EPITHELIAL_MESENCHYMAL_TRANSITION	DDIT3	-0.141834	0.161337	ESCA	None
HALLMARK_EPITHELIAL_MESENCHYMAL_TRANSITION	DDIT4	0.114769	0.267243	ESCA	None
HALLMARK_EPITHELIAL_MESENCHYMAL_TRANSITION	DDX10	-0.0810016	0.454436	ESCA	None
HALLMARK_EPITHELIAL_MESENCHYMAL_TRANSITION	DDX11	-0.196529	0.0456296	ESCA	Inhibition
HALLMARK_EPITHELIAL_MESENCHYMAL_TRANSITION	DIS3	-0.242171	0.0115121	ESCA	Inhibition
HALLMARK_EPITHELIAL_MESENCHYMAL_TRANSITION	DKC1	-0.294722	0.00161487	ESCA	Inhibition
HALLMARK_EPITHELIAL_MESENCHYMAL_TRANSITION	DNAJA4	-0.100198	0.339716	ESCA	None
HALLMARK_EPITHELIAL_MESENCHYMAL_TRANSITION	DNAJB11	-0.0808416	0.4556	ESCA	None
HALLMARK_EPITHELIAL_MESENCHYMAL_TRANSITION	DNAJB9	0.29923	0.0013326	ESCA	Activation
HALLMARK_EPITHELIAL_MESENCHYMAL_TRANSITION	DNAJC3	-0.124672	0.224311	ESCA	None
HALLMARK_EPITHELIAL_MESENCHYMAL_TRANSITION	EDC4	-0.0575098	0.609696	ESCA	None
HALLMARK_EPITHELIAL_MESENCHYMAL_TRANSITION	EDEM1	0.0131925	0.915085	ESCA	None
HALLMARK_EPITHELIAL_MESENCHYMAL_TRANSITION	EEF2	0.176387	0.0764079	ESCA	None
HALLMARK_EPITHELIAL_MESENCHYMAL_TRANSITION	EIF2AK3	-0.150441	0.135091	ESCA	None
HALLMARK_EPITHELIAL_MESENCHYMAL_TRANSITION	EIF2S1	0.103976	0.319998	ESCA	None
HALLMARK_EPITHELIAL_MESENCHYMAL_TRANSITION	EIF2S2	-0.224434	0.0201749	ESCA	Inhibition
HALLMARK_EPITHELIAL_MESENCHYMAL_TRANSITION	EIF2S3	-0.274133	0.00369487	ESCA	Inhibition
HALLMARK_EPITHELIAL_MESENCHYMAL_TRANSITION	EIF4A1	0.143689	0.155423	ESCA	None
HALLMARK_EPITHELIAL_MESENCHYMAL_TRANSITION	EIF4A2	0.151041	0.133692	ESCA	None
HALLMARK_EPITHELIAL_MESENCHYMAL_TRANSITION	EIF4A3	0.0820501	0.447235	ESCA	None
HALLMARK_EPITHELIAL_MESENCHYMAL_TRANSITION	EIF4E	-0.211178	0.0300624	ESCA	Inhibition
HALLMARK_EPITHELIAL_MESENCHYMAL_TRANSITION	EIF4EBP1	0.0509668	0.654062	ESCA	None
HALLMARK_EPITHELIAL_MESENCHYMAL_TRANSITION	EIF4G1	0.0833068	0.439868	ESCA	None
HALLMARK_EPITHELIAL_MESENCHYMAL_TRANSITION	ERN1	-0.222793	0.0212861	ESCA	Inhibition
HALLMARK_EPITHELIAL_MESENCHYMAL_TRANSITION	EXOC2	-0.0630373	0.570735	ESCA	None
HALLMARK_EPITHELIAL_MESENCHYMAL_TRANSITION	EXOSC1	-0.119854	0.244683	ESCA	None
HALLMARK_EPITHELIAL_MESENCHYMAL_TRANSITION	EXOSC10	-0.173621	0.0814539	ESCA	None
HALLMARK_EPITHELIAL_MESENCHYMAL_TRANSITION	EXOSC2	-0.132228	0.194928	ESCA	None
HALLMARK_EPITHELIAL_MESENCHYMAL_TRANSITION	EXOSC3	-0.0545548	0.628876	ESCA	None
HALLMARK_EPITHELIAL_MESENCHYMAL_TRANSITION	EXOSC4	-0.0518321	0.648346	ESCA	None
HALLMARK_EPITHELIAL_MESENCHYMAL_TRANSITION	EXOSC5	-0.273514	0.00378938	ESCA	Inhibition
HALLMARK_EPITHELIAL_MESENCHYMAL_TRANSITION	EXOSC6	0.0837395	0.43708	ESCA	None
HALLMARK_EPITHELIAL_MESENCHYMAL_TRANSITION	EXOSC7	-0.2242	0.0203004	ESCA	Inhibition
HALLMARK_EPITHELIAL_MESENCHYMAL_TRANSITION	EXOSC8	-0.235069	0.0144506	ESCA	Inhibition
HALLMARK_EPITHELIAL_MESENCHYMAL_TRANSITION	EXOSC9	0.0189717	0.87929	ESCA	None
HALLMARK_EPITHELIAL_MESENCHYMAL_TRANSITION	EXTL1	0.365999	5.36937e-05	ESCA	Activation
HALLMARK_EPITHELIAL_MESENCHYMAL_TRANSITION	EXTL2	0.278971	0.00306979	ESCA	Activation
HALLMARK_EPITHELIAL_MESENCHYMAL_TRANSITION	EXTL3	0.245109	0.0104697	ESCA	Activation
HALLMARK_EPITHELIAL_MESENCHYMAL_TRANSITION	FKBP14	0.258952	0.00641297	ESCA	Activation
HALLMARK_EPITHELIAL_MESENCHYMAL_TRANSITION	FUS	-0.116115	0.261644	ESCA	None
HALLMARK_EPITHELIAL_MESENCHYMAL_TRANSITION	GEMIN4	-0.0748815	0.491094	ESCA	None
HALLMARK_EPITHELIAL_MESENCHYMAL_TRANSITION	GFPT1	-0.390797	1.2915e-05	ESCA	Inhibition
HALLMARK_EPITHELIAL_MESENCHYMAL_TRANSITION	GOSR2	-0.0114167	0.927047	ESCA	None
HALLMARK_EPITHELIAL_MESENCHYMAL_TRANSITION	GSK3A	-0.230659	0.0165917	ESCA	Inhibition
HALLMARK_EPITHELIAL_MESENCHYMAL_TRANSITION	HDGF	-0.335563	0.000258207	ESCA	Inhibition
HALLMARK_EPITHELIAL_MESENCHYMAL_TRANSITION	HERPUD1	0.020595	0.869785	ESCA	None
HALLMARK_EPITHELIAL_MESENCHYMAL_TRANSITION	HSP90B1	-0.132008	0.195566	ESCA	None
HALLMARK_EPITHELIAL_MESENCHYMAL_TRANSITION	HSPA5	0.0823145	0.4455	ESCA	None
HALLMARK_EPITHELIAL_MESENCHYMAL_TRANSITION	HSPA9	-0.181279	0.0675828	ESCA	None
HALLMARK_EPITHELIAL_MESENCHYMAL_TRANSITION	HYOU1	-0.113245	0.274117	ESCA	None
HALLMARK_EPITHELIAL_MESENCHYMAL_TRANSITION	IFIT1	0.0618938	0.578977	ESCA	None
HALLMARK_EPITHELIAL_MESENCHYMAL_TRANSITION	IGFBP1	-0.176818	0.0756501	ESCA	None
HALLMARK_EPITHELIAL_MESENCHYMAL_TRANSITION	IMP3	-0.185161	0.0612315	ESCA	None
HALLMARK_EPITHELIAL_MESENCHYMAL_TRANSITION	KDELR3	0.0163034	0.896105	ESCA	None
[truncated: 42,101 more rows]
