# Supplementary material for: Genomic and clinical features of endoplasmic reticulum stress factor in digestive system pan-cancer studies
Source: Front Oncol. 2023 Jan 9;12:1072576. doi: 10.3389/fonc.2022.1072576 (PMC9868864; doi:10.3389/fonc.2022.1072576)
Supplement: Supplementary file 10 [file Table_10.xls]

## Sheet: TableS10 results of univariate 
symbol	HR2	HR.95L	HR.95H	HR	pvalue	type
ALDH18A1	0.94	0.68	1.3	0.94(0.68-1.30)	0.7	ESCA
ARFGAP1	0.91	0.62	1.33	0.91(0.62-1.33)	0.62	ESCA
ATF3	1.27	1.08	1.49	1.27(1.08-1.49)	0	ESCA
ATP6V0D1	1.33	0.83	2.12	1.33(0.83-2.12)	0.23	ESCA
BAG3	1.09	0.84	1.41	1.09(0.84-1.41)	0.52	ESCA
CEBPB	1.02	0.8	1.31	1.02(0.80-1.31)	0.86	ESCA
CKS1B	0.96	0.73	1.28	0.96(0.73-1.28)	0.8	ESCA
CNOT2	1.16	0.69	1.95	1.16(0.69-1.95)	0.57	ESCA
CXCL8	1.15	1.01	1.3	1.15(1.01-1.30)	0.03	ESCA
CXXC1	0.79	0.52	1.19	0.79(0.52-1.19)	0.25	ESCA
DCP1A	1.07	0.68	1.7	1.07(0.68-1.70)	0.76	ESCA
DCTN1	1.4	0.87	2.26	1.40(0.87-2.26)	0.17	ESCA
DDIT3	1.28	0.95	1.73	1.28(0.95-1.73)	0.1	ESCA
DIS3	0.9	0.62	1.29	0.90(0.62-1.29)	0.56	ESCA
EDC4	1.37	0.85	2.2	1.37(0.85-2.20)	0.2	ESCA
EIF2S1	0.93	0.65	1.34	0.93(0.65-1.34)	0.7	ESCA
EIF2S2	1.29	0.81	2.04	1.29(0.81-2.04)	0.28	ESCA
EIF2S3	1.42	0.94	2.15	1.42(0.94-2.15)	0.09	ESCA
EIF4EBP1	0.96	0.75	1.22	0.96(0.75-1.22)	0.72	ESCA
EIF4G1	0.91	0.61	1.35	0.91(0.61-1.35)	0.63	ESCA
EXOC2	1.34	0.82	2.18	1.34(0.82-2.18)	0.24	ESCA
EXOSC1	1.2	0.75	1.91	1.20(0.75-1.91)	0.45	ESCA
EXTL2	0.91	0.69	1.2	0.91(0.69-1.20)	0.51	ESCA
GEMIN4	0.77	0.55	1.07	0.77(0.55-1.07)	0.12	ESCA
GOSR2	0.9	0.54	1.51	0.90(0.54-1.51)	0.69	ESCA
IGFBP1	1.09	1.01	1.17	1.09(1.01-1.17)	0.02	ESCA
KDELR3	0.93	0.76	1.12	0.93(0.76-1.12)	0.44	ESCA
KLHDC3	1.05	0.76	1.44	1.05(0.76-1.44)	0.77	ESCA
LMNA	0.78	0.53	1.16	0.78(0.53-1.16)	0.22	ESCA
NABP1	0.89	0.66	1.19	0.89(0.66-1.19)	0.44	ESCA
NFYA	1.16	0.83	1.62	1.16(0.83-1.62)	0.4	ESCA
NOLC1	0.81	0.56	1.19	0.81(0.56-1.19)	0.29	ESCA
NOP14	0.8	0.55	1.17	0.80(0.55-1.17)	0.26	ESCA
NPM1	1.05	0.7	1.56	1.05(0.70-1.56)	0.82	ESCA
PARN	0.99	0.6	1.61	0.99(0.60-1.61)	0.95	ESCA
PDIA6	1.16	0.76	1.75	1.16(0.76-1.75)	0.49	ESCA
POP4	0.77	0.57	1.05	0.77(0.57-1.05)	0.1	ESCA
SDAD1	0.58	0.36	0.94	0.58(0.36-0.94)	0.03	ESCA
SEC31A	0.84	0.48	1.45	0.84(0.48-1.45)	0.53	ESCA
SERP1	1.41	0.87	2.29	1.41(0.87-2.29)	0.16	ESCA
SHC1	0.95	0.65	1.39	0.95(0.65-1.39)	0.79	ESCA
SLC1A4	1.11	0.93	1.33	1.11(0.93-1.33)	0.24	ESCA
SSR1	0.96	0.65	1.42	0.96(0.65-1.42)	0.84	ESCA
TPP1	1.15	0.78	1.67	1.15(0.78-1.67)	0.48	ESCA
TTC37	1.04	0.63	1.71	1.04(0.63-1.71)	0.87	ESCA
TUBB2A	1.19	0.98	1.45	1.19(0.98-1.45)	0.07	ESCA
XPOT	1.16	0.84	1.61	1.16(0.84-1.61)	0.37	ESCA
YWHAZ	1.18	0.83	1.68	1.18(0.83-1.68)	0.35	ESCA
ALDH18A1	0.76	0.6	0.96	0.76(0.60-0.96)	0.02	STAD
ARFGAP1	0.93	0.73	1.19	0.93(0.73-1.19)	0.57	STAD
ATF3	1.14	1	1.29	1.14(1.00-1.29)	0.04	STAD
ATP6V0D1	1.07	0.81	1.41	1.07(0.81-1.41)	0.65	STAD
BAG3	1.05	0.85	1.29	1.05(0.85-1.29)	0.66	STAD
CEBPB	1.05	0.87	1.26	1.05(0.87-1.26)	0.63	STAD
CKS1B	0.96	0.8	1.15	0.96(0.80-1.15)	0.65	STAD
CNOT2	1.28	0.94	1.73	1.28(0.94-1.73)	0.12	STAD
CXCL8	1.01	0.94	1.08	1.01(0.94-1.08)	0.8	STAD
CXXC1	0.74	0.54	1.01	0.74(0.54-1.01)	0.06	STAD
DCP1A	1.15	0.81	1.64	1.15(0.81-1.64)	0.44	STAD
DCTN1	1.12	0.83	1.52	1.12(0.83-1.52)	0.44	STAD
DDIT3	1.1	0.91	1.33	1.10(0.91-1.33)	0.32	STAD
DIS3	0.84	0.65	1.09	0.84(0.65-1.09)	0.19	STAD
EDC4	0.88	0.66	1.18	0.88(0.66-1.18)	0.41	STAD
EIF2S1	0.91	0.73	1.14	0.91(0.73-1.14)	0.43	STAD
EIF2S2	1.05	0.79	1.38	1.05(0.79-1.38)	0.75	STAD
EIF2S3	0.82	0.62	1.09	0.82(0.62-1.09)	0.17	STAD
EIF4EBP1	0.98	0.83	1.16	0.98(0.83-1.16)	0.84	STAD
EIF4G1	0.94	0.71	1.26	0.94(0.71-1.26)	0.68	STAD
EXOC2	1.05	0.77	1.43	1.05(0.77-1.43)	0.75	STAD
EXOSC1	1.03	0.72	1.46	1.03(0.72-1.46)	0.89	STAD
EXTL2	1.26	0.99	1.6	1.26(0.99-1.60)	0.06	STAD
GEMIN4	0.89	0.73	1.08	0.89(0.73-1.08)	0.23	STAD
GOSR2	0.88	0.61	1.26	0.88(0.61-1.26)	0.49	STAD
IGFBP1	1.06	1.01	1.11	1.06(1.01-1.11)	0.01	STAD
KDELR3	1.02	0.87	1.19	1.02(0.87-1.19)	0.83	STAD
KLHDC3	1.14	0.88	1.47	1.14(0.88-1.47)	0.31	STAD
LMNA	1.04	0.8	1.34	1.04(0.80-1.34)	0.78	STAD
NABP1	0.98	0.81	1.19	0.98(0.81-1.19)	0.82	STAD
NFYA	0.93	0.74	1.16	0.93(0.74-1.16)	0.53	STAD
NOLC1	0.91	0.73	1.14	0.91(0.73-1.14)	0.42	STAD
NOP14	0.74	0.55	0.98	0.74(0.55-0.98)	0.03	STAD
NPM1	0.98	0.77	1.25	0.98(0.77-1.25)	0.87	STAD
PARN	1.12	0.79	1.58	1.12(0.79-1.58)	0.53	STAD
PDIA6	1.07	0.81	1.41	1.07(0.81-1.41)	0.65	STAD
POP4	1.05	0.87	1.26	1.05(0.87-1.26)	0.62	STAD
SDAD1	0.99	0.72	1.37	0.99(0.72-1.37)	0.96	STAD
SEC31A	1.44	1.05	1.96	1.44(1.05-1.96)	0.02	STAD
SERP1	0.92	0.69	1.23	0.92(0.69-1.23)	0.58	STAD
SHC1	1.13	0.83	1.55	1.13(0.83-1.55)	0.42	STAD
SLC1A4	0.85	0.7	1.03	0.85(0.70-1.03)	0.1	STAD
SSR1	1	0.77	1.3	1.00(0.77-1.30)	1	STAD
TPP1	1.41	1.03	1.92	1.41(1.03-1.92)	0.03	STAD
TTC37	1.3	1.02	1.66	1.30(1.02-1.66)	0.04	STAD
TUBB2A	1.19	1	1.4	1.19(1.00-1.40)	0.05	STAD
XPOT	1.04	0.84	1.28	1.04(0.84-1.28)	0.71	STAD
YWHAZ	1.07	0.8	1.44	1.07(0.80-1.44)	0.64	STAD
ALDH18A1	1.25	1.01	1.55	1.25(1.01-1.55)	0.04	LIHC
ARFGAP1	1.59	1.21	2.08	1.59(1.21-2.08)	0	LIHC
ATF3	0.93	0.79	1.08	0.93(0.79-1.08)	0.32	LIHC
ATP6V0D1	1.44	1.07	1.94	1.44(1.07-1.94)	0.02	LIHC
BAG3	1.23	1	1.52	1.23(1.00-1.52)	0.05	LIHC
CEBPB	0.92	0.74	1.14	0.92(0.74-1.14)	0.45	LIHC
CKS1B	1.42	1.18	1.72	1.42(1.18-1.72)	0	LIHC
CNOT2	1.46	1.06	1.99	1.46(1.06-1.99)	0.02	LIHC
CXCL8	1.11	1.05	1.18	1.11(1.05-1.18)	0	LIHC
CXXC1	1.45	1.11	1.9	1.45(1.11-1.90)	0.01	LIHC
DCP1A	1.34	1.04	1.73	1.34(1.04-1.73)	0.02	LIHC
DCTN1	1.19	1	1.43	1.19(1.00-1.43)	0.05	LIHC
DDIT3	1.24	1.06	1.46	1.24(1.06-1.46)	0.01	LIHC
DIS3	1.13	0.88	1.45	1.13(0.88-1.45)	0.32	LIHC
EDC4	1.31	1	1.71	1.31(1.00-1.71)	0.05	LIHC
EIF2S1	1.62	1.24	2.12	1.62(1.24-2.12)	0	LIHC
EIF2S2	1.96	1.43	2.7	1.96(1.43-2.70)	0	LIHC
EIF2S3	1.57	1.22	2.01	1.57(1.22-2.01)	0	LIHC
EIF4EBP1	1.24	1.06	1.45	1.24(1.06-1.45)	0.01	LIHC
EIF4G1	1.95	1.28	2.96	1.95(1.28-2.96)	0	LIHC
EXOC2	1.45	1.09	1.93	1.45(1.09-1.93)	0.01	LIHC
EXOSC1	1.48	1.09	2.02	1.48(1.09-2.02)	0.01	LIHC
EXTL2	1.44	1.15	1.8	1.44(1.15-1.80)	0	LIHC
GEMIN4	1.21	0.94	1.55	1.21(0.94-1.55)	0.14	LIHC
GOSR2	1.69	1.24	2.3	1.69(1.24-2.30)	0	LIHC
IGFBP1	0.97	0.9	1.04	0.97(0.90-1.04)	0.39	LIHC
KDELR3	1.17	1.05	1.32	1.17(1.05-1.32)	0.01	LIHC
KLHDC3	1.33	1.02	1.73	1.33(1.02-1.73)	0.03	LIHC
LMNA	1.28	1.04	1.56	1.28(1.04-1.56)	0.02	LIHC
NABP1	1.3	1.11	1.53	1.30(1.11-1.53)	0	LIHC
NFYA	1.21	1	1.47	1.21(1.00-1.47)	0.05	LIHC
NOLC1	1.42	1.07	1.88	1.42(1.07-1.88)	0.01	LIHC
NOP14	1.18	0.88	1.59	1.18(0.88-1.59)	0.26	LIHC
NPM1	1.47	1.17	1.86	1.47(1.17-1.86)	0	LIHC
PARN	1.32	0.94	1.85	1.32(0.94-1.85)	0.11	LIHC
PDIA6	1.76	1.31	2.38	1.76(1.31-2.38)	0	LIHC
POP4	1.38	1.02	1.86	1.38(1.02-1.86)	0.04	LIHC
SDAD1	1.22	1	1.48	1.22(1.00-1.48)	0.05	LIHC
SEC31A	1.43	1.01	2.02	1.43(1.01-2.02)	0.04	LIHC
SERP1	1.51	1.05	2.17	1.51(1.05-2.17)	0.03	LIHC
SHC1	1.5	1.18	1.92	1.50(1.18-1.92)	0	LIHC
SLC1A4	1.34	1.13	1.6	1.34(1.13-1.60)	0	LIHC
SSR1	1.52	1.19	1.93	1.52(1.19-1.93)	0	LIHC
TPP1	1.48	1.16	1.91	1.48(1.16-1.91)	0	LIHC
TTC37	1.23	0.99	1.52	1.23(0.99-1.52)	0.06	LIHC
TUBB2A	1.22	1.05	1.42	1.22(1.05-1.42)	0.01	LIHC
XPOT	1.33	1.1	1.6	1.33(1.10-1.60)	0	LIHC
YWHAZ	1.47	1.2	1.8	1.47(1.20-1.80)	0	LIHC
ALDH18A1	1.23	0.78	1.95	1.23(0.78-1.95)	0.37	PAAD
ARFGAP1	0.61	0.46	0.8	0.61(0.46-0.80)	0	PAAD
ATF3	1.15	0.99	1.34	1.15(0.99-1.34)	0.07	PAAD
ATP6V0D1	0.5	0.32	0.77	0.50(0.32-0.77)	0	PAAD
BAG3	1.38	1.11	1.73	1.38(1.11-1.73)	0	PAAD
CEBPB	1.36	1.09	1.69	1.36(1.09-1.69)	0.01	PAAD
CKS1B	1.51	1.17	1.96	1.51(1.17-1.96)	0	PAAD
CNOT2	1.71	1.06	2.76	1.71(1.06-2.76)	0.03	PAAD
CXCL8	1.15	1.04	1.28	1.15(1.04-1.28)	0.01	PAAD
CXXC1	0.53	0.37	0.75	0.53(0.37-0.75)	0	PAAD
DCP1A	0.99	0.68	1.44	0.99(0.68-1.44)	0.95	PAAD
DCTN1	0.73	0.49	1.11	0.73(0.49-1.11)	0.14	PAAD
DDIT3	0.97	0.76	1.22	0.97(0.76-1.22)	0.79	PAAD
DIS3	1.54	1.02	2.33	1.54(1.02-2.33)	0.04	PAAD
EDC4	0.54	0.38	0.77	0.54(0.38-0.77)	0	PAAD
EIF2S1	1.62	1.15	2.3	1.62(1.15-2.30)	0.01	PAAD
EIF2S2	2.03	1.22	3.38	2.03(1.22-3.38)	0.01	PAAD
EIF2S3	2.13	1.27	3.57	2.13(1.27-3.57)	0	PAAD
EIF4EBP1	1.51	1.18	1.94	1.51(1.18-1.94)	0	PAAD
EIF4G1	1.82	1.07	3.09	1.82(1.07-3.09)	0.03	PAAD
EXOC2	0.86	0.56	1.3	0.86(0.56-1.30)	0.46	PAAD
EXOSC1	1.21	0.78	1.9	1.21(0.78-1.90)	0.4	PAAD
EXTL2	0.96	0.71	1.3	0.96(0.71-1.30)	0.8	PAAD
GEMIN4	0.63	0.41	0.99	0.63(0.41-0.99)	0.04	PAAD
GOSR2	0.7	0.42	1.16	0.70(0.42-1.16)	0.16	PAAD
IGFBP1	1.04	0.96	1.13	1.04(0.96-1.13)	0.35	PAAD
KDELR3	1.39	1.11	1.73	1.39(1.11-1.73)	0	PAAD
KLHDC3	0.45	0.27	0.74	0.45(0.27-0.74)	0	PAAD
LMNA	1.4	1.04	1.88	1.40(1.04-1.88)	0.02	PAAD
NABP1	1.24	1.01	1.52	1.24(1.01-1.52)	0.04	PAAD
NFYA	1.45	1.04	2.03	1.45(1.04-2.03)	0.03	PAAD
NOLC1	1.65	1.14	2.39	1.65(1.14-2.39)	0.01	PAAD
NOP14	1.07	0.63	1.82	1.07(0.63-1.82)	0.81	PAAD
NPM1	1.78	1.06	2.98	1.78(1.06-2.98)	0.03	PAAD
PARN	2.1	1.16	3.82	2.10(1.16-3.82)	0.01	PAAD
PDIA6	1.8	1.11	2.92	1.80(1.11-2.92)	0.02	PAAD
POP4	0.89	0.55	1.44	0.89(0.55-1.44)	0.63	PAAD
SDAD1	1.17	0.79	1.71	1.17(0.79-1.71)	0.43	PAAD
SEC31A	1.33	0.76	2.32	1.33(0.76-2.32)	0.32	PAAD
SERP1	2.22	1.42	3.46	2.22(1.42-3.46)	0	PAAD
SHC1	1.45	1.04	2.02	1.45(1.04-2.02)	0.03	PAAD
SLC1A4	0.63	0.48	0.84	0.63(0.48-0.84)	0	PAAD
SSR1	1.16	0.83	1.63	1.16(0.83-1.63)	0.39	PAAD
TPP1	0.87	0.6	1.26	0.87(0.60-1.26)	0.46	PAAD
TTC37	0.85	0.65	1.11	0.85(0.65-1.11)	0.24	PAAD
TUBB2A	1.01	0.81	1.25	1.01(0.81-1.25)	0.96	PAAD
XPOT	1.42	1	2.01	1.42(1.00-2.01)	0.05	PAAD
YWHAZ	1.9	1.37	2.63	1.90(1.37-2.63)	0	PAAD
ALDH18A1	1.23	0.7	2.16	1.23(0.70-2.16)	0.46	COAD
ARFGAP1	1.17	0.82	1.66	1.17(0.82-1.66)	0.4	COAD
ATF3	0.86	0.69	1.07	0.86(0.69-1.07)	0.17	COAD
ATP6V0D1	1.01	0.6	1.7	1.01(0.60-1.70)	0.98	COAD
BAG3	1.3	0.88	1.91	1.30(0.88-1.91)	0.18	COAD
CEBPB	1.5	1.01	2.22	1.50(1.01-2.22)	0.04	COAD
CKS1B	1.15	0.76	1.74	1.15(0.76-1.74)	0.52	COAD
CNOT2	0.85	0.41	1.75	0.85(0.41-1.75)	0.65	COAD
CXCL8	0.94	0.83	1.06	0.94(0.83-1.06)	0.3	COAD
CXXC1	1.25	0.79	1.99	1.25(0.79-1.99)	0.33	COAD
DCP1A	0.58	0.33	1	0.58(0.33-1.00)	0.05	COAD
DCTN1	1.79	1.02	3.13	1.79(1.02-3.13)	0.04	COAD
DDIT3	1.35	1.03	1.75	1.35(1.03-1.75)	0.03	COAD
DIS3	0.89	0.57	1.39	0.89(0.57-1.39)	0.6	COAD
EDC4	1.73	1.02	2.94	1.73(1.02-2.94)	0.04	COAD
EIF2S1	0.94	0.63	1.4	0.94(0.63-1.40)	0.75	COAD
EIF2S2	1.05	0.69	1.59	1.05(0.69-1.59)	0.83	COAD
EIF2S3	0.8	0.52	1.23	0.80(0.52-1.23)	0.3	COAD
EIF4EBP1	1.06	0.79	1.44	1.06(0.79-1.44)	0.7	COAD
EIF4G1	1.17	0.64	2.15	1.17(0.64-2.15)	0.61	COAD
EXOC2	0.89	0.46	1.7	0.89(0.46-1.70)	0.72	COAD
EXOSC1	1.82	1.03	3.22	1.82(1.03-3.22)	0.04	COAD
EXTL2	1.04	0.69	1.57	1.04(0.69-1.57)	0.84	COAD
GEMIN4	0.84	0.58	1.23	0.84(0.58-1.23)	0.38	COAD
GOSR2	0.9	0.49	1.65	0.90(0.49-1.65)	0.74	COAD
IGFBP1	1.05	0.98	1.13	1.05(0.98-1.13)	0.17	COAD
KDELR3	0.9	0.68	1.18	0.90(0.68-1.18)	0.43	COAD
KLHDC3	1.47	0.85	2.56	1.47(0.85-2.56)	0.17	COAD
LMNA	1.09	0.73	1.63	1.09(0.73-1.63)	0.66	COAD
NABP1	1.29	0.98	1.71	1.29(0.98-1.71)	0.07	COAD
NFYA	1.07	0.65	1.78	1.07(0.65-1.78)	0.79	COAD
NOLC1	1.12	0.71	1.78	1.12(0.71-1.78)	0.62	COAD
NOP14	0.54	0.31	0.92	0.54(0.31-0.92)	0.02	COAD
NPM1	0.73	0.46	1.14	0.73(0.46-1.14)	0.17	COAD
PARN	1.64	0.81	3.31	1.64(0.81-3.31)	0.17	COAD
PDIA6	0.9	0.51	1.59	0.90(0.51-1.59)	0.71	COAD
POP4	1.07	0.57	2	1.07(0.57-2.00)	0.84	COAD
SDAD1	0.82	0.43	1.56	0.82(0.43-1.56)	0.54	COAD
SEC31A	0.89	0.55	1.45	0.89(0.55-1.45)	0.64	COAD
SERP1	1.65	0.79	3.44	1.65(0.79-3.44)	0.18	COAD
SHC1	1.09	0.63	1.87	1.09(0.63-1.87)	0.76	COAD
SLC1A4	1.17	0.81	1.68	1.17(0.81-1.68)	0.4	COAD
SSR1	0.69	0.44	1.07	0.69(0.44-1.07)	0.09	COAD
TPP1	1.42	0.93	2.17	1.42(0.93-2.17)	0.11	COAD
TTC37	0.85	0.58	1.25	0.85(0.58-1.25)	0.42	COAD
TUBB2A	1.18	0.91	1.53	1.18(0.91-1.53)	0.21	COAD
XPOT	0.95	0.61	1.5	0.95(0.61-1.50)	0.84	COAD
YWHAZ	0.79	0.45	1.39	0.79(0.45-1.39)	0.41	COAD
ALDH18A1	0.47	0.15	1.54	0.47(0.15-1.54)	0.21	READ
ARFGAP1	0.72	0.37	1.42	0.72(0.37-1.42)	0.35	READ
ATF3	1.09	0.68	1.73	1.09(0.68-1.73)	0.72	READ
ATP6V0D1	0.81	0.32	2.05	0.81(0.32-2.05)	0.66	READ
BAG3	1.05	0.56	1.99	1.05(0.56-1.99)	0.88	READ
CEBPB	1.73	0.66	4.55	1.73(0.66-4.55)	0.26	READ
CKS1B	0.91	0.44	1.89	0.91(0.44-1.89)	0.8	READ
CNOT2	0.36	0.09	1.5	0.36(0.09-1.50)	0.16	READ
CXCL8	0.94	0.74	1.2	0.94(0.74-1.20)	0.64	READ
CXXC1	1.25	0.51	3.06	1.25(0.51-3.06)	0.62	READ
DCP1A	0.35	0.17	0.7	0.35(0.17-0.70)	0	READ
DCTN1	2.12	1.09	4.1	2.12(1.09-4.10)	0.03	READ
DDIT3	1.33	0.66	2.66	1.33(0.66-2.66)	0.43	READ
DIS3	0.27	0.1	0.7	0.27(0.10-0.70)	0.01	READ
EDC4	1.07	0.35	3.31	1.07(0.35-3.31)	0.9	READ
EIF2S1	0.57	0.34	0.93	0.57(0.34-0.93)	0.03	READ
EIF2S2	0.39	0.17	0.87	0.39(0.17-0.87)	0.02	READ
EIF2S3	0.56	0.23	1.36	0.56(0.23-1.36)	0.2	READ
EIF4EBP1	1.11	0.59	2.08	1.11(0.59-2.08)	0.75	READ
EIF4G1	0.78	0.21	2.87	0.78(0.21-2.87)	0.71	READ
EXOC2	0.34	0.13	0.9	0.34(0.13-0.90)	0.03	READ
EXOSC1	1.68	0.51	5.54	1.68(0.51-5.54)	0.39	READ
EXTL2	0.37	0.15	0.91	0.37(0.15-0.91)	0.03	READ
GEMIN4	0.29	0.13	0.68	0.29(0.13-0.68)	0	READ
GOSR2	0.26	0.11	0.62	0.26(0.11-0.62)	0	READ
IGFBP1	0.98	0.84	1.14	0.98(0.84-1.14)	0.75	READ
KDELR3	0.84	0.39	1.83	0.84(0.39-1.83)	0.67	READ
KLHDC3	0.87	0.32	2.4	0.87(0.32-2.40)	0.79	READ
LMNA	2.28	1.03	5.01	2.28(1.03-5.01)	0.04	READ
NABP1	0.89	0.47	1.69	0.89(0.47-1.69)	0.73	READ
NFYA	0.35	0.17	0.73	0.35(0.17-0.73)	0	READ
NOLC1	0.44	0.21	0.92	0.44(0.21-0.92)	0.03	READ
NOP14	0.45	0.17	1.22	0.45(0.17-1.22)	0.12	READ
NPM1	0.53	0.28	1.03	0.53(0.28-1.03)	0.06	READ
PARN	0.21	0.06	0.73	0.21(0.06-0.73)	0.01	READ
PDIA6	0.48	0.22	1.03	0.48(0.22-1.03)	0.06	READ
POP4	0.08	0.01	0.69	0.08(0.01-0.69)	0.02	READ
SDAD1	0.28	0.1	0.76	0.28(0.10-0.76)	0.01	READ
SEC31A	2.25	0.48	10.44	2.25(0.48-10.44)	0.3	READ
SERP1	0.38	0.1	1.48	0.38(0.10-1.48)	0.16	READ
SHC1	3.64	0.92	14.34	3.64(0.92-14.34)	0.07	READ
SLC1A4	0.87	0.42	1.82	0.87(0.42-1.82)	0.72	READ
SSR1	0.34	0.16	0.72	0.34(0.16-0.72)	0.01	READ
TPP1	1.05	0.38	2.89	1.05(0.38-2.89)	0.92	READ
TTC37	0.41	0.21	0.8	0.41(0.21-0.80)	0.01	READ
TUBB2A	1.24	0.54	2.82	1.24(0.54-2.82)	0.62	READ
XPOT	0.49	0.27	0.91	0.49(0.27-0.91)	0.02	READ
YWHAZ	1.15	0.36	3.65	1.15(0.36-3.65)	0.82	READ
